# Supplementary material for: G9a-mediated methylation of ERα links the PHF20/MOF histone acetyltransferase complex to hormonal gene expression
Source: Nat Commun. 2016 Mar 10;7:10810. doi: 10.1038/ncomms10810 (PMC4792926; doi:10.1038/ncomms10810)
Supplement: Supplementary Data 1 — Lists of E2-activated genes and up- or down-regulated genes in G9a and PHF20 knockdown MCF-7 cells. [file ncomms10810-s2.xlsx]

## Sheet: list 1. E2-upregulated genes
ensembl	gene	logFC	PValue	FDR	MCF7_+E2	MCF_control
ENST00000317216	EGR3	3.067	8.98e-40	1.32e-36	3772	450
ENST00000564596	CYP1A1	4.89	6.4e-33	7.86e-30	240	8
ENST00000355710	RET	2.665	8.31e-33	9.41e-30	6392	1008
ENST00000231721	SEMA3G	3.224	3.1e-32	3.27e-29	636	68
ENST00000506222	RP3-468B3.3	2.992	5.2e-31	5.11e-28	828	104
ENST00000312988	TUBA3E	3.816	2.12e-28	1.65e-25	283	20
ENST00000261405	VWF	3.832	4.92e-28	3.62e-25	272	19
ENST00000321253	TUBA3D	3.118	3.45e-27	2.42e-24	435	50
ENST00000300061	SCNN1G	2.476	1.43e-26	9.55e-24	1926	346
ENST00000334528	FMN1	2.431	1.54e-26	9.83e-24	2681	497
ENST00000528300	C14orf182	2.957	2.19e-24	1.29e-21	389	50
ENST00000397910	MUC16	2.783	1.31e-22	7.43e-20	393	57
ENST00000263372	KCNK6	1.983	1.38e-19	6.55e-17	5667	1433
ENST00000361722	TBKBP1	2.022	4.52e-19	2.08e-16	2055	506
ENST00000260630	CYP1B1	1.916	8.35e-19	3.73e-16	24010	6363
ENST00000390551	IGHG3	2.572	6.1e-18	2.57e-15	286	48
ENST00000390548	IGHG1	2.251	1.45e-17	5.93e-15	467	98
ENST00000269593	IGFBP4	1.836	2.03e-17	8.07e-15	18790	5263
ENST00000261622	SLC7A5	1.817	5.84e-17	2.26e-14	8950	2540
ENST00000341184	MGAT3	2.333	1.29e-16	4.88e-14	328	65
ENST00000291495	CILP2	1.874	2.29e-16	8.29e-14	1565	427
ENST00000325455	PGR	1.785	2.31e-16	8.29e-14	7073	2053
ENST00000562710	LINC00565	6.014	3.94e-16	1.38e-13	71	1
ENST00000380874	FOXC1	1.761	6.2e-16	2.12e-13	6117	1805
ENST00000373012	POU3F1	3.932	1.88e-15	6.3e-13	93	6
ENST00000561241	RP11-244F12.3	1.898	2e-15	6.54e-13	839	225
ENST00000494066	NMRK1	1.957	1.6e-14	4.91e-12	505	130
ENST00000393946	SYT12	1.652	2.09e-14	6.28e-12	11664	3712
ENST00000397381	UCA1	1.682	4.04e-14	1.19e-11	2474	771
ENST00000415141	RP11-203J24.8	2.564	4.45e-14	1.29e-11	172	29
ENST00000390543	IGHG4	2.021	1.36e-13	3.85e-11	333	82
ENST00000295400	TGFA	1.658	2.22e-13	6.05e-11	1679	532
ENST00000453951	AC104135.4	1.702	2.22e-13	6.05e-11	1097	337
ENST00000566457	CTD-3247F14.2	3.899	2.7e-13	7.22e-11	76	5
ENST00000263464	BIRC3	1.852	3.21e-13	8.43e-11	484	134
ENST00000265293	WWC1	1.716	4.81e-13	1.24e-10	838	255
ENST00000377103	THBD	1.645	5.18e-13	1.32e-10	1436	459
ENST00000319374	ZDHHC22	1.749	6.82e-13	1.7e-10	659	196
ENST00000259989	FGFBP2	5.646	7.3e-13	1.76e-10	55	1
ENST00000448775	CLMP	1.7	9.43e-13	2.24e-10	809	249
ENST00000406875	HIPK2	1.529	1.39e-12	3.15e-10	10892	3774
ENST00000310624	NEFH	2.84	1.55e-12	3.47e-10	108	15
ENST00000412266	AC006028.9	1.732	1.77e-12	3.88e-10	608	183
ENST00000521141	RP11-459E5.1	1.674	1.82e-12	3.94e-10	817	256
ENST00000312371	AMZ1	1.592	2.44e-12	5.21e-10	1453	482
ENST00000344120	SPRY4	2.097	2.5e-12	5.24e-10	227	53
ENST00000522677	MYBL1	1.521	2.53e-12	5.24e-10	5599	1951
ENST00000271332	CELSR2	1.498	3.03e-12	6.19e-10	30131	10664
ENST00000457958	LINC00511	1.808	3.61e-12	7.18e-10	410	117
ENST00000274625	FGF18	2.212	5.67e-12	1.1e-09	181	39
ENST00000566747	RP11-21L23.2	1.601	7.28e-12	1.39e-09	959	316
ENST00000393437	LONRF2	1.484	8.08e-12	1.53e-09	5859	2095
ENST00000436615	RAPGEFL1	1.828	1.12e-11	2.04e-09	341	96
ENST00000560975	TPM1	1.485	1.61e-11	2.9e-09	2639	943
ENST00000265087	STC2	1.432	2.44e-11	4.28e-09	56621	20988
ENST00000239938	EGR1	1.441	2.44e-11	4.28e-09	9513	3503
ENST00000272462	MALL	1.697	4.59e-11	7.76e-09	412	127
ENST00000274710	PSD2	2.079	4.65e-11	7.78e-09	182	43
ENST00000433734	RP5-1065P14.2	2.592	5.33e-11	8.72e-09	103	17
ENST00000358117	MPPED2	1.977	5.98e-11	9.68e-09	209	53
ENST00000530691	MICAL2	1.467	7.26e-11	1.16e-08	1653	598
ENST00000260702	LOXL4	2.104	8.56e-11	1.34e-08	168	39
ENST00000379472	KCNC1	1.863	8.99e-11	1.39e-08	244	67
ENST00000368679	ADAM12	3.8	1.59e-10	2.41e-08	57	4
ENST00000425008	YEATS2-AS1	4.098	1.63e-10	2.45e-08	53	3
ENST00000178638	CA12	1.373	1.65e-10	2.45e-08	20653	7972
ENST00000379731	B4GALT1	1.369	1.96e-10	2.89e-08	16391	6347
ENST00000463727	PTPRE	2.091	2.26e-10	3.23e-08	158	37
ENST00000304735	VASN	1.379	2.55e-10	3.58e-08	3993	1535
ENST00000224600	RBP3	4.071	2.6e-10	3.61e-08	52	3
ENST00000581670	SOGA2	2.317	2.7e-10	3.71e-08	115	23
ENST00000316793	OXTR	1.461	2.79e-10	3.8e-08	1027	373
ENST00000571678	TPD52L1	1.743	3.09e-10	4.17e-08	278	83
ENST00000227507	CCND1	1.336	4.54e-10	5.97e-08	86328	34200
ENST00000321612	GLDC	2.193	4.93e-10	6.43e-08	133	29
ENST00000280612	SLC7A11	1.397	5.15e-10	6.61e-08	1625	617
ENST00000390545	IGHG2	3.51	5.16e-10	6.61e-08	58	5
ENST00000281938	HSPB8	1.327	6.16e-10	7.76e-08	42400	16904
ENST00000379052	RBM24	2.359	7.34e-10	9.04e-08	103	20
ENST00000381483	GREB1	1.418	7.42e-10	9.04e-08	1077	403
ENST00000305141	NMUR1	8.455	7.43e-10	9.04e-08	35	0
ENST00000216862	CYP24A1	1.802	7.76e-10	9.37e-08	220	63
ENST00000318631	MAP6D1	1.369	8.64e-10	1.03e-07	1863	721
ENST00000260010	TLR2	1.44	9.58e-10	1.14e-07	798	294
ENST00000314018	BHLHA15	3.029	1.22e-09	1.44e-07	66	8
ENST00000296861	TNFRSF21	1.305	1.76e-09	2.04e-07	5938	2404
ENST00000157600	LMCD1	1.509	2.01e-09	2.3e-07	447	157
ENST00000341865	C6orf132	1.354	2.23e-09	2.53e-07	1393	545
ENST00000375460	PADI3	1.904	2.32e-09	2.61e-07	165	44
ENST00000433765	CHRM4	3.105	2.49e-09	2.78e-07	61	7
ENST00000421567	AC112229.1	1.817	2.54e-09	2.81e-07	187	53
ENST00000378004	ARHGAP26	2.148	2.59e-09	2.85e-07	120	27
ENST00000565433	RP11-800A3.4	1.295	2.76e-09	3.01e-07	4160	1695
ENST00000441802	FAT1	1.279	3.55e-09	3.79e-07	6260	2580
ENST00000504830	ADAMTS12	2.576	3.76e-09	3.99e-07	78	13
ENST00000453464	RNF223	1.314	3.9e-09	4.1e-07	1880	756
ENST00000464829	NOL6	1.46	5.03e-09	5.22e-07	476	173
ENST00000471629	WISP2	1.307	6.68e-09	6.79e-07	1507	609
ENST00000415912	ECE1	1.255	7.46e-09	7.53e-07	5257	2203
ENST00000373091	GRIK3	1.426	8.04e-09	8e-07	508	189
ENST00000576014	RP11-166P13.4	2.659	8.31e-09	8.16e-07	70	11
ENST00000367362	NR5A2	3.552	9.2e-09	8.98e-07	48	4
ENST00000284268	ANKH	1.324	1.13e-08	1.08e-06	954	381
ENST00000430580	NBPF1	1.635	1.13e-08	1.08e-06	227	73
ENST00000374429	CXCL12	1.24	1.17e-08	1.11e-06	4680	1981
ENST00000389840	DNAH17	1.643	1.18e-08	1.11e-06	222	71
ENST00000286201	FZD7	1.236	1.5e-08	1.39e-06	3749	1592
ENST00000334815	HPDL	1.226	1.58e-08	1.45e-06	5837	2496
ENST00000281282	CGNL1	1.485	1.64e-08	1.5e-06	336	120
ENST00000261369	SNX24	1.296	1.74e-08	1.58e-06	1041	424
ENST00000482999	KIAA0125	2.771	1.89e-08	1.71e-06	62	9
ENST00000343070	SCNN1B	1.448	2.34e-08	2.09e-06	363	133
ENST00000560432	IGF1R	1.996	2.48e-08	2.2e-06	116	29
ENST00000501194	RP11-68L18.1	1.252	2.59e-08	2.27e-06	1570	659
ENST00000389857	CCDC88C	1.219	2.62e-08	2.28e-06	3184	1368
ENST00000266671	PHLDA1	1.186	3.38e-08	2.93e-06	25852	11364
ENST00000244050	SNAI1	1.297	4.5e-08	3.83e-06	698	284
ENST00000254816	TRIM47	1.224	5.09e-08	4.3e-06	1526	653
ENST00000521435	SGK3	2.374	5.22e-08	4.39e-06	73	14
ENST00000346234	OSTF1	1.201	5.33e-08	4.46e-06	2322	1010
ENST00000257267	GPR77	1.218	5.51e-08	4.58e-06	1635	703
ENST00000249075	LIF	1.343	6.44e-08	5.33e-06	472	186
ENST00000329153	PLEKHH1	1.283	7.05e-08	5.77e-06	672	276
ENST00000159111	KDM4B	1.477	7.17e-08	5.8e-06	259	93
ENST00000585285	MIR3615	1.251	7.17e-08	5.8e-06	907	381
ENST00000320270	RRS1	1.162	7.26e-08	5.84e-06	9341	4173
ENST00000381652	JAK2	1.23	7.45e-08	5.94e-06	1117	476
ENST00000249363	LRRC4	1.576	7.46e-08	5.94e-06	203	68
ENST00000317811	FJX1	1.249	7.51e-08	5.95e-06	908	382
ENST00000377602	ST8SIA6	1.332	8.55e-08	6.73e-06	466	185
ENST00000368626	FRK	1.331	9.09e-08	7.12e-06	463	184
ENST00000328090	FAM208B	1.146	9.77e-08	7.59e-06	20236	9142
ENST00000439688	RP13-39P12.2	1.569	9.8e-08	7.59e-06	199	67
ENST00000340607	PTGES	2.241	1.07e-07	8.23e-06	76	16
ENST00000335012	C3orf70	1.36	1.11e-07	8.54e-06	375	146
ENST00000465821	FAM102A	1.214	1.34e-07	1.02e-05	1000	431
ENST00000372387	AL391421.1	1.968	1.37e-07	1.03e-05	102	26
ENST00000316048	C12orf69	1.828	1.6e-07	1.19e-05	121	34
ENST00000310455	PPP1R3B	1.15	1.62e-07	1.2e-05	2933	1322
ENST00000461286	RFPL1-AS1	2.357	1.65e-07	1.22e-05	67	13
ENST00000237289	TNFAIP3	1.198	1.81e-07	1.31e-05	1053	459
ENST00000392530	RP11-64B16.2	1.246	2.03e-07	1.45e-05	631	266
ENST00000422732	RP11-314P12.2	1.903	2.1e-07	1.49e-05	105	28
ENST00000308423	AOC3	3.29	2.33e-07	1.64e-05	40	4
ENST00000461013	SLC22A5	1.229	2.46e-07	1.72e-05	659	281
ENST00000316418	AHRR	1.366	2.48e-07	1.72e-05	312	121
ENST00000246672	NR1D1	1.229	2.57e-07	1.78e-05	654	279
ENST00000527881	TSKU	1.506	2.68e-07	1.85e-05	199	70
ENST00000461081	NCOR2	1.389	2.87e-07	1.95e-05	283	108
ENST00000360803	GTPBP4	1.196	3.01e-07	2.03e-05	818	357
ENST00000286234	DEPTOR	1.144	3.05e-07	2.05e-05	1784	807
ENST00000254227	NR0B2	2.437	3.15e-07	2.11e-05	60	11
ENST00000302326	MN1	1.742	3.71e-07	2.46e-05	124	37
ENST00000380698	SERPINB9	1.357	5.1e-07	3.33e-05	282	110
ENST00000376862	SYNDIG1	1.902	5.12e-07	3.33e-05	90	24
ENST00000502532	RP11-823P9.3	2.886	5.63e-07	3.62e-05	45	6
ENST00000278550	TENM4	1.421	5.87e-07	3.74e-05	217	81
ENST00000297375	EN2	1.16	5.91e-07	3.75e-05	885	396
ENST00000332408	SHC4	1.704	5.97e-07	3.78e-05	124	38
ENST00000409177	FHL2	1.676	6.46e-07	4.05e-05	128	40
ENST00000562038	RP11-566E18.3	1.334	6.62e-07	4.13e-05	290	115
ENST00000369393	MDN1	1.255	6.98e-07	4.34e-05	413	173
ENST00000493581	AQP3	1.148	7.28e-07	4.5e-05	902	407
ENST00000398988	KSR1	1.154	7.46e-07	4.59e-05	821	369
ENST00000361661	SLC26A1	1.79	8.14e-07	5e-05	104	30
ENST00000530336	PYGL	1.423	8.35e-07	5.1e-05	204	76
ENST00000369843	RP5-1160K1.6	1.479	9.29e-07	5.58e-05	173	62
ENST00000249014	CDC42EP1	1.119	9.32e-07	5.58e-05	1158	533
ENST00000475124	IL17RB	1.437	1.03e-06	6.04e-05	187	69
ENST00000433197	ERN1	1.096	1.08e-06	6.3e-05	1514	708
ENST00000339562	NR4A2	1.332	1.08e-06	6.3e-05	267	106
ENST00000249356	DNAJB9	1.057	1.17e-06	6.77e-05	5069	2436
ENST00000512123	FRAS1	1.076	1.22e-06	6.97e-05	2066	980
ENST00000464767	LINC00341	1.925	1.22e-06	6.97e-05	80	21
ENST00000280258	PRSS23	1.057	1.26e-06	7.15e-05	4341	2087
ENST00000264716	FOSL2	1.102	1.41e-06	7.9e-05	1127	525
ENST00000580974	PITPNC1	1.061	1.49e-06	8.33e-05	2500	1198
ENST00000574293	CTC-786C10.1	1.534	1.51e-06	8.45e-05	145	50
ENST00000270115	LRRC56	1.154	1.61e-06	8.96e-05	590	265
ENST00000583262	RP11-214O1.2	1.729	1.74e-06	9.64e-05	103	31
ENST00000295522	CLDN1	1.19	1.76e-06	9.69e-05	445	195
ENST00000399151	DOPEY2	1.036	1.77e-06	9.75e-05	6940	3385
ENST00000327268	SLC16A6	1.092	2.02e-06	0.00011	1013	475
ENST00000479318	FRG1B	2.752	2.05e-06	0.000111	41	6
ENST00000361487	PAX9	1.135	2.08e-06	0.000112	615	280
ENST00000443617	HERC1	1.029	2.18e-06	0.000117	5603	2745
ENST00000216468	TMED8	1.022	2.27e-06	0.000121	11076	5456
ENST00000216471	SAMD15	1.148	2.3e-06	0.000122	543	245
ENST00000458549	TMEM64	1.044	2.31e-06	0.000122	2332	1131
ENST00000500113	RP11-705O3.1	1.858	2.32e-06	0.000122	80	22
ENST00000459908	ATP11A	1.216	2.52e-06	0.000131	337	145
ENST00000326474	C3orf80	1.803	2.6e-06	0.000134	84	24
ENST00000262613	SLC9A3R1	1.042	2.64e-06	0.000136	2047	994
ENST00000576263	RUNX2	4.512	2.75e-06	0.00014	25	1
ENST00000495397	FCRLB	2.285	2.8e-06	0.000142	54	11
ENST00000446533	CHAC1	1.683	2.87e-06	0.000145	103	32
ENST00000323646	PLA2G16	1.076	3.2e-06	0.000161	915	434
ENST00000540511	PLCD3	1.812	3.24e-06	0.000163	81	23
ENST00000377474	KCTD12	1.189	3.45e-06	0.000172	358	157
ENST00000563286	RP11-121C2.2	1.237	3.51e-06	0.000175	290	123
ENST00000222248	SLC5A5	1.638	3.79e-06	0.000188	106	34
ENST00000414532	MATN1-AS1	1.821	4.06e-06	0.000201	78	22
ENST00000382849	RP11-503N18.1	2.568	4.12e-06	0.000202	42	7
ENST00000562485	RP11-20I23.8	1.037	4.29e-06	0.000209	1432	698
ENST00000303562	FOS	1.055	4.42e-06	0.000215	1012	487
ENST00000493306	KLF4	1.202	4.46e-06	0.000216	313	136
ENST00000561760	PRSS29P	1.307	4.46e-06	0.000216	208	84
ENST00000415567	WNT4	7.651	4.54e-06	0.000218	20	0
ENST00000559821	RP11-321G12.1	1.404	4.64e-06	0.000223	159	60
ENST00000309241	PPARGC1B	1.047	4.99e-06	0.000238	1035	501
ENST00000554129	RP11-58E21.3	1.506	5.33e-06	0.000253	128	45
ENST00000409003	SAMD12	1.076	5.66e-06	0.000267	681	323
ENST00000449592	TMEM120B	1.055	5.84e-06	0.000273	848	408
ENST00000219689	USP31	0.998	6.04e-06	0.000281	2600	1302
ENST00000238667	FLVCR2	1.053	6.31e-06	0.000291	822	396
ENST00000367001	SLC30A1	0.982	6.31e-06	0.000291	5705	2888
ENST00000268070	ADAMTS17	1.843	6.48e-06	0.000298	72	20
ENST00000458626	C1orf226	0.991	6.51e-06	0.000299	3062	1541
ENST00000311127	HEG1	1.062	6.91e-06	0.000316	710	340
ENST00000381848	PLIN5	1.142	7.04e-06	0.000321	382	173
ENST00000361717	TIFA	1.044	7.06e-06	0.000321	860	417
ENST00000295082	KCNF1	1.051	7.09e-06	0.000321	798	385
ENST00000316149	NDUFAF4	1.183	7.23e-06	0.000326	302	133
ENST00000342505	JAK1	0.968	7.4e-06	0.000332	16565	8471
ENST00000392870	GRK5	1.596	7.42e-06	0.000332	103	34
ENST00000367463	UST	0.984	7.81e-06	0.000349	2879	1456
ENST00000427025	NHSL1	1.182	8.13e-06	0.00036	295	130
ENST00000479481	RRP12	1.182	8.13e-06	0.00036	295	130
ENST00000286298	SLC26A2	0.983	8.2e-06	0.000361	2686	1359
ENST00000565111	CTD-3126B10.4	1.668	8.29e-06	0.000364	86	27
ENST00000377722	AC021218.2	7.577	8.35e-06	0.000366	19	0
ENST00000375377	KIAA1462	1.238	8.44e-06	0.000369	236	100
ENST00000344327	TRPC6	1.793	9.04e-06	0.000392	73	21
ENST00000320767	ARL14	1.612	9.12e-06	0.000393	98	32
ENST00000357816	FAM123A	1.612	9.12e-06	0.000393	98	32
ENST00000340880	PGLYRP2	2.341	9.16e-06	0.000393	46	9
ENST00000262738	CELSR1	0.978	9.26e-06	0.000396	2635	1338
ENST00000356362	PUS7	0.991	9.53e-06	0.000406	1697	854
ENST00000542120	TBC1D30	1.099	1e-05	0.000427	437	204
ENST00000360902	AC004893.11	1.166	1.07e-05	0.000452	294	131
ENST00000559007	DAPK2	1.375	1.07e-05	0.000452	148	57
ENST00000360004	HLA-DRB1	0.996	1.08e-05	0.000455	1358	681
ENST00000511217	SH3RF2	2.018	1.13e-05	0.000473	57	14
ENST00000280481	FREM2	0.949	1.13e-05	0.000473	14911	7725
ENST00000508973	GUSBP1	1.005	1.13e-05	0.000473	1086	541
ENST00000260356	THBS1	0.944	1.2e-05	0.000498	29929	15556
ENST00000361976	INPP5F	0.959	1.21e-05	0.0005	3598	1851
ENST00000369797	PDCD11	0.948	1.33e-05	0.000549	5708	2959
ENST00000310542	FAM86B3P	1.08	1.34e-05	0.000551	442	209
ENST00000299084	SPRED1	1.022	1.35e-05	0.000552	772	380
ENST00000381750	RCL1	1.138	1.43e-05	0.000581	306	139
ENST00000419007	SEMA3B	1.012	1.46e-05	0.000593	809	401
ENST00000469226	TH	4.328	1.48e-05	0.000598	22	1
ENST00000308831	RHOD	0.949	1.49e-05	0.000601	3593	1861
ENST00000512712	NOP14-AS1	1.088	1.5e-05	0.000602	402	189
ENST00000511731	RP11-503N18.2	7.5	1.54e-05	0.000619	18	0
ENST00000520004	SGK223	1.406	1.63e-05	0.000649	130	49
ENST00000301067	MLL2	0.932	1.7e-05	0.000676	10391	5447
ENST00000216223	IL2RB	1.678	1.7e-05	0.000677	77	24
ENST00000359534	KCNK5	0.952	1.72e-05	0.00068	2283	1180
ENST00000262426	FOXF1	3.18	1.73e-05	0.000683	28	3
ENST00000222462	WNT16	3.579	1.74e-05	0.000685	25	2
ENST00000374057	DFNB31	1.221	1.8e-05	0.0007	203	87
ENST00000264605	MLPH	1.063	1.84e-05	0.000714	439	210
ENST00000263857	POLR1A	0.943	1.89e-05	0.000732	2785	1449
ENST00000341776	JARID2	0.939	1.9e-05	0.000733	3275	1708
ENST00000381967	PGM2	1.055	1.96e-05	0.000751	451	217
ENST00000472943	RP11-392A22.2	0.964	2.01e-05	0.000769	1362	698
ENST00000466983	SLC25A25	1.274	2.04e-05	0.000778	167	69
ENST00000398484	FGFRL1	2.698	2.14e-05	0.000809	33	5
ENST00000407780	ICOSLG	0.98	2.26e-05	0.000853	933	473
ENST00000360338	ZNF460	1.19	2.42e-05	0.000902	210	92
ENST00000227756	GALNTL4	1.121	2.5e-05	0.000924	285	131
ENST00000482459	IFITM10	1.802	2.62e-05	0.000962	63	18
ENST00000566699	RP4-659J6.2	0.994	2.63e-05	0.000965	687	345
ENST00000296585	ITGA2	0.922	2.71e-05	0.000987	3282	1732
ENST00000451368	AC004540.4	2.525	2.71e-05	0.000987	35	6
ENST00000520268	KB-1562D12.1	1.31	2.86e-05	0.00103	144	58
ENST00000449248	AC068580.6	1.119	2.91e-05	0.00105	276	127
ENST00000487594	NBPF4	1.153	2.95e-05	0.00106	238	107
ENST00000306434	MAT2A	0.902	3.02e-05	0.00108	16585	8873
ENST00000529299	AMPD2	1.283	3.12e-05	0.0011	151	62
ENST00000313946	FAM86EP	1.066	3.28e-05	0.00115	358	171
ENST00000564629	RP11-452L6.5	0.958	3.41e-05	0.00119	940	484
ENST00000354666	ELOVL2	0.895	3.47e-05	0.00121	20981	11282
ENST00000552695	FICD	0.972	3.47e-05	0.00121	761	388
ENST00000464060	MAGI1	1.067	3.51e-05	0.00122	348	166
ENST00000314222	PHLDA2	0.91	3.56e-05	0.00123	3050	1623
ENST00000296530	FAM198B	1.69	3.72e-05	0.00128	68	21
ENST00000285420	OTUD6B	0.906	3.75e-05	0.00129	3226	1721
ENST00000312932	SEC14L2	1.62	3.79e-05	0.00129	74	24
ENST00000330387	CREB3L2	0.9	3.83e-05	0.00131	4800	2573
ENST00000325814	C17orf96	0.909	3.84e-05	0.00131	2637	1404
ENST00000567273	AL121578.2	1.343	3.94e-05	0.00134	127	50
ENST00000282030	SETBP1	0.936	4.25e-05	0.00144	1144	598
ENST00000329618	C21orf88	2.175	4.28e-05	0.00144	41	9
ENST00000367321	MTHFD1L	0.93	4.33e-05	0.00146	1216	638
ENST00000568017	RP11-541N10.3	1.074	4.42e-05	0.00149	297	141
ENST00000354185	DDX21	0.882	4.45e-05	0.00149	34756	18861
ENST00000472232	BAG1	0.906	4.49e-05	0.0015	2207	1178
ENST00000399298	TMEM26	1.192	4.74e-05	0.00158	176	77
ENST00000248668	LRFN1	0.986	4.74e-05	0.00158	533	269
ENST00000001008	FKBP4	0.88	4.8e-05	0.00159	16415	8919
ENST00000356388	SPRED2	0.897	4.8e-05	0.00159	2830	1520
ENST00000394329	FAT4	1.109	4.89e-05	0.00161	246	114
ENST00000553340	SYNE3	3.459	5e-05	0.00163	23	2
ENST00000376834	C9orf41	0.9	5.11e-05	0.00166	2135	1144
ENST00000490861	DPH2	1.088	5.15e-05	0.00167	270	127
ENST00000264832	ICAM1	0.931	5.16e-05	0.00167	980	514
ENST00000460288	CRYGS	7.331	5.33e-05	0.00172	16	0
ENST00000424110	PUM2	1.991	5.42e-05	0.00174	48	12
ENST00000560371	TRAF3	0.886	5.43e-05	0.00174	3650	1975
ENST00000285407	KLF10	1.065	5.45e-05	0.00175	291	139
ENST00000323469	DIRAS1	0.991	5.52e-05	0.00175	489	246
ENST00000568653	RPGRIP1L	1.374	5.65e-05	0.00179	109	42
ENST00000400362	BX322557.10	0.914	5.74e-05	0.00181	1278	678
ENST00000240100	DUSP4	0.895	6e-05	0.00189	1877	1009
ENST00000300056	PEX11A	0.884	6.1e-05	0.00192	2967	1608
ENST00000263245	ARFGAP3	0.943	6.15e-05	0.00193	744	387
ENST00000335585	PPP2R2C	0.883	6.19e-05	0.00194	2982	1617
ENST00000583175	RP11-214C8.5	0.886	6.2e-05	0.00194	2554	1382
ENST00000415205	Z83851.3	1.801	6.25e-05	0.00195	56	16
ENST00000290271	STC1	0.871	6.42e-05	0.00199	6327	3459
ENST00000397036	MCF2L	1.731	6.44e-05	0.00199	60	18
ENST00000569813	ULK3	1.731	6.44e-05	0.00199	60	18
ENST00000370664	UBTD1	0.894	6.45e-05	0.00199	1725	928
ENST00000584746	CUEDC1	1.081	6.5e-05	0.00199	254	120
ENST00000265361	SEMA3C	0.866	6.64e-05	0.00203	10242	5619
ENST00000265085	CPEB4	0.981	6.66e-05	0.00203	458	232
ENST00000371739	DNLZ	2.059	6.82e-05	0.00207	42	10
ENST00000562866	RP11-368I7.2	0.906	6.85e-05	0.00207	1194	637
ENST00000334181	ZNF749	0.981	7.02e-05	0.00212	450	228
ENST00000252338	FAM155B	0.888	7.27e-05	0.00219	1754	948
ENST00000390556	IGHD	2.023	7.28e-05	0.00219	45	11
ENST00000217381	SNTA1	1.003	7.44e-05	0.00223	379	189
ENST00000322177	RPP25	0.897	7.54e-05	0.00226	1346	723
ENST00000484256	XBP1	0.973	7.8e-05	0.00233	481	245
ENST00000344686	MAP3K14	0.876	7.91e-05	0.00236	2332	1271
ENST00000222693	CAV2	0.917	8.2e-05	0.00243	863	457
ENST00000490348	SRGAP3	2.195	8.39e-05	0.00249	37	8
ENST00000367576	LTV1	0.866	8.42e-05	0.00249	3186	1748
ENST00000311131	P2RY2	0.94	8.5e-05	0.00251	614	320
ENST00000535768	SLC3A2	0.867	8.61e-05	0.00254	2802	1536
ENST00000337943	PYCR1	1.678	8.68e-05	0.00255	61	19
ENST00000264265	LXN	0.863	8.83e-05	0.00259	3285	1806
ENST00000484980	UNC119	0.988	9.02e-05	0.00264	385	194
ENST00000395116	GPR135	0.978	9.08e-05	0.00265	406	206
ENST00000243776	CHPF	0.863	9.12e-05	0.00266	2949	1621
ENST00000310803	RASGRP1	0.871	9.81e-05	0.00285	1791	979
ENST00000367213	CNKSR3	1.107	9.87e-05	0.00285	209	97
ENST00000294016	ADCY9	0.845	0.000101	0.00292	10090	5617
ENST00000234198	DLX2	1.052	0.000101	0.00292	253	122
ENST00000514208	CXorf40A	1.259	0.000104	0.00298	127	53
ENST00000390541	IGHE	1.418	0.000105	0.00301	91	34
ENST00000373048	EPHA10	0.892	0.000111	0.00316	978	527
ENST00000487646	NXNL2	1.115	0.000113	0.00323	182	84
ENST00000575662	MYBBP1A	0.971	0.000114	0.00324	392	200
ENST00000503571	RP11-440L14.1	1.787	0.000116	0.00328	52	15
ENST00000201031	TFAP2C	0.835	0.000134	0.00376	5542	3107
ENST00000360418	UGT1A1	2.066	0.000135	0.00376	38	9
ENST00000367098	IL20	2.066	0.000135	0.00376	38	9
ENST00000242728	BHLHE41	1.423	0.000139	0.00386	86	32
ENST00000378578	DYNLT3	0.834	0.00014	0.00388	5024	2819
ENST00000262138	CACNG4	0.824	0.00014	0.00389	35520	20059
ENST00000555011	RP3-414A15.10	4.04	0.000143	0.00394	18	1
ENST00000323084	TSPEAR	3.329	0.000144	0.00395	21	2
ENST00000369340	NOTCH2NL	0.863	0.000153	0.00419	1226	674
ENST00000443919	RP11-316M21.7	1.898	0.000153	0.00419	45	12
ENST00000497963	CDC123	1.101	0.000155	0.00421	176	82
ENST00000466011	KRT80	0.861	0.000155	0.00421	1253	690
ENST00000323061	NAP1L5	1.376	0.000156	0.00423	91	35
ENST00000525985	EPPK1	0.824	0.000158	0.00428	7313	4131
ENST00000449803	2015-09-09	1.023	0.00016	0.0043	250	123
ENST00000226247	FOXN1	1.217	0.00016	0.0043	128	55
ENST00000491547	KAZN	1.217	0.00016	0.0043	128	55
ENST00000491776	CBS	1.274	0.000162	0.00434	109	45
ENST00000443302	PHF8	2.67	0.000166	0.00444	26	4
ENST00000228862	DUSP16	0.842	0.000166	0.00444	1896	1058
ENST00000306560	HAS3	1.242	0.000168	0.00446	116	49
ENST00000301286	PLIN4	1.01	0.000169	0.00449	266	132
ENST00000253778	GFPT2	1.119	0.00017	0.00449	163	75
ENST00000288135	KIT	1.335	0.000172	0.00455	96	38
ENST00000190611	OSBPL6	1.418	0.000179	0.0047	83	31
ENST00000219551	RHBDL1	2.115	0.000185	0.00481	35	8
ENST00000410005	AP000322.54	2.115	0.000185	0.00481	35	8
ENST00000428909	AC013444.1	7.14	0.000187	0.00485	14	0
ENST00000295414	CCNYL1	0.919	0.000189	0.0049	469	248
ENST00000298532	SNAPC4	0.823	0.000192	0.00496	3170	1792
ENST00000367282	GPR37L1	0.835	0.000195	0.00501	1759	986
ENST00000409746	PSTPIP2	0.864	0.000195	0.00501	892	490
ENST00000367351	ULBP2	0.999	0.000199	0.00512	258	129
ENST00000561649	RP11-616M22.7	1.379	0.000208	0.00528	86	33
ENST00000200652	SLC22A4	0.91	0.000211	0.00534	485	258
ENST00000238477	ALG2	0.896	0.000212	0.00534	536	288
ENST00000433570	SLC16A1	1.889	0.000212	0.00534	41	11
ENST00000306156	PRKCE	0.842	0.000214	0.00538	1260	703
ENST00000378337	AC009113.1	0.944	0.00022	0.00551	358	186
ENST00000321867	ULK1	0.808	0.000223	0.00556	5616	3208
ENST00000376223	DHRS3	0.984	0.000226	0.00564	273	138
ENST00000358752	FUT4	0.874	0.000232	0.00574	658	359
ENST00000503611	RP11-597D13.9	1.077	0.000234	0.00577	171	81
ENST00000297423	KIAA0146	1.477	0.000237	0.00581	67	24
ENST00000301825	ENTPD3	1.477	0.000237	0.00581	67	24
ENST00000283426	PLEKHG4B	1.424	0.000243	0.00593	78	29
ENST00000020926	SYT13	1.514	0.000252	0.00612	63	22
ENST00000420845	RP11-4C20.3	3.958	0.000253	0.00612	17	1
ENST00000254803	UTP3	0.8	0.000261	0.00629	5298	3043
ENST00000286827	TIAM1	0.887	0.000262	0.00631	518	280
ENST00000221307	CYP4F3	1.556	0.000268	0.00642	59	20
ENST00000305409	SCG2	1.556	0.000268	0.00642	59	20
ENST00000379153	CD83	0.945	0.00027	0.00644	310	161
ENST00000324557	ECE2	0.834	0.000276	0.00655	1105	620
ENST00000418204	AC104135.3	1.606	0.000283	0.00669	55	18
ENST00000565468	TMEM178B	0.801	0.00029	0.00682	3027	1737
ENST00000282276	MARS2	0.806	0.000293	0.00688	2311	1322
ENST00000380752	SLC7A1	0.787	0.000293	0.00689	17703	10260
ENST00000538487	GRM4	1.44	0.000295	0.00691	68	25
ENST00000583309	ISYNA1	0.853	0.000296	0.00693	735	407
ENST00000446101	SRSF8	0.827	0.000299	0.007	1125	634
ENST00000201586	SULT2B1	0.883	0.000301	0.00703	500	271
ENST00000539424	TBC1D3F	1.853	0.000302	0.00705	40	11
ENST00000341866	AL450307.1	1.456	0.000306	0.0071	66	24
ENST00000329421	MARCKSL1	0.783	0.000308	0.00714	33469	19451
ENST00000477238	2015-09-05	1.472	0.000318	0.00734	64	23
ENST00000375486	PADI2	1.25	0.000321	0.00739	100	42
ENST00000285873	GEMIN5	0.787	0.000325	0.00748	6246	3621
ENST00000244763	SSR1	0.82	0.000327	0.00749	1199	679
ENST00000411573	AC003665.1	1.296	0.00033	0.00753	91	37
ENST00000561652	RP11-690D19.3	1.296	0.00033	0.00753	91	37
ENST00000284061	DGKE	0.838	0.00033	0.00753	833	466
ENST00000460982	DCLK1	0.92	0.000331	0.00754	352	186
ENST00000524804	RIN1	1.379	0.000333	0.00757	73	28
ENST00000574267	RP11-1113L8.1	2.834	0.00034	0.00769	22	3
ENST00000369550	DKC1	0.784	0.00034	0.0077	6355	3691
ENST00000357166	ZDHHC9	0.807	0.000342	0.00773	1571	898
ENST00000261381	XYLT1	0.822	0.000344	0.00774	1089	616
ENST00000324460	HSPA5	0.776	0.000345	0.00775	65796	38420
ENST00000470305	SECISBP2	0.96	0.000365	0.00814	253	130
ENST00000518376	RP11-1136L8.1	1.554	0.000366	0.00814	56	19
ENST00000567905	AC006538.1	1.554	0.000366	0.00814	56	19
ENST00000164227	BCL3	0.862	0.000367	0.00814	567	312
ENST00000269122	CLTC	0.861	0.000367	0.00814	536	295
ENST00000289352	HIST1H4H	0.795	0.000376	0.00831	2033	1172
ENST00000326152	HSD11B2	0.879	0.000394	0.00868	447	243
ENST00000532091	HSPA8	0.771	0.000395	0.00868	15740	9223
ENST00000462833	ADCY5	0.806	0.000396	0.00869	1264	723
ENST00000300456	SLC27A4	0.789	0.000396	0.00869	2303	1333
ENST00000366691	RHOU	0.779	0.0004	0.00876	4287	2499
ENST00000561514	PALB2	2.031	0.000404	0.00883	33	8
ENST00000497964	MACF1	1.145	0.000407	0.00888	124	56
ENST00000313146	ISG20L2	0.808	0.00041	0.00893	1157	661
ENST00000366932	RRP15	0.776	0.00041	0.00893	4759	2779
ENST00000476848	TMPRSS3	2.555	0.000422	0.00915	24	4
ENST00000433357	RP11-255A11.21	1.877	0.000427	0.00923	37	10
ENST00000531066	PLEKHA7	0.901	0.000433	0.00933	353	189
ENST00000435224	ABTB2	0.831	0.000438	0.00941	717	403
ENST00000298316	ARF6	0.765	0.000441	0.00944	17968	10576
ENST00000263398	CD44	0.782	0.000442	0.00944	2412	1403
ENST00000448587	PLAC2	0.77	0.000444	0.00945	5735	3363
ENST00000274054	NAF1	0.907	0.000445	0.00945	330	176
ENST00000389474	SIGLEC15	1.151	0.000446	0.00945	120	54
ENST00000369709	RAP1A	0.986	0.000446	0.00945	214	108
ENST00000583574	AC015818.11	3.871	0.000448	0.00945	16	1
ENST00000373509	PIM1	0.796	0.000457	0.00961	1342	773
ENST00000331569	ZNF703	0.765	0.000461	0.00968	9436	5554
ENST00000531086	RP11-755F10.1	1.384	0.000464	0.00971	68	26
ENST00000303965	ARAP2	0.825	0.000467	0.00976	730	412
ENST00000498165	PPM1L	0.8	0.000477	0.00995	1160	666
ENST00000376512	SLC35A2	1.368	0.000484	0.01	75	29
ENST00000349139	WDR3	0.772	0.000484	0.01	3093	1811
ENST00000356613	ARC	0.877	0.000496	0.0103	384	209
ENST00000263657	PNO1	0.779	0.00051	0.0105	1901	1108
ENST00000377663	KLHL21	0.889	0.000516	0.0106	352	190
ENST00000374024	GPR3	1.579	0.000525	0.0108	51	17
ENST00000558611	MARK3	1.339	0.000535	0.011	71	28
ENST00000485075	DNAJA4	1.427	0.000535	0.011	62	23
ENST00000468083	ZYX	0.837	0.000554	0.0113	527	295
ENST00000489129	TLN2	2.767	0.000556	0.0113	21	3
ENST00000442832	ZNF587B	0.904	0.000566	0.0115	292	156
ENST00000415066	TCEA1P4	2.084	0.000573	0.0116	30	7
ENST00000242108	EEPD1	0.927	0.000586	0.0118	251	132
ENST00000424445	PPIL6	1.779	0.00061	0.0123	38	11
ENST00000561632	RP11-438D14.2	1.481	0.000616	0.0124	56	20
ENST00000370141	TRMT13	0.85	0.000627	0.0126	440	244
ENST00000420195	SH3BP5-AS1	0.76	0.000629	0.0126	2618	1546
ENST00000298351	TMEM63C	0.878	0.000648	0.0129	342	186
ENST00000306390	LRG1	0.84	0.000655	0.013	462	258
ENST00000296452	BSN	0.819	0.000657	0.0131	591	335
ENST00000379568	PAK1IP1	0.758	0.000664	0.0131	2422	1432
ENST00000321762	SPACA4	6.919	0.000667	0.0131	12	0
ENST00000499025	CTD-2001C12.1	6.919	0.000667	0.0131	12	0
ENST00000543943	RP11-800A3.5	6.919	0.000667	0.0131	12	0
ENST00000561976	VPS9D1	0.991	0.000668	0.0131	171	86
ENST00000301740	SRRM2	0.744	0.000668	0.0131	9394	5610
ENST00000250916	KLF16	0.763	0.00067	0.0132	1867	1100
ENST00000262716	AC013268.3	1.261	0.000675	0.0132	84	35
ENST00000378623	LRP4	1.31	0.000681	0.0133	77	31
ENST00000407426	WDR43	0.746	0.000687	0.0134	5046	3008
ENST00000368232	GPATCH4	0.757	0.000697	0.0136	2204	1304
ENST00000564646	RP11-830F9.7	1.226	0.0007	0.0136	89	38
ENST00000246662	KRT9	3.108	0.000701	0.0136	18	2
ENST00000354433	CDRT1	3.108	0.000701	0.0136	18	2
ENST00000359358	KLHL14	3.108	0.000701	0.0136	18	2
ENST00000379485	KBTBD6	0.754	0.000704	0.0136	2518	1493
ENST00000382723	MSX1	0.927	0.000713	0.0137	234	123
ENST00000296533	NPY1R	0.736	0.000719	0.0139	28157	16903
ENST00000491847	CISH	1.066	0.000735	0.0141	132	63
ENST00000306773	NPTX1	1.579	0.000735	0.0141	48	16
ENST00000359775	ZDHHC14	1.231	0.00074	0.0142	87	37
ENST00000405737	ELF1	0.786	0.000749	0.0143	862	500
ENST00000215631	GADD45B	0.744	0.000772	0.0147	3501	2091
ENST00000358378	MUC5AC	3.779	0.000795	0.0151	15	1
ENST00000407042	TBC1D3P1-DHX40P1	3.779	0.000795	0.0151	15	1
ENST00000265044	SSR3	0.733	0.000796	0.0151	9856	5928
ENST00000393467	CAV1	0.96	0.0008	0.0152	181	93
ENST00000280155	ADRA2A	0.78	0.000802	0.0152	917	534
ENST00000354485	KANK1	1.204	0.000804	0.0152	90	39
ENST00000527799	RP11-754B17.1	1.455	0.000811	0.0153	55	20
ENST00000570295	RP11-698N11.4	1.455	0.000811	0.0153	55	20
ENST00000560351	RP11-66B24.4	2.151	0.00082	0.0154	27	6
ENST00000414583	POM121L9P	1.684	0.000821	0.0154	42	13
ENST00000370489	ENTPD7	0.783	0.000822	0.0154	819	476
ENST00000295092	FAM84A	1.15	0.000833	0.0155	100	45
ENST00000531120	EIF3M	1.009	0.000835	0.0156	151	75
ENST00000509378	RP11-39C10.1	0.813	0.000838	0.0156	513	292
ENST00000376350	PTPRH	1.692	0.000845	0.0156	39	12
ENST00000225296	DHX33	0.738	0.000846	0.0156	3589	2152
ENST00000513610	MYO10	0.911	0.000847	0.0156	237	126
ENST00000421735	U73167.7	1.291	0.000848	0.0156	76	31
ENST00000220966	PYCRL	0.743	0.000848	0.0156	2504	1496
ENST00000556645	WARS	1.741	0.000864	0.0159	37	11
ENST00000381365	C17orf107	1.25	0.000879	0.0161	81	34
ENST00000328041	SLC24A3	0.733	0.000881	0.0161	4415	2656
ENST00000569674	SLC25A24	0.928	0.000885	0.0162	217	114
ENST00000446594	AC012512.1	2.697	0.000911	0.0165	20	3
ENST00000296755	MAP1B	0.769	0.000934	0.0169	883	518
ENST00000040584	HOXC8	1.112	0.000945	0.0171	106	49
ENST00000529104	ZSCAN12P1	0.882	0.00095	0.0172	260	141
ENST00000488128	COL16A1	1.394	0.00095	0.0172	58	22
ENST00000477980	ARMCX3	0.888	0.000974	0.0175	250	135
ENST00000382751	URB1	0.725	0.000988	0.0178	4981	3013
ENST00000562952	RP11-96K19.4	1.268	0.00102	0.0182	70	29
ENST00000567068	RP11-244O19.1	0.856	0.00103	0.0185	297	164
ENST00000342960	NBPF10	1.045	0.00103	0.0185	128	62
ENST00000356387	ORAI2	0.735	0.00105	0.0187	1989	1195
ENST00000564823	RP11-414J4.2	2.43	0.00107	0.019	22	4
ENST00000432845	MRPL32	0.906	0.00108	0.0191	223	119
ENST00000582730	SRSF1	0.715	0.00108	0.0191	12348	7524
ENST00000263256	DESI1	0.747	0.00109	0.0192	1220	727
ENST00000459739	DLG5	1.612	0.00109	0.0192	43	14
ENST00000258243	URB2	0.723	0.0011	0.0193	3391	2054
ENST00000264249	CHST10	0.758	0.00111	0.0194	910	538
ENST00000373045	MANEAL	1.168	0.00111	0.0194	90	40
ENST00000558888	RP11-1069G10.1	1.168	0.00111	0.0194	90	40
ENST00000469381	GSE1	0.791	0.00112	0.0195	521	301
ENST00000312960	SIAH2	0.714	0.00112	0.0195	9710	5921
ENST00000392876	NT5DC3	0.743	0.00112	0.0195	1351	807
ENST00000556027	DDHD1	1.021	0.00112	0.0195	134	66
ENST00000215376	C19orf26	1.448	0.00113	0.0196	52	19
ENST00000562471	RP11-7K24.3	1.614	0.00114	0.0197	40	13
ENST00000510979	GTF2H2C	0.838	0.00116	0.02	338	189
ENST00000462322	RP11-305M3.3	0.94	0.00116	0.02	190	99
ENST00000295228	INHBB	0.714	0.00117	0.0202	6123	3734
ENST00000569764	SMG1	0.956	0.00117	0.0202	163	84
ENST00000517505	AB015752.4	1.655	0.00118	0.0203	38	12
ENST00000418006	RP5-1096D14.2	3.026	0.00119	0.0203	17	2
ENST00000478771	RARRES2	3.026	0.00119	0.0203	17	2
ENST00000451137	CYR61	0.734	0.00119	0.0203	1494	898
ENST00000511912	ETFDH	1.701	0.00122	0.0208	36	11
ENST00000422611	SLC12A4	1.369	0.00123	0.021	57	22
ENST00000431532	ZNHIT6	0.933	0.00124	0.021	191	100
ENST00000303790	KCNAB3	2.097	0.00125	0.0211	26	6
ENST00000378505	RPGR	2.097	0.00125	0.0211	26	6
ENST00000490302	PKDCC	1.755	0.00126	0.0211	34	10
ENST00000541888	RP1-102E24.8	1.755	0.00126	0.0211	34	10
ENST00000566432	CT62	1.176	0.00126	0.0211	86	38
ENST00000315251	CHDH	0.735	0.00126	0.0212	1360	817
ENST00000229922	CAP2	0.74	0.00127	0.0212	1159	694
ENST00000406671	RP3-351K20.4	6.794	0.00127	0.0212	11	0
ENST00000496823	BCL6	6.794	0.00127	0.0212	11	0
ENST00000422689	ZNF880	0.792	0.00127	0.0212	471	272
ENST00000330828	C12orf60	0.934	0.00127	0.0212	172	90
ENST00000382148	KCNIP4	1.819	0.00128	0.0213	32	9
ENST00000329099	FAM101B	0.925	0.00129	0.0213	188	99
ENST00000540964	TLR5	1.894	0.00129	0.0213	30	8
ENST00000434724	GSPT1	0.71	0.0013	0.0214	4381	2678
ENST00000580361	RAB31	1.307	0.00131	0.0215	62	25
ENST00000322507	COL12A1	0.962	0.00131	0.0215	154	79
ENST00000481811	AGXT2L2	1.022	0.00131	0.0216	128	63
ENST00000267294	ZIC5	0.833	0.00133	0.0218	319	179
ENST00000295822	EIF5A2	0.768	0.00134	0.0219	608	357
ENST00000395863	BMP7	0.713	0.00135	0.022	2862	1746
ENST00000371244	PRKAA2	0.837	0.00138	0.0225	293	164
ENST00000496811	DHX36	0.728	0.00138	0.0225	1380	833
ENST00000441792	KLHL35	1.068	0.00139	0.0225	107	51
ENST00000453014	WDR35	3.68	0.00141	0.0228	14	1
ENST00000426263	SLC2A1	0.701	0.00141	0.0228	6927	4260
ENST00000464177	TMEM164	1.185	0.00143	0.023	82	36
ENST00000372022	SURF6	0.705	0.00143	0.023	3993	2449
ENST00000360127	C17orf97	0.874	0.00144	0.0233	231	126
ENST00000565472	CTC-462L7.1	1.264	0.00146	0.0234	65	27
ENST00000002596	HS3ST1	2.623	0.00149	0.0238	19	3
ENST00000376701	WAS	2.623	0.00149	0.0238	19	3
ENST00000433219	AC012360.4	2.623	0.00149	0.0238	19	3
ENST00000313266	AC009336.1	1.543	0.00149	0.0238	41	14
ENST00000423517	PCLO	1.543	0.00149	0.0238	41	14
ENST00000247225	SGPP1	0.722	0.0015	0.024	1461	886
ENST00000370651	PTP4A1	0.71	0.00151	0.024	2269	1387
ENST00000256458	IRAK2	1.037	0.00151	0.0241	113	55
ENST00000258829	NKX2-8	1.132	0.00152	0.0241	90	41
ENST00000262631	SCN1B	0.751	0.00152	0.0242	692	411
ENST00000252699	ACTN4	0.758	0.00153	0.0242	651	385
ENST00000285814	MKI67IP	0.752	0.00153	0.0242	684	406
ENST00000230990	HBEGF	1.053	0.00154	0.0243	108	52
ENST00000306749	FASN	0.689	0.00158	0.0249	68073	42220
ENST00000309424	CD3EAP	0.713	0.00159	0.025	1695	1034
ENST00000227520	CCDC86	0.909	0.00159	0.025	186	99
ENST00000281928	MED13L	0.69	0.00159	0.025	23766	14733
ENST00000221132	TNFRSF10A	0.724	0.00164	0.0257	1117	676
ENST00000261461	PPP2R5A	0.701	0.00165	0.0257	2719	1672
ENST00000403999	NF2	2.364	0.0017	0.0263	21	4
ENST00000299192	HEATR3	0.766	0.0017	0.0264	505	297
ENST00000232888	RRP9	0.731	0.00172	0.0266	916	552
ENST00000298815	ARHGAP42	1.201	0.00174	0.0269	76	33
ENST00000355557	ZNF140	1.201	0.00174	0.0269	76	33
ENST00000563894	CSK	0.716	0.00176	0.027	1247	759
ENST00000325301	SMCR7L	0.743	0.00177	0.0273	678	405
ENST00000367875	POGK	0.714	0.00178	0.0273	1265	771
ENST00000302517	CXXC5	0.696	0.00179	0.0274	2870	1772
ENST00000367103	MAPKAPK2	0.685	0.00179	0.0274	9480	5895
ENST00000290943	ANKRD18B	0.755	0.0018	0.0275	572	339
ENST00000282282	ZNF547	0.935	0.0018	0.0275	153	80
ENST00000226021	CACNG1	0.95	0.00181	0.0275	145	75
ENST00000291527	TFF1	0.689	0.00181	0.0275	5024	3117
ENST00000413279	AC064850.4	2.179	0.00182	0.0277	23	5
ENST00000429283	DIS3L2	1.116	0.00183	0.0277	89	41
ENST00000330271	ACTL10	0.751	0.00183	0.0277	584	347
ENST00000566949	RP5-1042I8.7	1.773	0.00185	0.0279	31	9
ENST00000553202	RP11-350F4.2	0.766	0.00186	0.0281	478	281
ENST00000426767	AC007255.7	1.025	0.00188	0.0283	110	54
ENST00000355147	ZNF160	2.041	0.00189	0.0283	25	6
ENST00000366110	CTA-221G9.11	2.041	0.00189	0.0283	25	6
ENST00000339852	NCCRP1	1.932	0.00191	0.0285	27	7
ENST00000481470	FLNB	0.757	0.00191	0.0286	507	300
ENST00000395348	SLC16A9	1.513	0.00192	0.0286	43	15
ENST00000338910	PSPC1	0.706	0.00194	0.029	1414	867
ENST00000443905	ZNF506	1.012	0.00195	0.029	113	56
ENST00000281038	NARS2	0.771	0.00195	0.029	437	256
ENST00000490826	YARS	0.795	0.00196	0.0291	347	200
ENST00000308508	CSPG4	0.977	0.00196	0.0291	130	66
ENST00000295902	PRICKLE2	0.688	0.00197	0.0293	3174	1970
ENST00000284073	MSI2	0.678	0.00197	0.0293	16480	10304
ENST00000261637	UTP20	0.686	0.00199	0.0295	3514	2184
ENST00000304338	PPP4R4	2.939	0.00201	0.0296	16	2
ENST00000366582	HEATR1	0.912	0.00202	0.0297	160	85
ENST00000298355	TRIM9	1.508	0.00204	0.0299	40	14
ENST00000332468	RP1-130H16.16	1.508	0.00204	0.0299	40	14
ENST00000548411	BICD1	0.875	0.00211	0.0309	200	109
ENST00000296577	ABCE1	0.678	0.00211	0.0309	5715	3572
ENST00000242208	INHBA	0.755	0.00212	0.0309	486	288
ENST00000251808	GRHL2	0.674	0.00213	0.031	10442	6543
ENST00000473755	TSEN2	0.987	0.00213	0.0311	123	62
ENST00000368594	INPP5A	0.698	0.00214	0.0312	1471	907
ENST00000278505	ENDOD1	0.678	0.00216	0.0314	4963	3103
ENST00000380835	NOXRED1	1.54	0.00217	0.0314	38	13
ENST00000530101	SNX32	1.54	0.00217	0.0314	38	13
ENST00000565390	RP1-228H13.5	0.84	0.00218	0.0315	231	129
ENST00000275015	NFKBIE	0.767	0.00221	0.032	422	248
ENST00000333896	SPTBN1	0.727	0.00222	0.0321	682	412
ENST00000304858	HSPA4	0.672	0.00224	0.0323	8615	5407
ENST00000399702	AC141586.5	0.716	0.00224	0.0323	861	524
ENST00000230340	BYSL	0.939	0.00228	0.0328	140	73
ENST00000521861	EIF3H	0.78	0.00231	0.0331	352	205
ENST00000372981	SYTL4	1.043	0.00232	0.0332	99	48
ENST00000215906	ASPHD2	0.908	0.00234	0.0334	154	82
ENST00000366654	FAM89A	1.102	0.00235	0.0335	86	40
ENST00000566996	CTD-2196E14.9	0.71	0.00239	0.0339	836	511
ENST00000231004	LOX	1.061	0.00239	0.0339	94	45
ENST00000439898	U73166.2	1.061	0.00239	0.0339	94	45
ENST00000296420	EMCN	1.346	0.00239	0.0339	51	20
ENST00000367568	STX11	0.792	0.00241	0.0342	310	179
ENST00000514454	RP11-553K23.2	1.454	0.00242	0.0342	44	16
ENST00000413311	AC093382.1	2.546	0.00243	0.0342	18	3
ENST00000542005	ABCC6P2	2.546	0.00243	0.0342	18	3
ENST00000567714	RP11-274H2.5	2.546	0.00243	0.0342	18	3
ENST00000360954	HS3ST3B1	0.929	0.00246	0.0345	141	74
ENST00000339397	SRFBP1	0.696	0.00246	0.0345	1218	752
ENST00000261609	HERC2	0.677	0.00247	0.0347	2545	1592
ENST00000409894	POLR1B	0.76	0.00249	0.0348	415	245
ENST00000413214	RP11-583F2.3	1.227	0.0025	0.0348	61	26
ENST00000566278	A2MP1	1.227	0.0025	0.0348	61	26
ENST00000483520	ZNF81	3.574	0.0025	0.0348	13	1
ENST00000377698	ALDH1B1	0.67	0.0025	0.0348	4181	2628
ENST00000260843	GPR87	0.71	0.00251	0.0348	808	494
ENST00000320230	SLC25A22	0.687	0.00254	0.0351	1441	895
ENST00000564280	RP5-931K24.3	1.668	0.00255	0.0352	32	10
ENST00000285176	CCDC144B	0.999	0.00256	0.0354	108	54
ENST00000265104	DNAH5	1.084	0.00263	0.0362	87	41
ENST00000344035	PTP4A2	0.664	0.00265	0.0363	5126	3234
ENST00000329078	SPNS2	1.292	0.00266	0.0365	54	22
ENST00000437928	2015-09-10	2.293	0.00268	0.0367	20	4
ENST00000474427	SGK1	0.826	0.00268	0.0367	227	128
ENST00000433398	RPL35P5	1.235	0.0027	0.0368	59	25
ENST00000265351	XPO5	0.682	0.00271	0.0369	1484	925
ENST00000283195	RANBP2	0.661	0.00275	0.0375	5676	3589
ENST00000434240	RP11-486B10.4	1.135	0.00277	0.0377	77	35
ENST00000565519	RP11-384L8.1	1.38	0.00278	0.0377	47	18
ENST00000329517	GNB1L	1.471	0.00278	0.0377	39	14
ENST00000254043	KRT15	2.115	0.00281	0.0381	22	5
ENST00000400331	MACC1	0.768	0.00282	0.0381	344	202
ENST00000510805	GUSBP5	1.086	0.00282	0.0381	85	40
ENST00000378661	OXER1	1.878	0.00283	0.0381	26	7
ENST00000446489	AC068580.5	1.878	0.00283	0.0381	26	7
ENST00000533627	TMEM25	1.013	0.00283	0.0381	101	50
ENST00000302190	SDC2	0.964	0.00284	0.0382	121	62
ENST00000251269	ZNF221	1.982	0.00285	0.0383	24	6
ENST00000442796	LINC00312	1.982	0.00285	0.0383	24	6
ENST00000542400	DHX37	0.854	0.00289	0.0386	188	104
ENST00000565670	SNX18P3	0.816	0.00294	0.0393	229	130
ENST00000541730	MBOAT1	0.68	0.00298	0.0397	1261	787
ENST00000434097	RP13-39P12.3	1.502	0.00298	0.0397	37	13
ENST00000357308	GFPT1	0.663	0.00301	0.0401	2697	1703
ENST00000426112	RP3-439F8.1	1.013	0.00303	0.0403	99	49
ENST00000420096	Z83851.4	1.047	0.00304	0.0404	91	44
ENST00000498088	IL17D	0.669	0.00309	0.041	1765	1110
ENST00000488720	FLNB-AS1	0.999	0.00311	0.0413	102	51
ENST00000578774	CTD-2267D19.3	0.662	0.00311	0.0413	2447	1546
ENST00000277225	ZNF462	0.961	0.00314	0.0415	113	58
ENST00000489658	MTFP1	1.254	0.00316	0.0418	55	23
ENST00000313735	NOS2	1.536	0.00318	0.042	35	12
ENST00000529592	PRMT3	1.536	0.00318	0.042	35	12
ENST00000569673	C15orf59	0.722	0.00319	0.042	495	300
ENST00000437048	VPS53	0.663	0.00322	0.0423	2076	1311
ENST00000367815	ATP1B1	0.826	0.00322	0.0423	211	119
ENST00000558090	HOMER2	0.675	0.00324	0.0425	1241	777
ENST00000446057	RP11-564A8.4	1.421	0.00324	0.0425	43	16
ENST00000564063	RP11-483I13.5	0.822	0.00325	0.0425	214	121
ENST00000560415	RP11-64K12.2	0.836	0.00329	0.043	200	112
ENST00000368947	ANXA9	0.652	0.00338	0.0438	3647	2321
ENST00000377205	NMNAT1	0.769	0.00339	0.0438	288	169
ENST00000434871	RP11-405L18.1	0.737	0.00339	0.0438	415	249
ENST00000373044	YRDC	0.659	0.00339	0.0438	2149	1361
ENST00000468158	FBXW12	2.846	0.00339	0.0438	15	2
ENST00000473361	SPOCD1	2.846	0.00339	0.0438	15	2
ENST00000495940	TFE3	2.846	0.00339	0.0438	15	2
ENST00000399149	SRSF9P1	1.576	0.00339	0.0438	33	11
ENST00000429276	CATSPER2P1	1.576	0.00339	0.0438	33	11
ENST00000541137	MYEOV	1.576	0.00339	0.0438	33	11
ENST00000536494	DPY19L2	0.985	0.00341	0.0439	103	52
ENST00000368432	FLAD1	0.813	0.00342	0.0439	218	124
ENST00000333834	LENG9	0.669	0.00343	0.044	1361	856
ENST00000375406	ACTL8	1.014	0.00347	0.0444	95	47
ENST00000487099	NR6A1	0.692	0.00349	0.0445	719	445
ENST00000469149	TSPAN14	1.147	0.00349	0.0445	71	32
ENST00000389110	P2RX2	0.94	0.00353	0.0451	121	63
ENST00000268383	CDR2	0.655	0.00354	0.0451	2324	1476
ENST00000256495	BHLHE40	0.646	0.00355	0.0453	5145	3289
ENST00000544915	ARNTL2	0.705	0.00359	0.0458	569	349
ENST00000381779	SLITRK4	0.742	0.00362	0.046	358	214
ENST00000545334	PPFIBP1	0.821	0.00365	0.0464	205	116
ENST00000413828	CYP1B1-AS1	1.014	0.00372	0.0471	93	46
ENST00000519795	CTB-178M22.2	1.276	0.00373	0.0472	51	21
ENST00000449943	SYVN1	0.669	0.00377	0.0477	1099	691
ENST00000469179	FAM189A2	1.095	0.0038	0.048	77	36
ENST00000577827	PTPRM	1.677	0.00382	0.0482	29	9
ENST00000378847	CAMK1D	0.656	0.00382	0.0482	1661	1054
ENST00000394752	SFMBT1	0.839	0.00383	0.0482	179	100
ENST00000567968	RP5-1142A6.2	0.653	0.00384	0.0483	1867	1187
ENST00000309602	LRFN4	0.672	0.0039	0.0489	937	588
ENST00000368804	TCHH	0.676	0.00391	0.049	874	547
ENST00000398640	PCDHA11	0.656	0.00396	0.0494	1519	964
ENST00000447910	HAR1B	1.367	0.00398	0.0497	44	17
ENST00000330258	FAM123B	0.669	0.004	0.0499	978	615
ENST00000554839	NAB2	1.742	0.00402	0.0499	27	8

## Sheet: list 2. shG9a_down genes
ensembl	gene	logFC	PValue	FDR	MCF7.shG9a_E2	MCF7.shNT_E2
ENST00000370518	SPANXA2	-3.334	1.89e-39	5.01e-37	187	1887
ENST00000370519	SPANXA1	-3.324	2.55e-39	6.65e-37	190	1903
ENST00000506222	RP3-468B3.3	-3.502	5.24e-36	1.22e-33	73	828
ENST00000358993	SPANXC	-4.135	6.77e-26	8.83e-24	13	230
ENST00000528300	C14orf182	-3.243	2.95e-25	3.63e-23	41	389
ENST00000231721	SEMA3G	-2.611	1.08e-21	1.03e-19	104	636
ENST00000269593	IGFBP4	-2.119	4.74e-20	4e-18	4326	18790
ENST00000178638	CA12	-2.093	1.32e-19	1.07e-17	4842	20653
ENST00000317216	EGR3	-2.096	5.26e-19	4.14e-17	882	3772
ENST00000319540	SCD5	-2.082	5.29e-19	4.14e-17	1281	5424
ENST00000300061	SCNN1G	-2.16	5.38e-19	4.19e-17	431	1926
ENST00000233813	IGFBP5	-2.109	7.81e-19	5.95e-17	706	3047
ENST00000280155	ADRA2A	-2.278	7.9e-19	6e-17	189	917
ENST00000300056	PEX11A	-2.11	8.26e-19	6.24e-17	687	2967
ENST00000264474	CSTA	-2.339	8.56e-19	6.4e-17	143	724
ENST00000305631	DEGS2	-2.202	1.04e-18	7.71e-17	274	1261
ENST00000325455	PGR	-2.048	1.48e-18	1.07e-16	1710	7073
ENST00000291495	CILP2	-2.136	3.36e-18	2.4e-16	356	1565
ENST00000466883	GUSB	-2.103	3.38e-18	2.41e-16	477	2049
ENST00000501194	RP11-68L18.1	-2.12	5.4e-18	3.77e-16	361	1570
ENST00000423087	MREG	-2.011	1.49e-17	9.91e-16	893	3599
ENST00000370532	CDR1	-2.538	7.53e-17	4.85e-15	55	320
ENST00000381848	PLIN5	-2.426	8.31e-17	5.33e-15	71	382
ENST00000288943	DUSP2	-2.123	1.57e-16	9.76e-15	196	854
ENST00000564014	SNHG9	-2.489	2.56e-16	1.58e-14	58	326
ENST00000334528	FMN1	-1.956	2.8e-16	1.72e-14	691	2681
ENST00000389857	CCDC88C	-1.936	3.97e-16	2.38e-14	832	3184
ENST00000390548	IGHG1	-2.237	1.07e-15	6.24e-14	99	467
ENST00000458549	TMEM64	-1.909	2.04e-15	1.15e-13	621	2332
ENST00000261405	VWF	-2.5	2.3e-15	1.29e-13	48	272
ENST00000355710	RET	-1.852	2.44e-15	1.35e-13	1770	6392
ENST00000346562	NPAS3	-1.969	2.83e-15	1.55e-13	309	1210
ENST00000379485	KBTBD6	-1.859	8.87e-15	4.65e-13	694	2518
ENST00000541730	MBOAT1	-1.912	1.44e-14	7.48e-13	335	1261
ENST00000583309	ISYNA1	-1.997	1.76e-14	9e-13	184	735
ENST00000306390	LRG1	-2.123	2.75e-14	1.4e-12	106	462
ENST00000321253	TUBA3D	-2.134	3.2e-14	1.62e-12	99	435
ENST00000511316	HMGB2	-1.819	3.29e-14	1.66e-12	726	2562
ENST00000288135	KIT	-3.759	6.36e-14	3.12e-12	7	96
ENST00000366955	CENPF	-1.769	7.74e-14	3.75e-12	1094	3728
ENST00000341184	MGAT3	-2.206	1.01e-13	4.86e-12	71	328
ENST00000239938	EGR1	-1.731	1.32e-13	6.29e-12	2866	9513
ENST00000272928	CXCR7	-1.718	1.49e-13	7.06e-12	8603	28303
ENST00000370515	SPANXD	-3.212	2.34e-13	1.1e-11	12	112
ENST00000241463	RASL11A	-2.497	2.46e-13	1.15e-11	35	198
ENST00000380289	GRPR	-2.132	2.96e-13	1.37e-11	80	351
ENST00000312988	TUBA3E	-2.236	3.7e-13	1.69e-11	60	283
ENST00000359534	KCNK5	-1.749	3.95e-13	1.79e-11	679	2283
ENST00000356628	NRARP	-1.732	4.87e-13	2.19e-11	814	2705
ENST00000381779	SLITRK4	-2.09	5.44e-13	2.43e-11	84	358
ENST00000476321	GSTM3	-1.714	6.61e-13	2.92e-11	873	2865
ENST00000295190	SLC16A14	-1.766	1.63e-12	6.95e-11	341	1160
ENST00000381652	JAK2	-1.768	1.7e-12	7.24e-11	328	1117
ENST00000269703	CYP4F22	-1.737	1.87e-12	7.85e-11	436	1454
ENST00000423485	TOP2A	-1.653	1.88e-12	7.89e-11	2757	8668
ENST00000356613	ARC	-1.999	2.68e-12	1.1e-10	96	384
ENST00000390543	IGHG4	-2.056	2.7e-12	1.1e-10	80	333
ENST00000334815	HPDL	-1.646	2.92e-12	1.18e-10	1865	5837
ENST00000565433	RP11-800A3.4	-1.653	3.09e-12	1.25e-10	1323	4160
ENST00000374279	UGCG	-1.624	3.88e-12	1.55e-10	4924	15180
ENST00000448775	CLMP	-1.777	4.83e-12	1.91e-10	236	809
ENST00000310624	NEFH	-2.939	5.47e-12	2.16e-10	14	108
ENST00000369175	FAM72C	-2.05	6.87e-12	2.68e-10	75	311
ENST00000400546	NCAM2	-1.615	8.6e-12	3.32e-10	1695	5191
ENST00000268719	GID4	-1.675	1.13e-11	4.31e-10	450	1437
ENST00000436615	RAPGEFL1	-1.953	1.64e-11	6.08e-10	88	341
ENST00000414296	AC007276.5	-2.352	1.76e-11	6.5e-10	34	174
ENST00000328041	SLC24A3	-1.595	1.78e-11	6.57e-10	1461	4415
ENST00000487646	NXNL2	-2.295	1.98e-11	7.24e-10	37	182
ENST00000329153	PLEKHH1	-1.741	3.08e-11	1.09e-09	201	672
ENST00000361717	TIFA	-1.676	5.67e-11	1.96e-09	269	860
ENST00000315302	AC108142.1	-1.913	5.94e-11	2.04e-09	87	328
ENST00000296533	NPY1R	-1.531	6.71e-11	2.27e-09	9746	28157
ENST00000260731	KIF11	-1.555	7.09e-11	2.39e-09	1275	3746
ENST00000366934	GPATCH2	-1.624	7.24e-11	2.44e-09	408	1258
ENST00000475124	IL17RB	-2.187	8.46e-11	2.85e-09	41	187
ENST00000474352	SELENBP1	-1.647	1.23e-10	4.04e-09	277	868
ENST00000274026	CCNA2	-1.544	1.27e-10	4.14e-09	977	2850
ENST00000375256	ZNF367	-1.54	1.31e-10	4.24e-09	1071	3115
ENST00000374429	CXCL12	-1.523	1.52e-10	4.88e-09	1628	4680
ENST00000368654	MKI67	-1.686	1.54e-10	4.93e-09	206	663
ENST00000569673	C15orf59	-1.741	1.64e-10	5.21e-09	148	495
ENST00000265293	WWC1	-1.634	1.94e-10	6.11e-09	270	838
ENST00000559821	RP11-321G12.1	-2.265	2.07e-10	6.5e-09	33	159
ENST00000434704	DLX3	-1.639	2.19e-10	6.88e-09	252	785
ENST00000261597	NDC80	-1.732	2.39e-10	7.46e-09	145	482
ENST00000484256	XBP1	-1.729	2.61e-10	8.1e-09	145	481
ENST00000522677	MYBL1	-1.497	3e-10	9.21e-09	1984	5599
ENST00000538487	GRM4	-3.481	3.32e-10	1.01e-08	6	68
ENST00000217429	FAM83D	-1.507	3.93e-10	1.19e-08	966	2746
ENST00000418100	ZNF724P	-1.647	4.28e-10	1.29e-08	202	633
ENST00000370536	SOX3	-1.588	4.43e-10	1.34e-08	312	938
ENST00000329734	IRX3	-1.513	4.96e-10	1.49e-08	785	2241
ENST00000209728	CDC6	-1.521	5.03e-10	1.51e-08	671	1926
ENST00000244534	HIST1H1D	-2.079	5.35e-10	1.59e-08	43	182
ENST00000514048	RP11-1023L17.1	-1.674	6.63e-10	1.97e-08	161	514
ENST00000580974	PITPNC1	-1.487	7.82e-10	2.31e-08	892	2500
ENST00000373970	DKK1	-1.456	7.89e-10	2.33e-08	3527	9675
ENST00000275053	MMS22L	-1.665	8.06e-10	2.37e-08	162	514
ENST00000398117	BCL2	-1.581	8.6e-10	2.51e-08	275	823
ENST00000379472	KCNC1	-1.907	9.21e-10	2.67e-08	65	244
ENST00000439649	GFRA1	-1.429	1.48e-09	4.19e-08	6435	17332
ENST00000366999	NEK2	-2.226	1.53e-09	4.31e-08	29	136
ENST00000577853	RP11-196G18.23	-1.543	1.57e-09	4.43e-08	304	886
ENST00000428849	KIFC1	-1.568	1.61e-09	4.51e-08	256	759
ENST00000361170	IQGAP3	-1.724	1.62e-09	4.52e-08	111	367
ENST00000424518	HOTAIR	-2.306	1.71e-09	4.76e-08	25	124
ENST00000419422	RP11-132A1.4	-1.569	1.79e-09	4.96e-08	244	724
ENST00000521141	RP11-459E5.1	-1.545	2.05e-09	5.62e-08	280	817
ENST00000260327	CTDSPL2	-2.022	2.11e-09	5.78e-08	43	175
ENST00000458626	C1orf226	-1.442	2.23e-09	6.09e-08	1127	3062
ENST00000305141	NMUR1	-8.455	2.27e-09	6.2e-08	0	35
ENST00000371485	CEP55	-1.444	2.61e-09	7.08e-08	915	2489
ENST00000301019	CDT1	-1.429	2.8e-09	7.53e-08	1339	3605
ENST00000397910	MUC16	-1.663	3.04e-09	8.16e-08	124	393
ENST00000333762	H1FX	-1.402	3.42e-09	9.1e-08	5187	13704
ENST00000369750	TPBG	-1.523	3.53e-09	9.35e-08	285	819
ENST00000315251	CHDH	-1.47	3.72e-09	9.8e-08	491	1360
ENST00000454366	GTSE1	-1.53	3.87e-09	1.01e-07	262	757
ENST00000244661	HIST1H3B	-2.482	4.23e-09	1.1e-07	18	101
ENST00000281437	BARX2	-1.602	4.29e-09	1.11e-07	162	492
ENST00000563192	RP11-304L19.5	-1.505	4.31e-09	1.11e-07	305	866
ENST00000390551	IGHG3	-1.749	4.45e-09	1.14e-07	85	286
ENST00000227507	CCND1	-1.386	4.52e-09	1.16e-07	33037	86328
ENST00000556550	DHRS2	-1.602	4.88e-09	1.24e-07	158	480
ENST00000494066	NMRK1	-1.587	5.04e-09	1.28e-07	168	505
ENST00000565797	CTB-31O20.2	-1.848	5.09e-09	1.29e-07	63	227
ENST00000379052	RBM24	-2.432	5.15e-09	1.3e-07	19	103
ENST00000262613	SLC9A3R1	-1.429	5.44e-09	1.37e-07	760	2047
ENST00000321990	ATAD5	-1.714	5.76e-09	1.44e-07	95	312
ENST00000343070	SCNN1B	-1.657	6.66e-09	1.66e-07	115	363
ENST00000405520	UBE2C	-1.88	6.98e-09	1.73e-07	54	199
ENST00000475504	CDK1	-2.214	7.13e-09	1.76e-07	26	121
ENST00000318631	MAP6D1	-1.422	7.34e-09	1.81e-07	695	1863
ENST00000261369	SNX24	-1.465	7.58e-09	1.87e-07	377	1041
ENST00000265087	STC2	-1.368	7.65e-09	1.88e-07	21943	56621
ENST00000389840	DNAH17	-1.839	7.65e-09	1.88e-07	62	222
ENST00000549154	ESPL1	-1.863	8.01e-09	1.96e-07	56	204
ENST00000282058	HAUS1	-1.441	8.28e-09	2.02e-07	491	1333
ENST00000566747	RP11-21L23.2	-1.47	8.31e-09	2.02e-07	346	959
ENST00000361487	PAX9	-1.529	8.4e-09	2.04e-07	213	615
ENST00000377602	ST8SIA6	-1.578	8.67e-09	2.1e-07	156	466
ENST00000374403	KIF4A	-1.552	8.84e-09	2.14e-07	181	531
ENST00000250340	CLEC11A	-1.511	8.86e-09	2.14e-07	235	670
ENST00000417173	PRC1	-1.598	8.88e-09	2.14e-07	144	436
ENST00000536241	CDCA3	-1.832	8.95e-09	2.15e-07	62	221
ENST00000367463	UST	-1.389	9.89e-09	2.37e-07	1099	2879
ENST00000508973	GUSBP1	-1.448	1.04e-08	2.49e-07	398	1086
ENST00000339986	ZNF695	-1.768	1.08e-08	2.58e-07	71	242
ENST00000421685	ZNF674-AS1	-1.584	1.26e-08	2.96e-07	144	432
ENST00000378337	AC009113.1	-1.625	1.28e-08	3e-07	116	358
ENST00000316048	C12orf69	-2.16	1.35e-08	3.15e-07	27	121
ENST00000263382	ASF1B	-1.365	1.35e-08	3.16e-07	1788	4607
ENST00000311131	P2RY2	-1.507	1.38e-08	3.21e-07	216	614
ENST00000243786	INHA	-1.402	1.42e-08	3.29e-07	646	1707
ENST00000377474	KCTD12	-1.613	1.62e-08	3.73e-07	117	358
ENST00000348513	SMARCE1	-1.461	1.64e-08	3.78e-07	288	793
ENST00000361627	ARHGAP11A	-1.459	1.65e-08	3.78e-07	299	822
ENST00000217026	MYBL2	-1.512	1.76e-08	4.03e-07	197	562
ENST00000400889	FAM72D	-1.437	1.83e-08	4.17e-07	360	975
ENST00000290818	DDX12P	-1.663	1.88e-08	4.29e-07	95	301
ENST00000457079	AC139666.1	-2.007	1.92e-08	4.35e-07	36	145
ENST00000433766	RP5-1010E17.2	-1.687	2.08e-08	4.69e-07	85	274
ENST00000375326	FBP1	-1.377	2.1e-08	4.74e-07	796	2067
ENST00000472441	TM4SF1	-1.857	2.32e-08	5.19e-07	51	185
ENST00000585285	MIR3615	-1.432	2.32e-08	5.19e-07	336	907
ENST00000296509	MAD2L1	-1.809	2.32e-08	5.19e-07	57	200
ENST00000381483	GREB1	-1.411	2.51e-08	5.58e-07	405	1077
ENST00000458210	YJEFN3	-1.731	2.58e-08	5.72e-07	71	236
ENST00000425008	YEATS2-AS1	-3.38	2.82e-08	6.2e-07	5	53
ENST00000256689	SLC38A2	-1.347	3.08e-08	6.73e-07	1103	2806
ENST00000256062	TMTC1	-1.359	3.27e-08	7.1e-07	820	2104
ENST00000367409	ASPM	-1.343	3.31e-08	7.18e-07	1153	2925
ENST00000303562	FOS	-1.405	3.48e-08	7.53e-07	382	1012
ENST00000354371	COPS8	-1.689	3.67e-08	7.88e-07	79	255
ENST00000382051	SLC34A2	-2.839	3.82e-08	8.2e-07	9	65
ENST00000456783	ZNF492	-1.689	4.02e-08	8.61e-07	75	242
ENST00000439688	RP13-39P12.2	-1.777	4.02e-08	8.61e-07	58	199
ENST00000521975	AB015752.3	-2.443	4.08e-08	8.72e-07	15	82
ENST00000548760	TMPO-AS1	-1.481	4.23e-08	8.99e-07	188	525
ENST00000345093	RNF41	-1.433	4.23e-08	8.99e-07	274	740
ENST00000216211	UPK3A	-2.436	4.31e-08	9.14e-07	16	87
ENST00000224600	RBP3	-3.353	4.32e-08	9.14e-07	5	52
ENST00000317811	FJX1	-1.408	4.33e-08	9.15e-07	342	908
ENST00000361976	INPP5F	-1.326	4.43e-08	9.32e-07	1435	3598
ENST00000519691	RP11-150O12.3	-1.967	4.54e-08	9.54e-07	36	141
ENST00000315849	ZNF114	-1.383	4.73e-08	9.94e-07	431	1124
ENST00000468812	PPIA	-1.348	5e-08	1.05e-06	741	1886
ENST00000461286	RFPL1-AS1	-2.732	5.09e-08	1.07e-06	10	67
ENST00000378669	COX7A2L	-1.702	5.13e-08	1.07e-06	70	228
ENST00000549534	TROAP	-1.733	5.48e-08	1.14e-06	64	213
ENST00000566699	RP4-659J6.2	-1.424	5.85e-08	1.22e-06	256	687
ENST00000297261	SHH	-1.407	6.31e-08	1.3e-06	294	780
ENST00000499247	TOB1	-1.302	6.33e-08	1.3e-06	2502	6170
ENST00000382159	GNG7	-1.604	6.41e-08	1.31e-06	93	283
ENST00000343625	RASAL3	-2.638	6.58e-08	1.34e-06	11	69
ENST00000565162	AC004463.6	-2.138	7.33e-08	1.48e-06	24	106
ENST00000438933	KIF18B	-1.75	7.46e-08	1.51e-06	57	192
ENST00000253462	GINS2	-1.297	8.34e-08	1.68e-06	1798	4418
ENST00000367350	KIF14	-1.334	8.52e-08	1.71e-06	641	1616
ENST00000517884	RP11-662G23.1	-1.299	9.76e-08	1.94e-06	1266	3115
ENST00000286234	DEPTOR	-1.319	1.06e-07	2.11e-06	715	1784
ENST00000225171	DNAJC12	-1.477	1.06e-07	2.11e-06	153	426
ENST00000563286	RP11-121C2.2	-1.579	1.16e-07	2.28e-06	97	290
ENST00000426767	AC007255.7	-2.077	1.16e-07	2.28e-06	26	110
ENST00000240662	KCNJ8	-2.534	1.17e-07	2.3e-06	12	70
ENST00000265056	MCM2	-1.334	1.24e-07	2.41e-06	499	1258
ENST00000282388	ZFP36L2	-1.265	1.32e-07	2.57e-06	7148	17174
ENST00000330871	SOCS3	-1.289	1.35e-07	2.6e-06	1157	2827
ENST00000222248	SLC5A5	-2.08	1.37e-07	2.64e-06	25	106
ENST00000562272	PLK1	-1.54	1.38e-07	2.67e-06	111	323
ENST00000521435	SGK3	-2.48	1.43e-07	2.75e-06	13	73
ENST00000373091	GRIK3	-1.426	1.52e-07	2.92e-06	189	508
ENST00000374694	FZD8	-1.284	1.6e-07	3.04e-06	1087	2647
ENST00000376862	SYNDIG1	-2.238	1.63e-07	3.1e-06	19	90
ENST00000431955	RP4-735C1.4	-2.15	1.72e-07	3.27e-06	22	98
ENST00000264233	POLQ	-1.304	1.75e-07	3.32e-06	651	1607
ENST00000330198	LMLN	-1.652	1.86e-07	3.5e-06	69	217
ENST00000270112	HUNK	-1.318	1.87e-07	3.52e-06	497	1239
ENST00000476049	KRT222	-1.409	2.07e-07	3.87e-06	192	510
ENST00000254227	NR0B2	-2.723	2.49e-07	4.61e-06	9	60
ENST00000531099	INCENP	-1.596	2.53e-07	4.68e-06	76	230
ENST00000457346	SCUBE2	-1.948	2.61e-07	4.84e-06	30	116
ENST00000280481	FREM2	-1.236	2.78e-07	5.1e-06	6330	14911
ENST00000566457	CTD-3247F14.2	-2.333	2.8e-07	5.13e-06	15	76
ENST00000490075	MFAP2	-2.42	2.81e-07	5.14e-06	13	70
ENST00000327155	RBBP8	-1.584	2.96e-07	5.42e-06	77	231
ENST00000491847	CISH	-1.872	3.14e-07	5.72e-06	36	132
ENST00000328540	BRICD5	-1.494	3.14e-07	5.72e-06	110	310
ENST00000365328	RN7SK	-1.362	3.18e-07	5.78e-06	245	630
ENST00000367294	C6orf211	-1.233	3.56e-07	6.45e-06	2741	6444
ENST00000354185	DDX21	-1.22	3.82e-07	6.88e-06	14917	34756
ENST00000354590	ZBTB45	-1.266	3.93e-07	7.08e-06	724	1741
ENST00000262158	SMAD7	-1.565	3.96e-07	7.13e-06	78	231
ENST00000471694	CD47	-1.361	4.02e-07	7.2e-06	223	573
ENST00000563278	RP11-817O13.8	-1.362	4.09e-07	7.32e-06	226	581
ENST00000476901	TRMU	-1.483	4.23e-07	7.55e-06	108	302
ENST00000314355	CKS2	-1.233	4.33e-07	7.71e-06	1701	3998
ENST00000563574	CTD-2547L24.4	-1.9	4.46e-07	7.92e-06	31	116
ENST00000553202	RP11-350F4.2	-1.385	4.53e-07	8.03e-06	183	478
ENST00000409852	NPPC	-4.021	4.53e-07	8.03e-06	2	34
ENST00000552215	CHPT1	-1.448	4.58e-07	8.1e-06	126	344
ENST00000209875	CBX5	-1.217	4.6e-07	8.14e-06	5520	12829
ENST00000325418	GSG2	-1.317	4.82e-07	8.48e-06	311	775
ENST00000303383	SHCBP1	-1.315	5.05e-07	8.87e-06	311	774
ENST00000358117	MPPED2	-1.597	5.18e-07	9.09e-06	69	209
ENST00000571678	TPD52L1	-1.503	5.32e-07	9.33e-06	98	278
ENST00000340880	PGLYRP2	-3.176	5.63e-07	9.82e-06	5	46
ENST00000301280	CHAF1A	-1.254	5.65e-07	9.82e-06	666	1589
ENST00000260746	ARL3	-1.246	5.65e-07	9.82e-06	786	1864
ENST00000333437	TEX19	-2.132	5.67e-07	9.83e-06	20	88
ENST00000472176	SLC29A1	-1.528	5.93e-07	1.02e-05	87	251
ENST00000566639	RP11-303E16.2	-1.351	6.02e-07	1.04e-05	216	551
ENST00000303212	NRTN	-2.428	6.58e-07	1.13e-05	12	65
ENST00000495203	PROCA1	-2.428	6.58e-07	1.13e-05	12	65
ENST00000326152	HSD11B2	-1.377	6.65e-07	1.14e-05	172	447
ENST00000333926	CISD1	-1.323	7.69e-07	1.3e-05	239	598
ENST00000269159	IMPA2	-1.265	7.75e-07	1.3e-05	439	1055
ENST00000290943	ANKRD18B	-1.333	7.94e-07	1.33e-05	227	572
ENST00000371021	FRAT1	-1.355	8.1e-07	1.36e-05	186	476
ENST00000328933	SYNGR1	-1.234	8.14e-07	1.36e-05	736	1731
ENST00000527881	TSKU	-1.591	8.94e-07	1.49e-05	66	199
ENST00000272035	TUBB8	-4.675	9.08e-07	1.51e-05	1	28
ENST00000403160	MYEOV2	-1.36	9.15e-07	1.52e-05	178	457
ENST00000298316	ARF6	-1.186	9.29e-07	1.54e-05	7897	17968
ENST00000301634	TK1	-1.207	9.38e-07	1.55e-05	1311	3026
ENST00000320232	CEBPA-AS1	-1.556	9.52e-07	1.57e-05	71	209
ENST00000252252	KRT6B	-1.508	9.62e-07	1.59e-05	85	242
ENST00000566895	FANCI	-1.386	9.62e-07	1.59e-05	143	374
ENST00000262460	GINS1	-1.213	9.84e-07	1.62e-05	988	2290
ENST00000561649	RP11-616M22.7	-2.099	9.96e-07	1.64e-05	20	86
ENST00000530167	H2AFX	-1.197	1.01e-06	1.66e-05	1731	3970
ENST00000341119	SLC25A40	-1.246	1.02e-06	1.66e-05	507	1203
ENST00000254661	RAMP1	-1.576	1.04e-06	1.7e-05	66	197
ENST00000310398	AGR3	-2.819	1.04e-06	1.7e-05	7	50
ENST00000517480	PTTG1	-1.464	1.07e-06	1.75e-05	100	276
ENST00000315475	ZNF354C	-1.369	1.09e-06	1.77e-05	156	403
ENST00000371528	ZYG11A	-1.608	1.09e-06	1.77e-05	59	180
ENST00000368947	ANXA9	-1.196	1.09e-06	1.77e-05	1592	3647
ENST00000463101	SUSD2	-1.788	1.17e-06	1.89e-05	37	128
ENST00000261461	PPP2R5A	-1.199	1.19e-06	1.92e-05	1184	2719
ENST00000355358	RP11-379F12.7	-1.202	1.21e-06	1.95e-05	1058	2434
ENST00000222690	H2AFV	-1.188	1.21e-06	1.96e-05	1973	4494
ENST00000280330	FAM173B	-1.401	1.22e-06	1.96e-05	131	346
ENST00000373012	POU3F1	-2.011	1.23e-06	1.98e-05	23	93
ENST00000554169	SNHG10	-1.389	1.23e-06	1.98e-05	137	359
ENST00000274625	FGF18	-1.591	1.3e-06	2.08e-05	60	181
ENST00000340941	MCCC2	-1.173	1.31e-06	2.09e-05	5912	13332
ENST00000541705	AC004017.1	-1.461	1.33e-06	2.13e-05	98	270
ENST00000309424	CD3EAP	-1.213	1.34e-06	2.14e-05	731	1695
ENST00000371900	SLC6A14	-1.18	1.37e-06	2.17e-05	2391	5416
ENST00000448648	LRRC37A6P	-1.858	1.37e-06	2.17e-05	30	109
ENST00000221486	RNASEH2A	-1.199	1.42e-06	2.24e-05	940	2158
ENST00000560803	RP11-138H10.2	-1.217	1.42e-06	2.24e-05	634	1474
ENST00000238558	GSC	-1.325	1.43e-06	2.25e-05	190	476
ENST00000561077	CCNB2	-1.476	1.43e-06	2.25e-05	88	245
ENST00000373664	RBL1	-1.265	1.44e-06	2.26e-05	327	786
ENST00000538654	SNHG1	-1.294	1.45e-06	2.27e-05	247	606
ENST00000542120	TBC1D30	-1.336	1.52e-06	2.37e-05	173	437
ENST00000366971	FLVCR1	-1.251	1.56e-06	2.42e-05	355	845
ENST00000380291	AP1S2	-1.254	1.56e-06	2.42e-05	348	830
ENST00000259989	FGFBP2	-2.598	1.63e-06	2.52e-05	9	55
ENST00000360587	FBXL22	-1.703	1.63e-06	2.53e-05	42	137
ENST00000507297	TMEM173	-1.458	1.64e-06	2.53e-05	92	253
ENST00000419119	FIGNL1	-1.965	1.7e-06	2.62e-05	24	94
ENST00000262053	ATF1	-1.233	1.75e-06	2.7e-05	421	990
ENST00000560896	GABPB1	-1.19	1.77e-06	2.71e-05	923	2106
ENST00000275517	CDCA5	-1.182	1.79e-06	2.75e-05	1165	2644
ENST00000266732	TMPO	-1.165	1.81e-06	2.77e-05	2864	6424
ENST00000478406	ADCK3	-1.397	1.92e-06	2.92e-05	118	311
ENST00000296420	EMCN	-2.657	1.95e-06	2.95e-05	8	51
ENST00000481924	B4GALT2	-1.619	1.97e-06	2.97e-05	53	163
ENST00000355238	SYNCRIP	-1.156	1.99e-06	3e-05	5811	12946
ENST00000369709	RAP1A	-1.492	1.99e-06	3e-05	76	214
ENST00000353442	LMBR1	-1.454	2.08e-06	3.13e-05	89	244
ENST00000341155	RP11-22B23.1	-1.443	2.09e-06	3.14e-05	93	253
ENST00000363217	SNORA73B	-2.291	2.11e-06	3.17e-05	13	64
ENST00000371975	RAD54L	-1.56	2.11e-06	3.17e-05	61	180
ENST00000280333	DOCK1	-1.174	2.29e-06	3.43e-05	1058	2388
ENST00000357774	ZNF98	-1.723	2.29e-06	3.43e-05	39	129
ENST00000313655	DSCC1	-1.228	2.3e-06	3.43e-05	394	923
ENST00000369160	HIST3H2BB	-2.012	2.46e-06	3.66e-05	21	85
ENST00000420912	AC004947.2	-7.788	2.48e-06	3.67e-05	0	22
ENST00000284245	C16orf74	-1.222	2.61e-06	3.86e-05	384	896
ENST00000548173	PRIM1	-1.621	2.7e-06	3.98e-05	50	154
ENST00000390556	IGHD	-2.886	2.72e-06	4.01e-05	6	45
ENST00000422732	RP11-314P12.2	-1.804	2.79e-06	4.1e-05	30	105
ENST00000300291	NUDT21	-1.142	2.84e-06	4.17e-05	4425	9766
ENST00000361427	HMGN2	-1.138	2.85e-06	4.18e-05	8346	18373
ENST00000585075	RP11-649A18.12	-1.376	2.86e-06	4.19e-05	119	309
ENST00000576014	RP11-166P13.4	-2.122	2.89e-06	4.22e-05	16	70
ENST00000239450	PCDHB12	-2.268	2.95e-06	4.31e-05	13	63
ENST00000361729	E2F2	-1.21	2.97e-06	4.32e-05	417	965
ENST00000206595	G2E3	-1.445	3e-06	4.37e-05	87	237
ENST00000360004	HLA-DRB1	-1.188	3.04e-06	4.42e-05	596	1358
ENST00000257267	GPR77	-1.175	3.25e-06	4.7e-05	724	1635
ENST00000564834	RP5-1129J21.3	-1.203	3.49e-06	5.04e-05	406	935
ENST00000310806	MIS18BP1	-1.191	3.61e-06	5.2e-05	488	1114
ENST00000219207	PLLP	-1.321	3.76e-06	5.41e-05	148	370
ENST00000054666	VAMP3	-1.138	3.82e-06	5.49e-05	2002	4406
ENST00000342380	ASTL	-3.416	3.93e-06	5.62e-05	3	33
ENST00000444553	PHF2P2	-3.416	3.93e-06	5.62e-05	3	33
ENST00000561514	PALB2	-3.416	3.93e-06	5.62e-05	3	33
ENST00000567697	PMM2	-1.522	3.98e-06	5.68e-05	64	184
ENST00000563829	SCAMP2	-1.227	4.01e-06	5.73e-05	287	672
ENST00000537226	ZNF891	-1.689	4.23e-06	6.01e-05	39	126
ENST00000481928	PTMA	-1.122	4.25e-06	6.03e-05	6641	14455
ENST00000229854	MCM3	-1.183	4.25e-06	6.03e-05	495	1124
ENST00000380874	FOXC1	-1.128	4.28e-06	6.06e-05	2798	6117
ENST00000565390	RP1-228H13.5	-1.424	4.37e-06	6.16e-05	86	231
ENST00000446101	SRSF8	-1.181	4.37e-06	6.16e-05	496	1125
ENST00000281938	HSPB8	-1.118	4.37e-06	6.16e-05	19540	42400
ENST00000269187	SLC39A6	-1.117	4.45e-06	6.27e-05	16878	36611
ENST00000476328	ALDH7A1	-1.281	4.45e-06	6.27e-05	181	440
ENST00000261883	CILP	-7.721	4.54e-06	6.36e-05	0	21
ENST00000363925	RNU4-1	-7.721	4.54e-06	6.36e-05	0	21
ENST00000513190	IFT122	-1.24	4.59e-06	6.43e-05	248	586
ENST00000524732	FABP5P7	-1.35	4.67e-06	6.52e-05	120	306
ENST00000357799	SGOL2	-1.17	4.72e-06	6.58e-05	577	1298
ENST00000284073	MSI2	-1.115	4.91e-06	6.84e-05	7608	16480
ENST00000571021	XYLT2	-2.032	5.11e-06	7.11e-05	19	78
ENST00000380071	RFC3	-1.132	5.14e-06	7.15e-05	1378	3020
ENST00000263181	KIF18A	-1.286	5.16e-06	7.16e-05	166	405
ENST00000331569	ZNF703	-1.115	5.27e-06	7.3e-05	4356	9436
ENST00000512980	SEPP1	-1.627	5.33e-06	7.36e-05	43	133
ENST00000305885	FEN1	-1.121	5.33e-06	7.36e-05	2396	5210
ENST00000464767	LINC00341	-1.995	5.37e-06	7.41e-05	20	80
ENST00000293695	SYCE2	-1.782	5.53e-06	7.62e-05	29	100
ENST00000244050	SNAI1	-1.208	5.55e-06	7.64e-05	302	698
ENST00000374690	AR	-1.126	5.7e-06	7.84e-05	1482	3234
ENST00000264651	KRT24	-2.056	5.77e-06	7.92e-05	17	71
ENST00000255476	RFXAP	-1.311	6.13e-06	8.37e-05	137	340
ENST00000360256	F8	-1.713	6.15e-06	8.4e-05	35	115
ENST00000335255	FOXK2	-1.271	6.37e-06	8.64e-05	169	408
ENST00000584010	DDX42	-1.515	6.42e-06	8.7e-05	58	166
ENST00000308508	CSPG4	-1.628	6.45e-06	8.72e-05	42	130
ENST00000394266	SETD6	-1.53	6.47e-06	8.74e-05	55	159
ENST00000359543	EMP2	-1.103	6.49e-06	8.76e-05	7064	15175
ENST00000433036	AC133528.2	-1.583	6.52e-06	8.78e-05	49	147
ENST00000303077	SIX2	-1.427	6.54e-06	8.79e-05	81	218
ENST00000274054	NAF1	-1.31	6.88e-06	9.22e-05	133	330
ENST00000373896	PHF19	-1.154	7.02e-06	9.39e-05	535	1191
ENST00000338965	NCR3LG1	-1.357	7.08e-06	9.46e-05	103	264
ENST00000263372	KCNK6	-1.105	7.31e-06	9.76e-05	2634	5667
ENST00000584561	AURKB	-1.486	7.43e-06	9.91e-05	61	171
ENST00000569034	RP11-15N24.4	-2.975	7.46e-06	9.94e-05	5	40
ENST00000270115	LRRC56	-1.21	7.64e-06	0.000102	255	590
ENST00000261772	AARS	-1.096	7.66e-06	0.000102	7093	15159
ENST00000489495	FUBP1	-1.194	7.74e-06	0.000102	291	666
ENST00000271332	CELSR2	-1.093	7.81e-06	0.000103	14129	30131
ENST00000497774	C17orf76-AS1	-1.106	7.88e-06	0.000104	2029	4366
ENST00000512486	CTD-2154I11.2	-1.385	8e-06	0.000105	88	230
ENST00000311575	FGFBP3	-1.255	8.01e-06	0.000105	178	425
ENST00000508643	HSPD1P11	-1.452	8.17e-06	0.000107	69	189
ENST00000275072	PM20D2	-1.11	8.18e-06	0.000107	1461	3153
ENST00000507882	RP11-478C6.5	-7.651	8.35e-06	0.000109	0	20
ENST00000341446	BRI3BP	-1.093	8.36e-06	0.000109	5277	11259
ENST00000392939	HIST2H4A	-1.11	8.44e-06	0.00011	1357	2929
ENST00000494572	KRTCAP3	-1.367	8.65e-06	0.000113	93	240
ENST00000523490	MATN2	-3.178	8.72e-06	0.000113	4	37
ENST00000256442	CCNB1	-1.223	9.06e-06	0.000118	209	488
ENST00000281741	TXNDC16	-1.137	9.31e-06	0.000121	582	1280
ENST00000570453	NXPH3	-1.721	9.35e-06	0.000121	33	109
ENST00000550536	RAB3IP	-1.247	9.6e-06	0.000124	174	413
ENST00000394607	ELOVL6	-1.13	9.71e-06	0.000125	656	1436
ENST00000255608	BTBD2	-1.096	9.73e-06	0.000125	2072	4428
ENST00000486327	DHX34	-1.246	9.78e-06	0.000126	180	427
ENST00000313946	FAM86EP	-1.274	1.02e-05	0.000131	148	358
ENST00000331442	HIST1H1B	-3.69	1.03e-05	0.000132	2	27
ENST00000417640	NECAB1	-1.095	1.04e-05	0.000133	1794	3832
ENST00000526453	RP11-110I1.12	-1.51	1.07e-05	0.000137	54	154
ENST00000241052	CAT	-1.142	1.11e-05	0.000142	462	1020
ENST00000435820	ZNF257	-1.253	1.12e-05	0.000143	156	372
ENST00000454116	SNX18P7	-1.738	1.13e-05	0.000144	29	97
ENST00000325875	RMI1	-1.131	1.13e-05	0.000144	547	1198
ENST00000400454	DSCAM	-1.115	1.14e-05	0.000145	754	1633
ENST00000545334	PPFIBP1	-1.393	1.14e-05	0.000145	78	205
ENST00000334512	ZMIZ1	-1.079	1.16e-05	0.000147	4920	10394
ENST00000354666	ELOVL2	-1.076	1.16e-05	0.000147	9954	20981
ENST00000372748	COL9A2	-1.606	1.16e-05	0.000147	41	125
ENST00000366695	HIST3H2A	-1.114	1.16e-05	0.000147	752	1628
ENST00000337943	PYCR1	-2.115	1.21e-05	0.000153	14	61
ENST00000360586	WDHD1	-1.224	1.22e-05	0.000154	187	437
ENST00000427025	NHSL1	-1.297	1.24e-05	0.000156	120	295
ENST00000254508	NUP210	-1.078	1.24e-05	0.000156	3661	7728
ENST00000465604	STMN1	-1.134	1.24e-05	0.000156	493	1082
ENST00000406875	HIPK2	-1.073	1.31e-05	0.000165	5178	10892
ENST00000220514	OIP5	-1.395	1.33e-05	0.000167	76	200
ENST00000393853	TBX4	-2.509	1.35e-05	0.000168	8	46
ENST00000264156	MCM6	-1.077	1.35e-05	0.000169	2787	5878
ENST00000256246	TEX15	-1.82	1.36e-05	0.000169	24	85
ENST00000270649	ZNF614	-1.113	1.36e-05	0.000169	665	1438
ENST00000226247	FOXN1	-1.572	1.39e-05	0.000174	43	128
ENST00000340857	H1F0	-1.067	1.4e-05	0.000174	9635	20188
ENST00000461013	SLC22A5	-1.169	1.41e-05	0.000174	293	659
ENST00000484980	UNC119	-1.239	1.42e-05	0.000176	163	385
ENST00000562866	RP11-368I7.2	-1.118	1.46e-05	0.000181	550	1194
ENST00000286201	FZD7	-1.079	1.48e-05	0.000183	1775	3749
ENST00000312371	AMZ1	-1.108	1.5e-05	0.000185	674	1453
ENST00000237014	TTR	-7.577	1.54e-05	0.000189	0	19
ENST00000279168	GPHA2	-7.577	1.54e-05	0.000189	0	19
ENST00000376581	FARP1	-7.577	1.54e-05	0.000189	0	19
ENST00000370994	SERBP1	-1.092	1.6e-05	0.000196	878	1872
ENST00000521847	ENDOV	-1.583	1.73e-05	0.000211	40	120
ENST00000486144	SERF2	-1.064	1.74e-05	0.000212	2965	6200
ENST00000398878	SNX29P2	-1.189	1.79e-05	0.000217	210	479
ENST00000461327	RRM2	-1.147	1.8e-05	0.000218	317	702
ENST00000480662	RPS24	-1.133	1.82e-05	0.000221	371	814
ENST00000262293	PRR11	-1.104	1.82e-05	0.000221	573	1232
ENST00000540567	ATG16L2	-1.504	1.86e-05	0.000225	50	142
ENST00000375856	IRS2	-1.093	1.86e-05	0.000225	737	1572
ENST00000373055	CDCA8	-1.406	1.93e-05	0.000232	69	183
ENST00000301286	PLIN4	-1.286	1.93e-05	0.000232	109	266
ENST00000502532	RP11-823P9.3	-2.477	1.98e-05	0.000238	8	45
ENST00000563029	ECI1	-1.157	2e-05	0.00024	278	620
ENST00000507605	GLRX	-1.549	2.04e-05	0.000245	43	126
ENST00000311765	PDP2	-1.099	2.05e-05	0.000245	581	1245
ENST00000264059	EFHD1	-2.187	2.05e-05	0.000245	12	55
ENST00000497613	TONSL	-1.163	2.12e-05	0.000253	242	542
ENST00000335117	ZNF486	-1.488	2.15e-05	0.000256	52	146
ENST00000481254	FANCG	-1.595	2.15e-05	0.000257	38	115
ENST00000265036	DEPDC1B	-1.341	2.18e-05	0.000259	86	218
ENST00000392530	RP11-64B16.2	-1.146	2.19e-05	0.00026	285	631
ENST00000342683	C15orf61	-1.15	2.2e-05	0.000261	273	606
ENST00000369385	HIST2H2BD	-1.192	2.22e-05	0.000262	189	432
ENST00000421767	LINC00174	-1.293	2.3e-05	0.000272	104	255
ENST00000330387	CREB3L2	-1.052	2.4e-05	0.000282	2315	4800
ENST00000582730	SRSF1	-1.044	2.41e-05	0.000284	5990	12348
ENST00000456315	DEPDC1	-1.277	2.45e-05	0.000287	113	274
ENST00000302326	MN1	-1.526	2.47e-05	0.00029	43	124
ENST00000305910	HIST1H3G	-1.526	2.47e-05	0.00029	43	124
ENST00000301905	PBK	-1.222	2.48e-05	0.00029	144	336
ENST00000333834	LENG9	-1.086	2.5e-05	0.000292	641	1361
ENST00000289373	TMSB15A	-4.328	2.6e-05	0.000302	1	22
ENST00000574267	RP11-1113L8.1	-4.328	2.6e-05	0.000302	1	22
ENST00000495285	BDH1	-1.582	2.64e-05	0.000306	38	114
ENST00000449800	RP11-508M1.3	-1.318	2.65e-05	0.000307	89	222
ENST00000397224	FOXRED2	-1.13	2.67e-05	0.000309	311	681
ENST00000290649	AMFR	-1.199	2.68e-05	0.00031	162	372
ENST00000378347	RP11-830F9.6	-2.203	2.69e-05	0.000311	11	51
ENST00000309784	TRIM59	-1.099	2.71e-05	0.000313	464	994
ENST00000428866	AC090283.3	-2.863	2.71e-05	0.000313	5	37
ENST00000261313	PEBP1	-1.036	2.75e-05	0.000317	8766	17973
ENST00000263816	LRP2	-1.953	2.76e-05	0.000317	18	70
ENST00000392870	GRK5	-1.639	2.79e-05	0.000321	33	103
ENST00000325144	ZBTB2	-1.044	2.8e-05	0.000321	2545	5246
ENST00000477822	FBXO5	-1.439	2.81e-05	0.000322	56	152
ENST00000408991	C19orf73	-1.339	2.82e-05	0.000324	79	200
ENST00000354193	SVIP	-1.064	2.84e-05	0.000325	904	1890
ENST00000574129	SLC25A10	-1.497	2.85e-05	0.000327	46	130
ENST00000369208	SIM1	-7.5	2.86e-05	0.000327	0	18
ENST00000504830	ADAMTS12	-1.821	2.9e-05	0.000331	22	78
ENST00000511111	RP11-478C6.6	-2.445	2.91e-05	0.000332	8	44
ENST00000301459	RCOR2	-1.768	2.93e-05	0.000333	24	82
ENST00000405418	RP1-34B20.4	-1.744	2.93e-05	0.000334	25	84
ENST00000534070	CHEK1	-1.176	2.94e-05	0.000334	188	425
ENST00000270645	RCN3	-3.579	2.95e-05	0.000334	2	25
ENST00000304195	FRMD3	-1.071	2.97e-05	0.000336	721	1515
ENST00000379119	BCAP29	-1.468	3.01e-05	0.000341	52	144
ENST00000536358	ALKBH2	-1.269	3.02e-05	0.000342	107	258
ENST00000500968	USP51	-1.201	3.09e-05	0.000349	157	361
ENST00000300784	FN3K	-1.365	3.27e-05	0.000368	71	183
ENST00000350849	CDH26	-2.68	3.27e-05	0.000368	6	39
ENST00000567143	GINS3	-1.582	3.28e-05	0.000368	37	111
ENST00000300057	MESP1	-1.477	3.36e-05	0.000377	47	131
ENST00000442682	TMEM213	-1.948	3.45e-05	0.000386	16	62
ENST00000552864	LIN7A	-1.029	3.48e-05	0.000389	4033	8228
ENST00000436106	C19orf25	-1.376	3.53e-05	0.000395	67	174
ENST00000306773	NPTX1	-2.252	3.55e-05	0.000396	10	48
ENST00000559540	DUT	-1.095	3.57e-05	0.000398	387	827
ENST00000538010	BCL7A	-1.057	3.59e-05	0.0004	839	1746
ENST00000494481	C3orf14	-1.193	3.61e-05	0.000402	157	359
ENST00000261778	TMCO7	-1.209	3.63e-05	0.000403	141	326
ENST00000216468	TMED8	-1.024	3.71e-05	0.000411	5448	11076
ENST00000553530	RGS6	-1.701	3.73e-05	0.000413	27	88
ENST00000332854	ZNF530	-1.169	3.79e-05	0.000418	184	414
ENST00000397239	DEK	-1.026	3.79e-05	0.000419	3550	7227
ENST00000263093	SLC27A5	-1.208	3.8e-05	0.000419	138	319
ENST00000300091	C18orf54	-1.413	3.8e-05	0.000419	57	152
ENST00000334295	TPGS2	-1.321	3.84e-05	0.000423	82	205
ENST00000407780	ICOSLG	-1.081	3.93e-05	0.000432	441	933
ENST00000370200	KAZALD1	-1.458	3.94e-05	0.000434	48	132
ENST00000567696	HAGHL	-1.153	4.2e-05	0.00046	201	447
ENST00000379982	RHOBTB3	-1.013	4.2e-05	0.00046	24483	49420
ENST00000481047	MDK	-1.07	4.25e-05	0.000465	503	1056
ENST00000464332	NAPRT1	-1.271	4.34e-05	0.000474	94	227
ENST00000411432	METTL21A	-1.097	4.69e-05	0.00051	330	706
ENST00000391998	TPM3P6	-1.665	4.69e-05	0.00051	28	89
ENST00000265138	ARRDC3	-1.026	4.71e-05	0.000511	1559	3174
ENST00000573440	WFIKKN1	-1.884	4.78e-05	0.000517	17	63
ENST00000379638	REEP5	-1.013	4.79e-05	0.000518	3991	8056
ENST00000435862	DPY19L2P4	-1.303	4.83e-05	0.000522	83	205
ENST00000303596	THAP11	-1.021	4.86e-05	0.000526	1918	3891
ENST00000263672	SPCS2	-1.127	4.9e-05	0.000529	227	496
ENST00000521127	SNHG6	-1.076	4.91e-05	0.00053	414	873
ENST00000367098	IL20	-2.643	4.94e-05	0.000532	6	38
ENST00000434312	RP11-30L4.5	-1.843	4.94e-05	0.000532	20	72
ENST00000262215	ARFGEF1	-1.031	4.98e-05	0.000535	1063	2173
ENST00000495707	XRCC2	-1.146	5.02e-05	0.000538	197	436
ENST00000286827	TIAM1	-1.122	5.04e-05	0.000539	238	518
ENST00000201586	SULT2B1	-1.126	5.3e-05	0.000564	229	500
ENST00000357260	FAM212B	-1.178	5.34e-05	0.000566	152	344
ENST00000322177	RPP25	-1.046	5.38e-05	0.00057	652	1346
ENST00000458035	ZNF845	-1.034	5.38e-05	0.00057	853	1747
ENST00000263736	SRBD1	-1.1	5.4e-05	0.000571	285	611
ENST00000308964	CCDC106	-1.114	5.45e-05	0.000576	249	539
ENST00000358912	PELI1	-1.071	5.48e-05	0.000579	413	868
ENST00000375436	RCC2	-1.005	5.51e-05	0.000581	5151	10336
ENST00000326361	ZNF639	-1.118	5.52e-05	0.000582	235	510
ENST00000336219	CDCA4	-1.055	5.6e-05	0.00059	517	1074
ENST00000396403	ZNF813	-1.066	5.63e-05	0.000593	423	886
ENST00000418050	AC017104.6	-2.498	5.65e-05	0.000594	7	40
ENST00000567910	ABCA3	-2.498	5.65e-05	0.000594	7	40
ENST00000309993	MSL2	-1.029	5.74e-05	0.000603	899	1835
ENST00000533486	RAB30	-1.03	5.75e-05	0.000603	868	1773
ENST00000371327	HELLS	-1.126	5.94e-05	0.000623	208	454
ENST00000461081	NCOR2	-1.201	5.99e-05	0.000627	123	283
ENST00000322644	POLR2A	-0.999	6.1e-05	0.000638	5956	11903
ENST00000206249	ESR1	-1.992	6.11e-05	0.000638	14	56
ENST00000481599	SAYSD1	-1.213	6.13e-05	0.000639	113	262
ENST00000306910	ZNF584	-1.058	6.19e-05	0.000644	448	933
ENST00000389110	P2RX2	-1.457	6.21e-05	0.000645	44	121
ENST00000464603	DTYMK	-1.348	6.3e-05	0.000654	62	158
ENST00000569813	ULK3	-1.9	6.36e-05	0.00066	16	60
ENST00000408957	TIGD1	-1.038	6.48e-05	0.000671	642	1318
ENST00000280326	CCT5	-1.056	6.5e-05	0.000672	438	911
ENST00000561760	PRSS29P	-1.273	6.52e-05	0.000674	86	208
ENST00000420826	SUMO2	-1.018	6.52e-05	0.000674	1046	2119
ENST00000498165	PPM1L	-1.043	6.55e-05	0.000676	563	1160
ENST00000502126	RP11-296I10.3	-1.087	6.62e-05	0.000683	288	612
ENST00000360003	MCMBP	-1.015	6.64e-05	0.000683	1167	2358
ENST00000264552	UBE2S	-0.998	6.7e-05	0.000689	3237	6467
ENST00000538503	KDM2B	-1.139	6.74e-05	0.000692	182	401
ENST00000322716	EPM2AIP1	-1.003	6.74e-05	0.000692	2090	4189
ENST00000258106	EMX1	-1.507	7.05e-05	0.000723	39	111
ENST00000222122	DBP	-1.056	7.19e-05	0.000737	413	859
ENST00000261182	NAP1L1	-1.019	7.22e-05	0.00074	859	1741
ENST00000540144	HIST1H3C	-2.19	7.28e-05	0.000746	10	46
ENST00000535196	STARD10	-1.224	7.42e-05	0.000757	104	243
ENST00000561475	RP11-61A14.2	-1.224	7.42e-05	0.000757	104	243
ENST00000262545	PCSK2	-2.605	7.46e-05	0.00076	6	37
ENST00000478882	CDC20	-1.445	7.48e-05	0.000761	44	120
ENST00000377390	SF1	-1.06	7.5e-05	0.000762	373	778
ENST00000274255	SKP2	-1.105	7.51e-05	0.000764	225	484
ENST00000573063	CTC-277H1.7	-1.615	7.54e-05	0.000765	28	86
ENST00000520268	KB-1562D12.1	-1.387	7.58e-05	0.000769	55	144
ENST00000282308	ZNF256	-1.088	7.65e-05	0.000775	260	553
ENST00000369454	RAB39B	-1.012	7.75e-05	0.000784	970	1956
ENST00000545228	TSEN54	-1.134	7.77e-05	0.000785	174	382
ENST00000377818	MZT1	-1.012	7.82e-05	0.00079	944	1904
ENST00000331238	RTN4RL1	-0.999	7.85e-05	0.000791	1690	3377
ENST00000434415	ZNF783	-1.005	7.87e-05	0.000793	1246	2500
ENST00000309305	ZNF519	-1.23	7.94e-05	0.000798	101	237
ENST00000500113	RP11-705O3.1	-1.674	7.97e-05	0.000801	25	80
ENST00000519795	CTB-178M22.2	-2.078	7.98e-05	0.000802	12	51
ENST00000406041	ACYP2	-2.019	8.23e-05	0.000824	13	53
ENST00000493076	MCM5	-1.084	8.24e-05	0.000824	258	547
ENST00000465425	SYNE4	-1.139	8.36e-05	0.000835	162	357
ENST00000306434	MAT2A	-0.982	8.36e-05	0.000835	8398	16585
ENST00000560400	RP11-156E6.1	-1.061	8.41e-05	0.000838	345	720
ENST00000221485	SLC17A7	-3.459	8.47e-05	0.000844	2	23
ENST00000394636	IRX5	-1.802	8.54e-05	0.000849	20	70
ENST00000467153	C10orf82	-1.552	8.65e-05	0.000857	32	94
ENST00000528660	RP11-736K20.5	-1.837	8.68e-05	0.00086	17	61
ENST00000358230	TMBIM4	-1.425	8.74e-05	0.000864	45	121
ENST00000560660	IVD	-1.566	8.86e-05	0.000876	31	92
ENST00000394434	LARS	-1.119	8.88e-05	0.000877	186	404
ENST00000417099	RP1-283E3.4	-1.116	8.9e-05	0.000879	190	412
ENST00000374975	HLA-DRB5	-1.057	8.92e-05	0.00088	347	722
ENST00000257665	POM121C	-1.34	9.01e-05	0.000888	60	152
ENST00000573521	PCDHGA9	-1.502	9.08e-05	0.000894	37	105
ENST00000414656	KIAA1984-AS1	-1.107	9.37e-05	0.000921	195	420
ENST00000403892	TST	-1.171	9.44e-05	0.000927	131	295
ENST00000476279	NDUFB2	-1.2	9.46e-05	0.000928	107	246
ENST00000499601	CTC-241N9.1	-1.35	9.56e-05	0.000936	58	148
ENST00000282570	GMCL1	-0.997	9.71e-05	0.000951	1106	2207
ENST00000358232	ELP2	-1.036	9.78e-05	0.000957	435	892
ENST00000446057	RP11-564A8.4	-2.244	9.87e-05	0.000964	9	43
ENST00000384691	U6	-1.321	9.88e-05	0.000965	66	165
ENST00000458669	PKD1P1	-1.179	9.96e-05	0.000967	121	274
ENST00000377022	CASZ1	-1.01	0.000101	0.000982	687	1384
ENST00000305188	ESCO2	-1.097	0.000102	0.000984	216	462
ENST00000409687	SAPCD2	-0.98	0.000102	0.000985	2600	5127
ENST00000516672	SCARNA13	-2.777	0.000104	0.001	4	28
ENST00000361936	FAM63A	-1.187	0.000104	0.001	115	262
ENST00000306006	ZNF239	-2.159	0.000104	0.00101	10	45
ENST00000530910	ALG8	-1.678	0.000104	0.00101	24	77
ENST00000462787	SMC4	-1.245	0.000105	0.00102	86	204
ENST00000463178	NPRL3	-1.196	0.000107	0.00104	106	243
ENST00000511685	TENM3	-1.072	0.000107	0.00104	264	555
ENST00000337702	TTC33	-1.421	0.000108	0.00104	44	118
ENST00000315596	PDS5B	-1.11	0.000115	0.0011	176	380
ENST00000422785	U47924.25	-1.345	0.000115	0.0011	57	145
ENST00000252818	JUND	-0.966	0.000116	0.00111	7088	13845
ENST00000329099	FAM101B	-1.25	0.000116	0.00111	79	188
ENST00000369280	TDRD1	-1.813	0.000117	0.00112	17	60
ENST00000282146	KCNK13	-1.565	0.000117	0.00112	29	86
ENST00000423738	ARMCX4	-1.565	0.000117	0.00112	29	86
ENST00000369393	MDN1	-1.097	0.000118	0.00112	193	413
ENST00000335351	TCFL5	-0.984	0.000118	0.00112	1254	2480
ENST00000479872	UCK2	-0.983	0.000118	0.00112	1309	2587
ENST00000460766	IMP4	-1.019	0.00012	0.00114	493	999
ENST00000420696	PBX1	-0.972	0.000121	0.00115	2225	4366
ENST00000469381	GSE1	-1.071	0.000122	0.00115	248	521
ENST00000415912	ECE1	-0.97	0.000122	0.00116	2684	5257
ENST00000498732	RP1-177G6.2	-1.599	0.000124	0.00117	27	82
ENST00000327026	CCDC57	-1.066	0.000126	0.00119	243	509
ENST00000428091	UBE2SP2	-1.181	0.000126	0.00119	108	245
ENST00000402377	ZNF681	-1.057	0.000126	0.00119	271	564
ENST00000371568	ORC1	-3.017	0.000126	0.00119	3	25
ENST00000535254	BUB1	-3.017	0.000126	0.00119	3	25
ENST00000439362	AC068491.1	-1.352	0.000127	0.0012	54	138
ENST00000441070	C10orf112	-1.172	0.000129	0.00121	118	266
ENST00000547226	PAN2	-1.33	0.00013	0.00122	58	146
ENST00000321765	SPAG5	-1.303	0.000131	0.00123	66	163
ENST00000503518	GRK4	-1.464	0.000131	0.00123	38	105
ENST00000565189	RP11-44F14.2	-1.464	0.000131	0.00123	38	105
ENST00000155926	TRIB2	-1.128	0.000132	0.00124	150	328
ENST00000430430	ZBTB10	-1.004	0.000133	0.00124	588	1179
ENST00000563011	FTO-IT1	-2.308	0.000135	0.00126	8	40
ENST00000452148	RP11-342C23.4	-1.245	0.000136	0.00127	78	185
ENST00000358812	MANEA	-1	0.000136	0.00127	628	1256
ENST00000369085	BAG3	-0.955	0.000137	0.00128	16479	31942
ENST00000392932	HIST2H4B	-0.973	0.000139	0.00129	1412	2771
ENST00000234111	ODC1	-1.076	0.000139	0.00129	212	447
ENST00000576017	C17orf61	-1.088	0.00014	0.0013	197	419
ENST00000547575	CCDC41	-1.706	0.000141	0.00131	22	72
ENST00000342362	PRLR	-2.21	0.000143	0.00132	9	42
ENST00000547326	RP11-585P4.5	-2.21	0.000143	0.00132	9	42
ENST00000173527	ISOC1	-0.959	0.000143	0.00133	3540	6882
ENST00000563110	ARHGAP11B	-1.251	0.000145	0.00134	76	181
ENST00000262848	PRKX	-0.968	0.000146	0.00135	1573	3077
ENST00000481242	GARNL3	-2.126	0.000149	0.00137	10	44
ENST00000429276	CATSPER2P1	-2.698	0.000151	0.00139	5	33
ENST00000562031	RP11-8P11.3	-2.698	0.000151	0.00139	5	33
ENST00000341700	GNA14	-1.119	0.000152	0.0014	151	328
ENST00000261441	RSBN1	-0.99	0.000154	0.00141	677	1345
ENST00000265728	DBF4	-1.991	0.000157	0.00144	12	48
ENST00000480153	DSN1	-1.789	0.000157	0.00144	17	59
ENST00000563701	RP11-252A24.3	-1.353	0.00016	0.00147	52	133
ENST00000321560	PLD6	-0.991	0.000161	0.00148	621	1234
ENST00000223864	PLGRKT	-1.129	0.000161	0.00148	138	302
ENST00000166345	TRIP13	-0.986	0.000161	0.00148	712	1410
ENST00000441692	THOC2	-1.271	0.000162	0.00148	65	157
ENST00000281830	KCNE4	-1.6	0.000162	0.00148	26	79
ENST00000555578	LINC00638	-1.066	0.000167	0.00152	212	444
ENST00000262764	PGS1	-1.06	0.00017	0.00155	224	467
ENST00000529462	SLC39A4	-1.026	0.00017	0.00155	323	658
ENST00000295304	CHAC2	-1.018	0.000171	0.00156	355	719
ENST00000565034	NIP7	-1.047	0.000171	0.00156	253	523
ENST00000464060	MAGI1	-1.094	0.000173	0.00157	163	348
ENST00000520609	GGH	-1.127	0.000173	0.00157	135	295
ENST00000577678	CTD-2510F5.4	-1.136	0.000174	0.00159	131	288
ENST00000305949	MTBP	-1.285	0.000175	0.00159	66	161
ENST00000371019	FRAT2	-0.962	0.000175	0.00159	1307	2546
ENST00000305641	LCMT2	-0.989	0.000176	0.00159	586	1163
ENST00000267294	ZIC5	-1.117	0.000179	0.00162	147	319
ENST00000416395	PCBP1-AS1	-1.283	0.000179	0.00163	62	151
ENST00000303151	POP7	-0.962	0.000183	0.00165	1187	2312
ENST00000466174	PRDX2	-0.957	0.000183	0.00166	1472	2858
ENST00000166244	EPHA8	-2.386	0.000185	0.00167	7	37
ENST00000434097	RP13-39P12.3	-2.386	0.000185	0.00167	7	37
ENST00000326474	C3orf80	-1.531	0.000186	0.00167	29	84
ENST00000242804	ZNF442	-7.238	0.000187	0.00168	0	15
ENST00000514569	CTD-2194D22.4	-7.238	0.000187	0.00168	0	15
ENST00000514599	RP11-434I12.2	-7.238	0.000187	0.00168	0	15
ENST00000505346	SMN2	-1.69	0.000188	0.00168	21	68
ENST00000399298	TMEM26	-1.23	0.000194	0.00173	75	176
ENST00000346234	OSTF1	-0.958	0.000195	0.00174	1195	2322
ENST00000583262	RP11-214O1.2	-1.436	0.000195	0.00174	38	103
ENST00000537399	NR2C2AP	-1.012	0.000196	0.00175	344	694
ENST00000556716	NDRG2	-1.747	0.000198	0.00176	19	64
ENST00000434871	RP11-405L18.1	-1.067	0.0002	0.00178	198	415
ENST00000508095	MLF1IP	-1.476	0.0002	0.00178	33	92
ENST00000397622	TMEM209	-0.985	0.000204	0.00181	532	1053
ENST00000374449	SRSF10	-0.956	0.000206	0.00183	1164	2258
ENST00000302165	IRF2BP1	-0.943	0.000207	0.00184	2475	4759
ENST00000443173	ERVMER34-1	-2.959	0.000207	0.00184	3	24
ENST00000354313	ITPK1	-1.357	0.000208	0.00184	46	118
ENST00000565736	KIF22	-0.969	0.000209	0.00185	735	1439
ENST00000393946	SYT12	-0.936	0.000209	0.00185	6097	11664
ENST00000395834	CDKL1	-1.457	0.000211	0.00187	36	99
ENST00000315765	HEPHL1	-2.093	0.000212	0.00187	10	43
ENST00000262067	TSPAN13	-0.935	0.000215	0.00189	5631	10765
ENST00000426333	EFTUD2	-1.295	0.000215	0.0019	57	140
ENST00000552854	GAS2L3	-1.016	0.000216	0.00191	308	623
ENST00000540506	C12orf57	-2.023	0.000217	0.00191	11	45
ENST00000380665	CDCA2	-1.886	0.000219	0.00192	14	52
ENST00000425707	RARA	-1.886	0.000219	0.00192	14	52
ENST00000487519	TFAM	-0.944	0.000221	0.00194	1805	3472
ENST00000282282	ZNF547	-1.256	0.000224	0.00196	64	153
ENST00000484264	TACC3	-1.224	0.000228	0.002	74	173
ENST00000285420	OTUD6B	-0.943	0.000229	0.00201	1678	3226
ENST00000369550	DKC1	-0.935	0.000231	0.00202	3325	6355
ENST00000438368	LINC00665	-2.654	0.000231	0.00202	5	32
ENST00000405954	DUSP28	-1.067	0.000231	0.00202	179	375
ENST00000442720	SGOL1	-1.337	0.000231	0.00202	51	129
ENST00000487288	TAF6	-1.267	0.000231	0.00202	66	159
ENST00000461263	MDH2	-1.305	0.000232	0.00203	55	136
ENST00000416216	SLC6A6	-1.379	0.000234	0.00204	43	112
ENST00000360913	TSSK6	-1.056	0.000237	0.00206	199	414
ENST00000565670	SNX18P3	-1.152	0.00024	0.00209	103	229
ENST00000466270	METTL10	-1.115	0.000241	0.00209	132	286
ENST00000543510	C11orf10	-1.529	0.000243	0.00211	28	81
ENST00000491662	KB-1589B1.1	-3.329	0.000244	0.00211	2	21
ENST00000450587	UBE2SP1	-0.992	0.000247	0.00214	395	786
ENST00000394650	CCDC109B	-1.213	0.000251	0.00217	75	174
ENST00000446998	AC104651.1	-4.04	0.000253	0.00218	1	18
ENST00000555011	RP3-414A15.10	-4.04	0.000253	0.00218	1	18
ENST00000281282	CGNL1	-1.079	0.000253	0.00219	159	336
ENST00000481546	UBE2G2	-0.986	0.000254	0.00219	417	826
ENST00000366503	ZNF670	-1.033	0.000256	0.00221	235	481
ENST00000266970	CDK2	-0.992	0.000257	0.00221	371	738
ENST00000564646	RP11-830F9.7	-1.473	0.000258	0.00222	32	89
ENST00000431118	CYP20A1	-1.724	0.00026	0.00224	19	63
ENST00000482459	IFITM10	-1.724	0.00026	0.00224	19	63
ENST00000456526	RP11-428L9.2	-0.932	0.000264	0.00227	2107	4020
ENST00000521989	RP11-150O12.6	-2.67	0.000265	0.00227	4	26
ENST00000477110	PPP2R3B	-1.088	0.000268	0.0023	150	319
ENST00000570153	RP11-317P15.5	-1.453	0.000269	0.00231	35	96
ENST00000481416	AKAP1	-2.346	0.000273	0.00233	7	36
ENST00000567549	RP11-341N2.1	-2.346	0.000273	0.00233	7	36
ENST00000435070	CPSF6	-0.962	0.000274	0.00234	617	1202
ENST00000564464	CTA-204B4.2	-1.147	0.000275	0.00234	102	226
ENST00000407062	LAGE3	-0.979	0.000275	0.00234	425	838
ENST00000317357	SOBP	-1.01	0.000275	0.00234	285	574
ENST00000305253	TUB	-1.366	0.000281	0.00239	43	111
ENST00000569195	RP5-991G20.4	-1.067	0.000284	0.00241	166	348
ENST00000453951	AC104135.4	-0.965	0.000284	0.00242	562	1097
ENST00000314103	CHAF1B	-0.988	0.000286	0.00243	368	730
ENST00000373509	PIM1	-0.955	0.000288	0.00244	692	1342
ENST00000529209	KIAA1875	-1.775	0.000289	0.00245	16	55
ENST00000449363	COX10-AS1	-1.005	0.000291	0.00246	299	600
ENST00000343516	CASKIN1	-1.197	0.000292	0.00247	78	179
ENST00000367213	CNKSR3	-1.152	0.000294	0.00249	94	209
ENST00000263846	SYT7	-0.931	0.000295	0.00249	1564	2981
ENST00000414141	AC016700.5	-1.304	0.000295	0.00249	53	131
ENST00000497589	SLC4A3	-2.14	0.000297	0.0025	9	40
ENST00000556988	RP11-368P15.3	-2.14	0.000297	0.0025	9	40
ENST00000378694	MCM10	-1.829	0.0003	0.00253	14	50
ENST00000301547	ZNF443	-0.997	0.000301	0.00253	309	617
ENST00000327867	ZNF730	-1.417	0.000302	0.00254	37	99
ENST00000355029	NET1	-1.417	0.000302	0.00254	37	99
ENST00000497963	CDC123	-1.192	0.000302	0.00254	77	176
ENST00000247843	YEATS4	-1.262	0.000302	0.00254	60	144
ENST00000379607	EIF1AX	-0.916	0.000308	0.00258	5324	10045
ENST00000585164	DCXR	-1.014	0.000308	0.00259	243	491
ENST00000264538	IFT57	-0.969	0.000311	0.00261	454	889
ENST00000509634	ZNF131	-1.427	0.000316	0.00264	36	97
ENST00000481782	NASP	-1.169	0.000321	0.00268	88	198
ENST00000399703	ANKRD18A	-0.995	0.000327	0.00272	300	598
ENST00000258243	URB2	-0.922	0.000333	0.00277	1790	3391
ENST00000371162	AC108463.3	-1.12	0.000333	0.00277	109	237
ENST00000429829	XIST	-0.914	0.000336	0.0028	3477	6551
ENST00000427306	EPB41L4A-AS1	-0.988	0.000337	0.0028	310	615
ENST00000529121	DAK	-1.199	0.000338	0.00281	74	170
ENST00000335090	ZNF480	-1.069	0.000339	0.00282	153	321
ENST00000450679	RHBDD1	-2.898	0.00034	0.00282	3	23
ENST00000531709	NXF1	-0.958	0.000347	0.00288	492	956
ENST00000334306	SOWAHB	-0.942	0.000347	0.00288	728	1399
ENST00000581471	LINC00667	-1.465	0.000351	0.00289	30	83
ENST00000252669	ACSBG2	-7.14	0.000352	0.00289	0	14
ENST00000321535	FBXO39	-7.14	0.000352	0.00289	0	14
ENST00000339948	ZNF648	-7.14	0.000352	0.00289	0	14
ENST00000498486	DCAF17	-7.14	0.000352	0.00289	0	14
ENST00000506428	RP11-163N6.2	-7.14	0.000352	0.00289	0	14
ENST00000571933	LA16c-313D11.9	-7.14	0.000352	0.00289	0	14
ENST00000284061	DGKE	-0.964	0.000359	0.00295	427	833
ENST00000380698	SERPINB9	-1.084	0.000359	0.00295	133	282
ENST00000476243	CENPV	-1.005	0.000361	0.00296	251	504
ENST00000473970	RP11-18I14.10	-0.94	0.000365	0.00298	702	1347
ENST00000568106	LA16c-358B7.3	-0.944	0.000366	0.00299	659	1268
ENST00000489011	RP11-206M11.7	-1.003	0.000367	0.003	256	513
ENST00000446833	SDCCAG3	-1.368	0.00037	0.00302	41	106
ENST00000302000	PYGO1	-1.128	0.000375	0.00306	102	223
ENST00000518376	RP11-1136L8.1	-1.714	0.000378	0.00308	17	56
ENST00000569927	RP11-1299A16.3	-2.44	0.000383	0.00311	6	33
ENST00000583277	SENP3	-1.025	0.000396	0.00321	198	403
ENST00000359985	HIST1H2BF	-1.092	0.000398	0.00323	121	258
ENST00000351193	NMD3	-0.952	0.000401	0.00324	480	929
ENST00000371610	PARD6B	-0.897	0.000406	0.00328	16347	30447
ENST00000416938	AP4M1	-1.003	0.000408	0.00329	236	473
ENST00000160262	ICAM3	-0.941	0.000411	0.00331	574	1102
ENST00000356362	PUS7	-0.925	0.000413	0.00332	894	1697
ENST00000512361	LARP7	-3.259	0.000413	0.00332	2	20
ENST00000394942	WDR89	-0.935	0.000414	0.00332	652	1247
ENST00000527915	PARP2	-1.195	0.000416	0.00333	72	165
ENST00000368918	GABPB2	-0.951	0.000416	0.00333	479	926
ENST00000430580	NBPF1	-1.112	0.000417	0.00334	105	227
ENST00000490348	SRGAP3	-2.195	0.000419	0.00334	8	37
ENST00000565519	RP11-384L8.1	-1.846	0.000419	0.00334	13	47
ENST00000222462	WNT16	-2.614	0.000422	0.00336	4	25
ENST00000474220	SAG	-2.614	0.000422	0.00336	4	25
ENST00000531702	C6orf3	-2.614	0.000422	0.00336	4	25
ENST00000472259	SFXN5	-1.165	0.000425	0.00338	78	175
ENST00000562219	BBS4	-2.103	0.000427	0.00339	9	39
ENST00000395348	SLC16A9	-1.957	0.000429	0.0034	11	43
ENST00000372950	DNAJC9	-0.926	0.000432	0.00342	795	1511
ENST00000491322	GLUL	-0.902	0.000432	0.00342	2896	5410
ENST00000395907	AURKA	-1.027	0.000432	0.00342	186	379
ENST00000361804	SMC3	-0.902	0.000437	0.00345	2494	4662
ENST00000316450	H3F3AP4	-0.896	0.000438	0.00346	6574	12230
ENST00000306562	ZNF672	-0.914	0.000441	0.00348	1153	2173
ENST00000358797	NUDT3	-0.913	0.000442	0.00349	1194	2249
ENST00000262124	SEH1L	-0.919	0.000444	0.0035	950	1796
ENST00000369684	WNT2B	-1.033	0.000445	0.00351	171	350
ENST00000335725	TDP1	-0.997	0.000446	0.00351	237	473
ENST00000377067	GPC5	-3.958	0.000448	0.00352	1	17
ENST00000252288	GAMT	-1.388	0.000448	0.00352	37	97
ENST00000523390	PCDHGB1	-0.96	0.000452	0.00355	372	724
ENST00000419098	ZNF732	-1.266	0.000456	0.00358	54	130
ENST00000244601	HIST1H2BG	-0.944	0.000457	0.00358	484	931
ENST00000360338	ZNF460	-1.114	0.000459	0.00359	97	210
ENST00000467539	CGREF1	-1.054	0.000462	0.00361	142	295
ENST00000379328	GATA3	-0.899	0.000463	0.00362	2559	4772
ENST00000480046	METTL2B	-0.936	0.000467	0.00365	541	1035
ENST00000281038	NARS2	-1.003	0.000469	0.00366	218	437
ENST00000564295	MT1F	-1.049	0.000474	0.0037	144	298
ENST00000326873	STK11	-0.898	0.000475	0.00371	2446	4558
ENST00000376052	TPP2	-1.071	0.000477	0.00372	127	267
ENST00000261326	MOCOS	-0.964	0.000477	0.00372	346	675
ENST00000466846	GCFC1	-1.211	0.000479	0.00374	63	146
ENST00000367274	UBE2T	-0.975	0.000484	0.00377	297	584
ENST00000394705	GPR75	-1.475	0.000484	0.00377	28	78
ENST00000488909	ODF2	-1.658	0.000487	0.00379	18	57
ENST00000535402	B4GALNT3	-1.581	0.000487	0.00379	23	69
ENST00000372577	NUP188	-0.9	0.000488	0.00379	1897	3539
ENST00000467138	EXOSC2	-1.006	0.000489	0.00379	213	428
ENST00000471576	BCS1L	-1.261	0.000489	0.00379	50	120
ENST00000459908	ATP11A	-1.039	0.000491	0.0038	164	337
ENST00000240617	PLBD1	-0.946	0.000494	0.00382	424	817
ENST00000373715	SRSF3	-0.887	0.000501	0.00388	8899	16458
ENST00000309934	SEC22A	-0.967	0.000503	0.00389	316	618
ENST00000375370	TFDP1	-0.909	0.000505	0.0039	1053	1977
ENST00000221496	AMH	-1.132	0.000508	0.00392	88	193
ENST00000525011	DBF4B	-1.581	0.000511	0.00394	22	66
ENST00000271843	JTB	-1.043	0.000511	0.00394	147	303
ENST00000369084	MRPS21	-0.906	0.000512	0.00395	1136	2129
ENST00000471389	FTO	-0.952	0.000523	0.00402	369	714
ENST00000294064	NEU3	-1.031	0.000531	0.00408	159	325
ENST00000447310	ZNF550	-1.505	0.000535	0.00411	26	74
ENST00000247182	SIX1	-0.977	0.000537	0.00412	257	506
ENST00000256925	CABLES1	-0.984	0.000541	0.00414	238	471
ENST00000484394	HAUS7	-1.083	0.000541	0.00414	117	248
ENST00000568425	RP11-275F13.1	-1.307	0.000553	0.00422	44	109
ENST00000319121	KLHL11	-0.977	0.000556	0.00424	255	502
ENST00000368476	CHRNB2	-2.834	0.000556	0.00424	3	22
ENST00000585003	CTA-292E10.6	-2.834	0.000556	0.00424	3	22
ENST00000304060	ZNF440	-0.954	0.000561	0.00427	338	655
ENST00000358296	ZNF100	-0.913	0.000562	0.00427	752	1416
ENST00000229922	CAP2	-0.921	0.000562	0.00428	612	1159
ENST00000537319	C5orf28	-1.522	0.000563	0.00428	25	72
ENST00000367182	MDM4	-0.921	0.000566	0.00429	604	1144
ENST00000541076	MPHOSPH9	-1.043	0.000566	0.00429	148	305
ENST00000309922	TRMT10C	-0.913	0.000567	0.00429	776	1461
ENST00000418749	AL592183.1	-1.125	0.000569	0.00431	88	192
ENST00000409261	NCKAP5	-1.137	0.000569	0.00431	85	187
ENST00000422059	RP5-1120P11.1	-2.396	0.000573	0.00433	6	32
ENST00000460937	ZNF566	-2.396	0.000573	0.00433	6	32
ENST00000579979	RP11-1376P16.2	-2.35	0.000573	0.00433	6	31
ENST00000439898	U73166.2	-1.382	0.000574	0.00433	36	94
ENST00000265717	PRKAR2B	-0.903	0.000575	0.00434	997	1864
ENST00000437354	AC073316.1	-1.815	0.000577	0.00434	13	46
ENST00000315264	KIF26A	-1.084	0.000582	0.00438	107	227
ENST00000306908	ZNF57	-1.866	0.000591	0.00444	12	44
ENST00000382849	RP11-503N18.1	-1.923	0.000603	0.00452	11	42
ENST00000562038	RP11-566E18.3	-1.04	0.000604	0.00453	141	290
ENST00000295588	POGLUT1	-0.941	0.000604	0.00453	387	743
ENST00000424240	ADAM1A	-1.008	0.000606	0.00454	178	358
ENST00000381585	C2orf50	-2.156	0.000609	0.00455	8	36
ENST00000537356	ZCCHC18	-1.989	0.00061	0.00456	10	40
ENST00000558575	RP11-293M10.5	-1.989	0.00061	0.00456	10	40
ENST00000327435	ADI1	-0.923	0.000611	0.00456	509	965
ENST00000390545	IGHG2	-1.605	0.000616	0.00459	19	58
ENST00000368372	AL603926.1	-1.268	0.000617	0.00459	51	123
ENST00000366991	DTL	-1.257	0.000617	0.00459	51	122
ENST00000566170	RP1-223E5.4	-1.004	0.000618	0.0046	180	361
ENST00000361113	ZNF627	-0.891	0.00062	0.00461	1366	2534
ENST00000379483	KBTBD7	-0.894	0.000623	0.00463	1198	2226
ENST00000343526	TRIM24	-0.956	0.000634	0.00471	299	580
ENST00000569239	ORC6	-1.632	0.000645	0.00478	18	56
ENST00000263795	WDR76	-1.313	0.000646	0.00478	41	102
ENST00000406452	FAM82B	-0.902	0.00066	0.00489	795	1486
ENST00000404054	AC016773.1	-1.018	0.000665	0.00492	156	316
ENST00000554030	FANCM	-7.033	0.000667	0.00493	0	13
ENST00000565993	RP11-352G18.2	-7.033	0.000667	0.00493	0	13
ENST00000568925	SYCE1L	-7.033	0.000667	0.00493	0	13
ENST00000570197	RP11-166B2.7	-7.033	0.000667	0.00493	0	13
ENST00000297323	ADCY1	-0.871	0.000675	0.00497	6434	11771
ENST00000369390	FAM72B	-1.486	0.000677	0.00499	26	73
ENST00000524585	ARL2	-1.412	0.000681	0.00501	30	80
ENST00000375486	PADI2	-1.32	0.000681	0.00501	40	100
ENST00000560078	ZFYVE19	-0.943	0.000688	0.00505	325	625
ENST00000529246	C6orf141	-1.03	0.000688	0.00505	142	290
ENST00000376687	SUV39H1	-0.945	0.000691	0.00507	322	620
ENST00000274710	PSD2	-1.132	0.000693	0.00508	83	182
ENST00000317147	CNOT1	-0.982	0.000699	0.00512	208	411
ENST00000452544	ARID1B	-3.185	0.000701	0.00512	2	19
ENST00000460165	RPL36AP43	-3.185	0.000701	0.00512	2	19
ENST00000503571	RP11-440L14.1	-1.694	0.000705	0.00514	16	52
ENST00000312184	TMEM70	-0.949	0.000706	0.00515	303	585
ENST00000561241	RP11-244F12.3	-0.921	0.000708	0.00516	443	839
ENST00000486827	RAD51C	-1.502	0.000716	0.00521	25	71
ENST00000322213	SMC1A	-0.87	0.000727	0.00529	3802	6949
ENST00000239125	C10orf95	-1.064	0.000729	0.0053	109	228
ENST00000300107	CLPX	-0.914	0.00073	0.0053	502	946
ENST00000371542	LRRC26	-1.604	0.000731	0.00531	20	61
ENST00000561387	UBAP1L	-1.292	0.000735	0.00533	42	103
ENST00000566029	CHD9	-1.701	0.000735	0.00533	15	49
ENST00000425699	NANOS1	-0.935	0.000738	0.00535	343	656
ENST00000260970	PPIG	-0.913	0.000738	0.00535	513	966
ENST00000314531	ZNF77	-0.992	0.000741	0.00536	185	368
ENST00000520965	ZNF829	-0.985	0.000741	0.00536	200	396
ENST00000296658	CMBL	-0.89	0.000745	0.00539	902	1672
ENST00000425339	PPAT	-1.033	0.000754	0.00545	129	264
ENST00000529369	RP11-660L16.2	-0.946	0.000759	0.00548	289	557
ENST00000465132	CPSF4	-1.437	0.000762	0.0055	28	76
ENST00000216024	DMC1	-1.74	0.000765	0.00552	14	47
ENST00000222139	EPOR	-0.958	0.000769	0.00554	263	511
ENST00000320892	RNF144A	-0.992	0.000777	0.0056	183	364
ENST00000420195	SH3BP5-AS1	-0.877	0.000778	0.0056	1425	2618
ENST00000324894	GTPBP3	-0.977	0.000782	0.00562	196	386
ENST00000423987	RP11-313J2.1	-1.784	0.000794	0.0057	13	45
ENST00000341068	ANAPC1	-0.897	0.000794	0.0057	641	1194
ENST00000366691	RHOU	-0.869	0.000803	0.00576	2348	4287
ENST00000496384	BRAF	-0.988	0.000804	0.00576	180	357
ENST00000553027	FKBP11	-0.911	0.000807	0.00578	483	908
ENST00000370526	LDOC1	-0.859	0.000808	0.00578	12274	22265
ENST00000524003	GS1-251I9.4	-0.873	0.000808	0.00578	1653	3027
ENST00000330258	FAM123B	-0.906	0.00081	0.00579	522	978
ENST00000355057	HIST1H4J	-0.974	0.000812	0.0058	197	387
ENST00000334241	ZNF555	-1.009	0.000814	0.00581	154	310
ENST00000357549	HIST1H4K	-1.009	0.000815	0.00581	147	296
ENST00000295148	C2orf44	-2.462	0.00082	0.00583	5	28
ENST00000527067	ZNF252P-AS1	-2.462	0.00082	0.00583	5	28
ENST00000355300	LINGO1	-1.833	0.000821	0.00583	12	43
ENST00000390672	PRR22	-1.833	0.000821	0.00583	12	43
ENST00000562215	ERI2	-1.092	0.000825	0.00586	90	192
ENST00000555656	OSGEP	-1.083	0.000827	0.00587	100	212
ENST00000433642	BLOC1S3	-0.872	0.000827	0.00587	1633	2988
ENST00000565111	CTD-3126B10.4	-1.336	0.000829	0.00588	34	86
ENST00000302516	SF3B3	-0.862	0.000834	0.00591	3996	7262
ENST00000567508	RP1-39G22.7	-0.927	0.000838	0.00594	354	673
ENST00000264874	RIOK1	-1.154	0.000844	0.00598	66	147
ENST00000554360	RP11-349A22.5	-0.88	0.000855	0.00604	999	1838
ENST00000405737	ELF1	-0.909	0.000858	0.00605	459	862
ENST00000584259	ENOSF1	-1.093	0.000859	0.00606	89	190
ENST00000547946	RMST	-1.953	0.000864	0.00609	10	39
ENST00000326840	DCBLD2	-0.887	0.000866	0.0061	777	1437
ENST00000372387	AL391421.1	-1.278	0.000881	0.00619	42	102
ENST00000343737	WNT8B	-2.115	0.000883	0.0062	8	35
ENST00000436334	RP5-1061H20.4	-2.115	0.000883	0.0062	8	35
ENST00000239690	NUDCD1	-0.93	0.000885	0.00621	319	608
ENST00000256538	ATPBD4	-1.091	0.000885	0.00621	91	194
ENST00000265295	SPDL1	-0.942	0.000886	0.00621	280	538
ENST00000424349	FGD5-AS1	-0.857	0.000897	0.00627	4596	8323
ENST00000306749	FASN	-0.852	0.000897	0.00627	37722	68073
ENST00000332408	SHC4	-1.225	0.000897	0.00627	53	124
ENST00000226230	TMEM97	-1.072	0.000901	0.00629	96	202
ENST00000536693	C17orf58	-0.97	0.000905	0.00631	195	382
ENST00000480284	RP5-1121A15.1	-0.922	0.000905	0.00631	342	648
ENST00000307122	SPRR1A	-2.767	0.000911	0.00633	3	21
ENST00000417820	AL773604.8	-2.767	0.000911	0.00633	3	21
ENST00000499359	SEC24B-AS1	-2.767	0.000911	0.00633	3	21
ENST00000517857	TOP1MT	-2.767	0.000911	0.00633	3	21
ENST00000579050	RP11-68I3.4	-2.767	0.000911	0.00633	3	21
ENST00000261875	PTPLAD1	-0.854	0.000917	0.00637	6570	11873
ENST00000461935	SRSF11	-0.945	0.000918	0.00637	257	495
ENST00000339950	USP1	-0.935	0.000939	0.00651	296	566
ENST00000237536	SOGA1	-0.857	0.000945	0.00655	3008	5447
ENST00000485587	MPST	-0.943	0.000946	0.00655	258	496
ENST00000493544	PASK	-1.666	0.000946	0.00655	16	51
ENST00000306560	HAS3	-1.212	0.000947	0.00655	50	116
ENST00000443035	DENND4A	-1.083	0.000949	0.00656	92	195
ENST00000402907	RP1-95L4.4	-1.58	0.00095	0.00656	20	60
ENST00000526399	GTF2IRD2B	-1.58	0.00095	0.00656	20	60
ENST00000276033	SLC16A2	-0.86	0.000951	0.00657	2073	3763
ENST00000576502	NDE1	-0.986	0.000953	0.00658	164	325
ENST00000578774	CTD-2267D19.3	-0.867	0.000954	0.00658	1342	2447
ENST00000361428	ZNF318	-0.865	0.000957	0.0066	1450	2641
ENST00000452185	POLD2	-1.096	0.000972	0.00669	86	184
ENST00000367128	FAM72A	-1.327	0.000975	0.00671	37	93
ENST00000513644	RP11-974F13.6	-1.076	0.000988	0.00679	91	192
ENST00000416267	RP11-349N19.2	-1.671	0.000993	0.00682	15	48
ENST00000448454	PALM2	-1.671	0.000993	0.00682	15	48
ENST00000308527	SNX33	-0.87	0.000996	0.00684	1026	1875
ENST00000520994	MCM4	-1.044	0.000997	0.00684	111	229
ENST00000274458	COMMD10	-0.928	0.000997	0.00684	300	571
ENST00000378416	C16orf85	-0.987	0.000998	0.00684	169	335
ENST00000260702	LOXL4	-1.106	0.00101	0.00691	78	168
ENST00000330123	ZNF616	-0.88	0.00102	0.00697	686	1263
ENST00000444469	TMEM238	-0.905	0.00103	0.00702	393	736
ENST00000366185	RP11-258C19.5	-1.709	0.00104	0.00711	14	46
ENST00000522365	RP11-51M18.1	-1.709	0.00104	0.00711	14	46
ENST00000336926	HIP1	-0.906	0.00105	0.00713	398	746
ENST00000489043	POLR2H	-0.919	0.00105	0.00713	330	624
ENST00000490597	LRRFIP2	-1.201	0.00105	0.00715	53	122
ENST00000533683	SAMD1	-0.857	0.00106	0.00718	1654	2996
ENST00000567905	AC006538.1	-1.554	0.00107	0.00724	19	56
ENST00000327171	GALK2	-2.494	0.00107	0.00725	4	23
ENST00000553340	SYNE3	-2.494	0.00107	0.00725	4	23
ENST00000569049	RP11-436A20.4	-2.494	0.00107	0.00725	4	23
ENST00000314852	IMP3	-0.863	0.00108	0.0073	1107	2014
ENST00000405487	ANKRD18EP	-0.879	0.00108	0.00731	640	1177
ENST00000478691	HNRNPR	-1.005	0.00108	0.00731	131	263
ENST00000449500	CTD-3184A7.4	-1.328	0.00108	0.00732	33	83
ENST00000494312	ZWINT	-0.957	0.00109	0.00736	204	396
ENST00000350997	FADS1	-0.844	0.00109	0.00737	5447	9780
ENST00000477081	TBX2	-0.861	0.00109	0.00738	1201	2181
ENST00000257940	ZC3H10	-0.911	0.00111	0.00752	327	615
ENST00000290130	MIS18A	-0.869	0.00111	0.00752	832	1520
ENST00000269122	CLTC	-0.926	0.00112	0.00754	282	536
ENST00000553430	C14orf2	-0.885	0.00112	0.00754	548	1012
ENST00000513654	EXOSC9	-1.01	0.00112	0.00754	134	270
ENST00000560505	MAN2A2	-1.079	0.00112	0.00754	88	186
ENST00000566446	RP11-488L18.10	-1.151	0.00112	0.00756	63	140
ENST00000441448	RPF2	-0.886	0.00112	0.00756	545	1007
ENST00000561088	SPG21	-1.799	0.00114	0.00764	12	42
ENST00000232424	HES1	-0.853	0.00114	0.00765	1596	2883
ENST00000318348	GLTP	-0.864	0.00114	0.00765	925	1684
ENST00000486741	HMGN1	-0.858	0.00115	0.00769	1209	2191
ENST00000562726	CTD-2119F7.2	-0.859	0.00115	0.00769	1129	2048
ENST00000328834	CNOT10	-1.337	0.00115	0.00771	32	81
ENST00000571632	CNTROB	-1.198	0.00116	0.00777	54	124
ENST00000323469	DIRAS1	-0.928	0.00117	0.00782	257	489
ENST00000266069	GID8	-0.84	0.00117	0.00784	5842	10456
ENST00000330271	ACTL10	-0.913	0.00118	0.00785	310	584
ENST00000370220	LZTS2	-0.913	0.00118	0.00785	310	584
ENST00000444462	RP11-423O2.3	-1.853	0.00118	0.00787	11	40
ENST00000381348	LINC00634	-3.108	0.00119	0.00788	2	18
ENST00000476258	HN1	-3.108	0.00119	0.00788	2	18
ENST00000561909	CTD-2302E22.4	-3.108	0.00119	0.00788	2	18
ENST00000563695	CTD-3105H18.13	-3.108	0.00119	0.00788	2	18
ENST00000567714	RP11-274H2.5	-3.108	0.00119	0.00788	2	18
ENST00000579732	SLC39A11	-3.108	0.00119	0.00788	2	18
ENST00000291770	ZNF714	-0.893	0.00119	0.00791	426	791
ENST00000412556	BANF1P3	-1.059	0.00121	0.008	94	196
ENST00000515455	RP11-455F5.3	-0.994	0.00121	0.00803	139	277
ENST00000550746	TBC1D15	-0.959	0.00122	0.00807	179	348
ENST00000314018	BHLHA15	-1.456	0.00123	0.0081	24	66
ENST00000263035	DHTKD1	-0.845	0.00123	0.00814	1982	3561
ENST00000282074	SPC25	-1.011	0.00123	0.00814	122	246
ENST00000258955	RSAD1	-0.851	0.00123	0.00814	1338	2414
ENST00000431043	SNHG5	-0.861	0.00123	0.00815	858	1559
ENST00000422861	L3MBTL1	-2.41	0.00125	0.0082	5	27
ENST00000435676	FAM78B	-2.41	0.00125	0.0082	5	27
ENST00000578883	RP11-848P1.9	-2.41	0.00125	0.0082	5	27
ENST00000469110	MAPK8	-0.999	0.00125	0.00825	129	258
ENST00000401850	A4GALT	-1.32	0.00126	0.00826	36	90
ENST00000577932	FDXR	-1.32	0.00126	0.00826	36	90
ENST00000576634	CLUAP1	-1.077	0.00126	0.00827	81	171
ENST00000473212	COL18A1	-1.638	0.00127	0.00827	16	50
ENST00000566244	ZNRF1	-1.638	0.00127	0.00827	16	50
ENST00000380055	LRRC19	-6.919	0.00127	0.00827	0	12
ENST00000500009	RP11-10L7.1	-6.919	0.00127	0.00827	0	12
ENST00000540722	CWC15	-6.919	0.00127	0.00827	0	12
ENST00000543943	RP11-800A3.5	-6.919	0.00127	0.00827	0	12
ENST00000378122	PCDHA9	-6.794	0.00127	0.00827	0	11
ENST00000466800	RP11-120B7.1	-6.794	0.00127	0.00827	0	11
ENST00000496915	PREX1	-6.794	0.00127	0.00827	0	11
ENST00000547539	FAM216A	-6.794	0.00127	0.00827	0	11
ENST00000477157	CECR5	-1.019	0.00127	0.00831	112	227
ENST00000382426	AC092171.1	-1.005	0.00128	0.00831	126	253
ENST00000377084	SLITRK1	-2.254	0.00128	0.00833	6	29
ENST00000472411	TMEM9	-2.254	0.00128	0.00833	6	29
ENST00000573187	AC113189.5	-1.051	0.00129	0.00837	95	197
ENST00000418966	ZNF32-AS2	-2.131	0.00129	0.00837	7	31
ENST00000369660	UBL4A	-0.862	0.0013	0.00842	753	1369
ENST00000514906	MBLAC2	-1.357	0.00131	0.00847	30	77
ENST00000565149	MVD	-1.357	0.00131	0.00847	30	77
ENST00000264279	NOP58	-0.859	0.00131	0.0085	832	1509
ENST00000443631	RP11-545E17.3	-0.999	0.00132	0.00851	134	268
ENST00000306846	PAIP1	-0.897	0.00132	0.00851	364	678
ENST00000223642	C5	-0.968	0.00132	0.00851	160	313
ENST00000492417	TRA2B	-0.968	0.00132	0.00851	160	313
ENST00000242108	EEPD1	-1.005	0.00132	0.00852	125	251
ENST00000428289	RP11-196G18.3	-1.078	0.00132	0.00852	80	169
ENST00000534054	NUDT8	-1.212	0.00132	0.00852	47	109
ENST00000280557	DENR	-0.836	0.00133	0.00855	3192	5698
ENST00000481811	AGXT2L2	-1.166	0.00133	0.00857	57	128
ENST00000491547	KAZN	-1.166	0.00133	0.00857	57	128
ENST00000534270	RECQL4	-1.641	0.00134	0.00861	15	47
ENST00000355439	SLC35E2	-1.255	0.00134	0.00861	41	98
ENST00000374057	DFNB31	-1.035	0.00135	0.00864	99	203
ENST00000333503	PGP	-0.864	0.00135	0.00867	683	1243
ENST00000322753	MINOS1	-0.989	0.00136	0.00871	138	274
ENST00000457283	AC002310.12	-1.132	0.00136	0.00873	62	136
ENST00000465738	MCM7	-1.132	0.00136	0.00873	62	136
ENST00000300151	MRPL16	-0.852	0.00138	0.00885	931	1681
ENST00000376512	SLC35A2	-1.368	0.0014	0.00893	29	75
ENST00000574260	RP5-1050D4.5	-1.491	0.0014	0.00893	22	62
ENST00000368439	CKS1B	-1.528	0.0014	0.00893	19	55
ENST00000309880	TIGD3	-1.036	0.0014	0.00895	98	201
ENST00000493325	OR2A7	-3.779	0.00141	0.00899	1	15
ENST00000569594	NTHL1	-3.779	0.00141	0.00899	1	15
ENST00000409356	HES6	-1.677	0.00141	0.00901	14	45
ENST00000575258	RP11-144N1.1	-1.677	0.00141	0.00901	14	45
ENST00000328178	ZNF85	-1.23	0.00142	0.00901	43	101
ENST00000391713	ZSCAN5A	-1.23	0.00142	0.00901	43	101
ENST00000357412	CXorf24	-1.069	0.00142	0.00903	81	170
ENST00000333916	CAAP1	-0.898	0.00142	0.00904	330	615
ENST00000527295	SIGIRR	-1.019	0.00143	0.00906	109	221
ENST00000221801	FBL	-0.829	0.00143	0.00908	4269	7586
ENST00000332395	DDX28	-0.84	0.00144	0.00912	1522	2724
ENST00000440232	POLD1	-0.849	0.00144	0.00913	957	1724
ENST00000486882	IFI44L	-0.989	0.00145	0.00918	136	270
ENST00000237822	C2orf43	-1.012	0.00145	0.0092	111	224
ENST00000297350	TNFRSF11B	-0.979	0.00146	0.00925	143	282
ENST00000342415	SNRNP48	-0.861	0.00146	0.00925	626	1137
ENST00000331289	ASCL2	-0.865	0.00146	0.00926	575	1047
ENST00000296181	ITGB5	-0.91	0.00147	0.0093	273	513
ENST00000266483	ALG10	-1.12	0.00149	0.00937	63	137
ENST00000357042	ANKRD36	-2.697	0.00149	0.00937	3	20
ENST00000437928	2015-09-10	-2.697	0.00149	0.00937	3	20
ENST00000462934	DAGLB	-2.697	0.00149	0.00937	3	20
ENST00000541143	GPR133	-2.697	0.00149	0.00937	3	20
ENST00000426361	ZNF252P	-0.853	0.00149	0.00937	774	1398
ENST00000382280	ZG16B	-1.221	0.00149	0.00938	45	105
ENST00000402119	CYP4F11	-1.221	0.00149	0.00938	45	105
ENST00000417811	AC018633.4	-1.045	0.00149	0.00938	94	194
ENST00000296292	RFT1	-1.005	0.0015	0.0094	119	239
ENST00000356189	ACBD7	-1.005	0.0015	0.0094	119	239
ENST00000531380	FZD4	-0.84	0.00151	0.00951	1232	2206
ENST00000474885	RNA5-8S5	-0.885	0.00152	0.00956	379	700
ENST00000438444	COA1	-0.891	0.00153	0.00959	329	610
ENST00000407627	ELAVL1	-0.834	0.00153	0.00959	1756	3130
ENST00000373585	DDX50	-0.906	0.00153	0.00959	271	508
ENST00000448973	C16orf13	-0.865	0.00153	0.00961	561	1022
ENST00000325814	C17orf96	-0.836	0.00154	0.00962	1477	2637
ENST00000321895	CCDC71	-0.84	0.00155	0.00969	1168	2091
ENST00000303910	HIST1H2AE	-0.881	0.00155	0.00972	387	713
ENST00000424347	CEP78	-0.867	0.00157	0.00979	505	921
ENST00000254908	PCBD2	-0.908	0.00157	0.0098	259	486
ENST00000491729	LSS	-1.764	0.00157	0.00981	12	41
ENST00000426263	SLC2A1	-0.824	0.00157	0.00982	3912	6927
ENST00000433591	RP11-423O2.2	-1.211	0.00159	0.00989	44	102
ENST00000364558	7SK	-1.579	0.00159	0.00989	17	51
ENST00000555975	CTD-3035D6.2	-1.579	0.00159	0.00989	17	51
ENST00000219478	ZNF500	-0.941	0.0016	0.00996	187	359
ENST00000366577	MTR	-0.872	0.00161	0.01	437	800
ENST00000290271	STC1	-0.823	0.00162	0.0101	3576	6327
ENST00000389158	NOP16	-0.884	0.00163	0.0101	364	672
ENST00000426431	SP1	-0.82	0.00164	0.0101	5610	9904
ENST00000284202	IMPACT	-0.847	0.00164	0.0101	758	1364
ENST00000327987	IGDCC3	-0.858	0.00164	0.0101	586	1062
ENST00000366847	FGFR1OP	-0.944	0.00164	0.0101	173	333
ENST00000482563	RBM39	-0.879	0.00164	0.0102	381	701
ENST00000260585	EPT1	-0.818	0.00166	0.0103	6738	11883
ENST00000485756	RPL21	-1.45	0.00167	0.0103	23	63
ENST00000563365	PRORSD1P	-1.083	0.00168	0.0104	75	159
ENST00000215904	PDXP	-1.216	0.00169	0.0104	43	100
ENST00000490531	NACAD	-2.43	0.0017	0.0105	4	22
ENST00000564733	METTL9	-2.43	0.0017	0.0105	4	22
ENST00000230122	ZBTB24	-0.831	0.00171	0.0105	1400	2490
ENST00000341948	PCDHB13	-0.926	0.00172	0.0106	202	384
ENST00000566157	OGFOD1	-0.882	0.00172	0.0106	350	645
ENST00000531066	PLEKHA7	-0.94	0.00173	0.0107	184	353
ENST00000486256	PMS2CL	-0.85	0.00173	0.0107	662	1193
ENST00000331173	CSTF2T	-0.822	0.00174	0.0107	2463	4354
ENST00000375460	PADI3	-1.062	0.00176	0.0108	79	165
ENST00000233336	TTL	-0.935	0.00178	0.0109	183	350
ENST00000398665	DOT1L	-0.849	0.00178	0.0109	636	1146
ENST00000319374	ZDHHC22	-0.876	0.00178	0.0109	359	659
ENST00000578315	UPF3AP2	-1.467	0.00179	0.0109	22	61
ENST00000444227	CTD-2619J13.14	-0.853	0.00179	0.0109	569	1028
ENST00000564079	TUBGCP4	-0.929	0.00179	0.0109	198	377
ENST00000219551	RHBDL1	-1.948	0.00179	0.0109	9	35
ENST00000402551	BCAT2	-1.948	0.00179	0.0109	9	35
ENST00000376499	TLE1	-0.823	0.00179	0.0109	1963	3472
ENST00000296215	SNIP1	-0.84	0.00179	0.0109	807	1445
ENST00000337530	KIAA1958	-0.857	0.0018	0.011	494	895
ENST00000470725	WASH4P	-1.22	0.0018	0.011	42	98
ENST00000486870	NBEAL2	-1.088	0.00181	0.011	71	151
ENST00000379987	NPNT	-0.819	0.00184	0.0111	2379	4197
ENST00000569764	SMG1	-1.062	0.00184	0.0112	78	163
ENST00000498088	IL17D	-0.833	0.00185	0.0112	991	1765
ENST00000421621	YKT6	-1.268	0.00186	0.0113	34	82
ENST00000464177	TMEM164	-1.268	0.00186	0.0113	34	82
ENST00000270233	BCAM	-0.824	0.00187	0.0113	1526	2701
ENST00000526048	TM7SF2	-0.86	0.00187	0.0113	454	824
ENST00000477126	TMEM42	-1.171	0.00188	0.0113	51	115
ENST00000399775	ENHO	-2.355	0.00189	0.0114	5	26
ENST00000445808	RP11-452K12.4	-2.355	0.00189	0.0114	5	26
ENST00000266304	TEF	-2.084	0.00189	0.0114	7	30
ENST00000460194	SRRT	-2.084	0.00189	0.0114	7	30
ENST00000484711	TTLL12	-2.084	0.00189	0.0114	7	30
ENST00000508847	RP11-610P16.1	-2.084	0.00189	0.0114	7	30
ENST00000560285	AC131180.4	-2.084	0.00189	0.0114	7	30
ENST00000302517	CXXC5	-0.821	0.0019	0.0115	1624	2870
ENST00000560444	PIF1	-2.204	0.00191	0.0115	6	28
ENST00000563252	RP11-347C12.10	-1.225	0.00192	0.0115	41	96
ENST00000393543	MDM1	-1.486	0.00192	0.0115	21	59
ENST00000373048	EPHA10	-0.849	0.00194	0.0116	543	978
ENST00000567273	AL121578.2	-1.129	0.00196	0.0117	58	127
ENST00000357436	SH3BP1	-1.098	0.00196	0.0117	63	135
ENST00000456616	ELOVL2-AS1	-1.525	0.00196	0.0117	18	52
ENST00000530508	FAM86B1	-1.525	0.00196	0.0117	18	52
ENST00000257552	MSI1	-0.828	0.00197	0.0118	1019	1809
ENST00000547915	MAPKAPK5	-1.295	0.00198	0.0118	35	86
ENST00000337995	ZNF420	-0.966	0.002	0.0119	130	254
ENST00000497128	ABHD14A-ACY1	-1.275	0.002	0.0119	33	80
ENST00000301395	GGT6	-3.026	0.00201	0.0119	2	17
ENST00000442416	AC009502.3	-3.026	0.00201	0.0119	2	17
ENST00000468313	KRT13	-3.026	0.00201	0.0119	2	17
ENST00000332707	XPOT	-0.806	0.00202	0.012	7563	13221
ENST00000461347	NCL	-0.811	0.00203	0.012	2764	4850
ENST00000267436	L2HGDH	-0.915	0.00204	0.0121	194	366
ENST00000279392	HIRIP3	-0.853	0.00205	0.0121	456	824
ENST00000263398	CD44	-0.819	0.00207	0.0122	1367	2412
ENST00000368814	THEM4	-0.923	0.00209	0.0123	184	349
ENST00000321753	FAM109B	-0.949	0.00209	0.0124	146	282
ENST00000566802	RP11-252A24.2	-1.551	0.0021	0.0124	17	50
ENST00000568164	LDHD	-1.522	0.0021	0.0124	17	49
ENST00000552695	FICD	-0.857	0.00211	0.0124	420	761
ENST00000303575	TMED10	-0.802	0.00213	0.0126	8957	15617
ENST00000430083	RNASE10	-0.98	0.00214	0.0126	113	223
ENST00000499762	A2M-AS1	-1.206	0.00215	0.0126	42	97
ENST00000477635	SRSF7	-1.362	0.00215	0.0127	26	67
ENST00000402314	ATG3	-0.895	0.00215	0.0127	236	439
ENST00000358572	TMA16	-0.847	0.00216	0.0127	512	921
ENST00000265395	HIBADH	-1.729	0.00217	0.0127	12	40
ENST00000545408	FAM201B	-1.084	0.00218	0.0128	66	140
ENST00000376335	ZIC2	-0.83	0.00219	0.0129	777	1381
ENST00000369797	PDCD11	-0.805	0.0022	0.0129	3267	5708
ENST00000422679	MIR1302-10	-0.961	0.00221	0.013	133	259
ENST00000543226	TRAPPC2P1	-0.898	0.00224	0.0131	214	399
ENST00000260443	RSL24D1	-0.804	0.00226	0.0132	2871	5014
ENST00000379153	CD83	-0.927	0.00226	0.0132	163	310
ENST00000467699	WRAP53	-1.141	0.00227	0.0132	53	117
ENST00000513876	FAM218A	-1.034	0.00227	0.0132	81	166
ENST00000361283	CHAMP1	-0.812	0.00227	0.0133	1477	2593
ENST00000444149	ZNF879	-0.923	0.00227	0.0133	173	328
ENST00000534976	ANAPC5	-0.828	0.00228	0.0133	742	1317
ENST00000478389	TH1L	-0.805	0.00229	0.0133	2327	4067
ENST00000517505	AB015752.4	-1.779	0.00229	0.0133	11	38
ENST00000300035	KIAA0101	-1.21	0.00229	0.0133	41	95
ENST00000397333	DDX51	-0.945	0.0023	0.0134	149	287
ENST00000396591	SLC30A5	-0.869	0.00232	0.0135	306	559
ENST00000429831	SPC24	-1.045	0.00234	0.0136	78	161
ENST00000452855	TATDN2P3	-1.045	0.00234	0.0136	78	161
ENST00000273482	TRPC1	-0.968	0.00237	0.0137	115	225
ENST00000296464	HSPA4L	-0.899	0.00239	0.0138	207	386
ENST00000377205	NMNAT1	-0.941	0.00239	0.0138	150	288
ENST00000447412	RP11-291L22.3	-0.98	0.00241	0.0139	110	217
ENST00000563610	LA16c-390E6.4	-1.579	0.00242	0.014	15	45
ENST00000338305	LRFN2	-1.838	0.00242	0.014	10	36
ENST00000296487	PPM1M	-2.623	0.00243	0.014	3	19
ENST00000506607	RP11-503N18.3	-2.623	0.00243	0.014	3	19
ENST00000535817	RP11-727F15.9	-2.623	0.00243	0.014	3	19
ENST00000392485	SRSF2	-0.802	0.00243	0.014	2191	3821
ENST00000373019	SF3A3	-0.825	0.00244	0.0141	711	1260
ENST00000554811	XRCC3	-1.069	0.00246	0.0141	70	147
ENST00000372343	IPO13	-0.814	0.00246	0.0141	1029	1809
ENST00000221315	ZNF432	-0.929	0.00246	0.0142	158	301
ENST00000329255	ALX4	-1.461	0.00247	0.0142	21	58
ENST00000373930	MEGF9	-1.461	0.00247	0.0142	21	58
ENST00000306268	FOXI1	-0.926	0.00248	0.0142	160	304
ENST00000431837	IRAK4	-0.926	0.00248	0.0142	160	304
ENST00000458385	KIAA1430	-0.814	0.0025	0.0143	987	1735
ENST00000569473	RP11-217B1.2	-3.68	0.0025	0.0143	1	14
ENST00000388761	UFSP1	-0.856	0.00252	0.0144	343	621
ENST00000339020	C5orf43	-0.796	0.00253	0.0145	3429	5953
ENST00000563086	RP11-61A14.3	-0.934	0.00253	0.0145	147	281
ENST00000547344	CYP27B1	-1.906	0.00255	0.0145	9	34
ENST00000272233	RHOB	-0.789	0.00256	0.0146	22595	39039
ENST00000540175	RP11-424C20.2	-0.871	0.00257	0.0146	282	516
ENST00000321612	GLDC	-1.077	0.00258	0.0147	63	133
ENST00000550148	DDIT3	-0.932	0.00259	0.0148	152	290
ENST00000334181	ZNF749	-0.877	0.00262	0.0149	245	450
ENST00000260372	HAUS2	-0.945	0.00262	0.0149	135	260
ENST00000561976	VPS9D1	-1.025	0.00262	0.0149	84	171
ENST00000470922	SLC25A1	-0.86	0.00262	0.0149	320	581
ENST00000289316	HIST1H2BD	-0.806	0.00263	0.015	1198	2095
ENST00000524558	SERPINH1	-1.22	0.00263	0.015	39	91
ENST00000417839	NBPF16	-0.886	0.00263	0.015	224	414
ENST00000368865	BUB3	-0.798	0.00263	0.015	2131	3704
ENST00000497699	BAMBI	-0.808	0.00265	0.015	1069	1872
ENST00000244763	SSR1	-0.822	0.00265	0.015	678	1199
ENST00000505658	LUC7L3	-0.82	0.00265	0.015	707	1248
ENST00000558194	OAZ2	-1.139	0.00265	0.015	49	108
ENST00000556537	RP11-407N17.4	-1.987	0.00266	0.0151	8	32
ENST00000570002	RP11-259G18.1	-1.987	0.00266	0.0151	8	32
ENST00000426408	AL583842.3	-2.364	0.00268	0.0152	4	21
ENST00000426851	ZNF398	-2.364	0.00268	0.0152	4	21
ENST00000560594	RP11-50C13.1	-2.364	0.00268	0.0152	4	21
ENST00000564873	PHKB	-2.364	0.00268	0.0152	4	21
ENST00000433765	CHRM4	-1.403	0.0027	0.0152	23	61
ENST00000262738	CELSR1	-0.8	0.00271	0.0153	1513	2635
ENST00000445593	LAPTM4B	-0.786	0.00272	0.0153	12153	20958
ENST00000196371	OXCT1	-0.839	0.00273	0.0154	431	771
ENST00000539997	RWDD2A	-0.985	0.00273	0.0154	99	196
ENST00000343380	E2F1	-0.801	0.00276	0.0155	1351	2354
ENST00000478029	DNA2	-2.035	0.00276	0.0155	7	29
ENST00000566976	RP11-454K7.3	-2.035	0.00276	0.0155	7	29
ENST00000467419	SRGAP2	-0.85	0.00276	0.0155	344	620
ENST00000366607	TOMM20	-0.785	0.00277	0.0156	10656	18366
ENST00000551706	CDK4	-0.815	0.00278	0.0156	708	1246
ENST00000479318	FRG1B	-1.65	0.00278	0.0156	13	41
ENST00000395823	HMGB1P10	-0.893	0.0028	0.0157	203	377
ENST00000560487	CTD-3032H12.2	-2.179	0.00281	0.0157	5	23
ENST00000582325	RP11-524F11.1	-2.179	0.00281	0.0157	5	23
ENST00000417533	RP11-262H14.5	-0.978	0.00282	0.0157	104	205
ENST00000336418	AP3S2	-0.804	0.00282	0.0158	1078	1882
ENST00000369466	TTF2	-0.804	0.00284	0.0158	1055	1842
ENST00000279101	CABLES2	-0.79	0.00285	0.0159	2686	4645
ENST00000376573	PIP4K2A	-0.791	0.00285	0.0159	2533	4382
ENST00000304414	ARL6IP1	-0.784	0.00285	0.0159	7879	13569
ENST00000392982	VWA2	-2.299	0.00285	0.0159	5	25
ENST00000497678	PLA2G12AP1	-2.299	0.00285	0.0159	5	25
ENST00000527211	DGKZ	-0.814	0.00285	0.0159	707	1243
ENST00000530275	KIAA0754	-0.813	0.00286	0.0159	741	1302
ENST00000564629	RP11-452L6.5	-0.827	0.00286	0.0159	530	940
ENST00000568395	ERVK13-1	-0.957	0.0029	0.0161	120	233
ENST00000577781	RP11-573D15.9	-1.15	0.00294	0.0163	45	100
ENST00000430246	HNRNPC	-0.844	0.00294	0.0163	366	657
ENST00000331264	GLTPD2	-1.098	0.00295	0.0163	56	120
ENST00000307658	ZNF17	-0.823	0.00297	0.0164	533	943
ENST00000306954	C14orf142	-0.81	0.00299	0.0165	777	1362
ENST00000519400	CTB-164N12.1	-1.518	0.003	0.0166	16	46
ENST00000460393	MME	-1.017	0.003	0.0166	80	162
ENST00000345094	THUMPD3	-0.882	0.00301	0.0166	211	389
ENST00000419814	RP11-131J3.1	-0.977	0.00302	0.0167	99	195
ENST00000332439	CYB5D1	-0.799	0.00302	0.0167	1107	1926
ENST00000319004	GEMIN4	-1.13	0.00303	0.0167	47	103
ENST00000553648	RP11-218E20.3	-1.13	0.00303	0.0167	47	103
ENST00000361093	GART	-0.852	0.00304	0.0167	314	567
ENST00000480058	PRPF4B	-0.881	0.00304	0.0167	216	398
ENST00000483477	ARMC9	-0.861	0.00306	0.0168	268	487
ENST00000394785	SLC9B2	-1.28	0.00306	0.0168	30	73
ENST00000562396	ATF7IP2	-0.921	0.00309	0.017	151	286
ENST00000379143	PCNA	-0.93	0.0031	0.017	139	265
ENST00000369833	GSTM4	-0.936	0.0031	0.017	127	243
ENST00000455372	SLC39A3	-0.906	0.00311	0.017	167	313
ENST00000418430	AC105760.2	-1.125	0.00311	0.0171	49	107
ENST00000520838	AC034243.1	-1.061	0.00311	0.0171	68	142
ENST00000303806	HIST1H2BO	-1.308	0.00312	0.0171	27	67
ENST00000574376	GAA	-1.308	0.00312	0.0171	27	67
ENST00000538629	SCAMP1	-1.208	0.00313	0.0171	35	81
ENST00000369163	HIST1H3H	-0.826	0.00314	0.0172	463	821
ENST00000332029	SOCS1	-0.882	0.00315	0.0172	205	378
ENST00000494660	MCEE	-1.366	0.00316	0.0173	24	62
ENST00000580361	RAB31	-1.366	0.00316	0.0173	24	62
ENST00000431363	CTD-2006C1.6	-1.436	0.00316	0.0173	21	57
ENST00000556431	SIVA1	-0.794	0.00316	0.0173	1204	2088
ENST00000433357	RP11-255A11.21	-1.741	0.00318	0.0174	11	37
ENST00000370828	GPC4	-0.792	0.00318	0.0174	1354	2344
ENST00000372902	TIMM8A	-0.798	0.00319	0.0174	994	1728
ENST00000332070	PHF6	-0.954	0.0032	0.0174	112	217
ENST00000530104	C11orf57	-1.039	0.00321	0.0175	72	148
ENST00000548590	RPS26	-0.93	0.00321	0.0175	138	263
ENST00000309422	VEGFB	-0.924	0.00321	0.0175	138	262
ENST00000568734	MRPS34	-0.835	0.00321	0.0175	371	662
ENST00000570267	RP11-46C24.7	-0.838	0.00322	0.0175	353	631
ENST00000361413	KIAA0753	-0.858	0.00327	0.0177	267	484
ENST00000375765	DIRAS2	-1.118	0.00327	0.0177	52	113
ENST00000295958	C4orf34	-0.795	0.00327	0.0177	1039	1803
ENST00000291527	TFF1	-0.78	0.00328	0.0178	2925	5024
ENST00000344035	PTP4A2	-0.78	0.00329	0.0178	2985	5126
ENST00000296679	WDR41	-0.969	0.00331	0.0179	97	190
ENST00000562710	LINC00565	-1.289	0.00331	0.0179	29	71
ENST00000336156	KIAA0930	-0.808	0.00332	0.018	665	1164
ENST00000512123	FRAS1	-0.791	0.00333	0.018	1194	2066
ENST00000307366	TMEM223	-0.8	0.00336	0.0182	830	1445
ENST00000308177	PCDHGC3	-0.783	0.00337	0.0182	1922	3307
ENST00000340301	NPIPP1	-1.469	0.00338	0.0182	18	50
ENST00000488634	ANKRD36B	-2.939	0.00339	0.0183	2	16
ENST00000564541	MANEA-AS1	-2.939	0.00339	0.0183	2	16
ENST00000266025	TMEM115	-0.784	0.0034	0.0183	1734	2985
ENST00000421202	RP4-717I23.3	-1.455	0.00343	0.0184	20	55
ENST00000581150	OAZ1	-0.779	0.00348	0.0187	2303	3951
ENST00000372207	BEST4	-1.253	0.00349	0.0187	31	74
ENST00000296504	SAP30	-0.854	0.00349	0.0187	266	481
ENST00000305138	RAD17	-1.578	0.0035	0.0188	14	42
ENST00000561652	RP11-690D19.3	-1.184	0.00351	0.0188	40	91
ENST00000369603	SMNDC1	-0.789	0.00351	0.0188	1100	1901
ENST00000215570	TIMM13	-0.803	0.00351	0.0188	656	1145
ENST00000455566	PPP2R2D	-1.069	0.00353	0.0189	60	126
ENST00000470305	SECISBP2	-0.927	0.00356	0.0191	133	253
ENST00000480392	NDUFAF3	-0.809	0.00357	0.0191	540	946
ENST00000369864	AMIGO1	-0.801	0.00357	0.0191	676	1178
ENST00000442777	AC106786.1	-0.983	0.00357	0.0191	91	180
ENST00000398202	AC004797.1	-0.808	0.00359	0.0192	555	972
ENST00000429998	RP11-513I15.6	-0.776	0.0036	0.0192	2478	4243
ENST00000308418	RNASEH2C	-0.814	0.0036	0.0192	496	872
ENST00000556072	RP11-488C13.5	-0.914	0.00361	0.0192	139	262
ENST00000226067	HLF	-1.863	0.00361	0.0192	9	33
ENST00000373714	ZCCHC17	-1.863	0.00361	0.0192	9	33
ENST00000441518	TRIM60P18	-1.863	0.00361	0.0192	9	33
ENST00000477143	RGS11	-1.863	0.00361	0.0192	9	33
ENST00000434752	PROB1	-0.915	0.00362	0.0193	141	266
ENST00000468384	HMGB1	-0.806	0.00363	0.0193	560	979
ENST00000479307	RFC4	-0.928	0.00364	0.0193	125	238
ENST00000481451	PLEKHA1	-1.043	0.00364	0.0194	64	132
ENST00000242728	BHLHE41	-1.215	0.00365	0.0194	37	86
ENST00000223368	BCL7B	-1.198	0.00365	0.0194	37	85
ENST00000426521	SLC25A15	-0.798	0.00365	0.0194	729	1268
ENST00000471480	GATSL3	-1.462	0.00366	0.0194	17	47
ENST00000001008	FKBP4	-0.768	0.00366	0.0194	9642	16415
ENST00000513973	PGM3	-0.787	0.00368	0.0195	1040	1795
ENST00000373255	H2AFY2	-0.789	0.00368	0.0195	963	1664
ENST00000343010	C3orf62	-0.891	0.00369	0.0195	172	319
ENST00000252816	LSM4	-0.769	0.00369	0.0195	5027	8569
ENST00000218867	SGCG	-1.009	0.00371	0.0196	76	153
ENST00000456581	RP11-500G10.1	-1.139	0.00372	0.0197	44	97
ENST00000535957	AC073869.1	-0.864	0.00375	0.0198	211	384
ENST00000484159	UHRF2	-0.957	0.00375	0.0198	104	202
ENST00000369425	GPAM	-1.26	0.00377	0.0199	30	72
ENST00000580251	PFAS	-1.188	0.00377	0.0199	39	89
ENST00000584974	ARHGAP44	-1.614	0.00378	0.0199	13	40
ENST00000456718	ZNF137P	-1.19	0.0038	0.02	35	80
ENST00000491807	DPP7	-0.838	0.00381	0.02	301	538
ENST00000340356	SOX18	-1.057	0.00381	0.02	61	127
ENST00000456099	Z83844.1	-1.894	0.00382	0.02	8	30
ENST00000540964	TLR5	-1.894	0.00382	0.02	8	30
ENST00000546150	RP11-211N8.3	-1.894	0.00382	0.02	8	30
ENST00000559805	PARP16	-1.894	0.00382	0.02	8	30
ENST00000330574	INTS5	-0.773	0.00383	0.0201	2248	3841
ENST00000496583	TSEN34	-0.826	0.00384	0.0201	357	633
ENST00000579534	POLI	-0.863	0.00385	0.0202	210	382
ENST00000461023	AXIN1	-0.878	0.00387	0.0203	186	342
ENST00000559898	HDDC3	-0.893	0.00388	0.0203	161	299
ENST00000555737	RCCD1	-1.114	0.0039	0.0204	48	104
ENST00000395216	ZNF785	-0.844	0.00391	0.0204	269	483
ENST00000558090	HOMER2	-0.793	0.00392	0.0205	716	1241
ENST00000273986	CISD2	-0.791	0.00394	0.0206	756	1308
ENST00000370371	DIDO1	-2.546	0.00394	0.0206	3	18
ENST00000402024	KRT18P22	-2.546	0.00394	0.0206	3	18
ENST00000413311	AC093382.1	-2.546	0.00394	0.0206	3	18
ENST00000542005	ABCC6P2	-2.546	0.00394	0.0206	3	18
ENST00000583447	CTD-2206N4.4	-2.546	0.00394	0.0206	3	18
ENST00000564211	RP11-37C7.3	-1.342	0.00398	0.0207	24	61
ENST00000475310	NRD1	-1.142	0.00399	0.0208	43	95
ENST00000370996	PPP1R3D	-0.766	0.004	0.0208	3731	6344
ENST00000557589	TIMELESS	-0.852	0.00402	0.0209	237	428
ENST00000535934	POLE	-0.982	0.00405	0.0211	83	164
ENST00000359775	ZDHHC14	-1.193	0.00407	0.0211	38	87
ENST00000321545	ZNF543	-0.876	0.00408	0.0212	177	325
ENST00000561611	AC004158.2	-1.655	0.00408	0.0212	12	38
ENST00000515045	RP11-1277A3.2	-1.268	0.00409	0.0212	29	70
ENST00000569134	RP11-48B3.4	-1.268	0.00409	0.0212	29	70
ENST00000414934	ZBTB9	-0.776	0.00411	0.0213	1269	2173
ENST00000233027	NEK4	-0.867	0.00413	0.0214	194	354
ENST00000443905	ZNF506	-1.091	0.00413	0.0214	53	113
ENST00000399022	RPRD1A	-0.768	0.00416	0.0216	2178	3708
ENST00000312579	CCDC85B	-0.768	0.00416	0.0216	2123	3615
ENST00000453677	RP11-325F22.4	-0.999	0.00417	0.0216	76	152
ENST00000328345	POU3F2	-2.097	0.00418	0.0216	6	26
ENST00000510543	EXOC5P1	-2.097	0.00418	0.0216	6	26
ENST00000219069	ZNF263	-0.806	0.00418	0.0216	466	815
ENST00000502972	OCIAD1	-1.168	0.00419	0.0216	40	90
ENST00000564152	CTA-29F11.1	-0.907	0.00419	0.0216	137	257
ENST00000478938	SDF4	-0.826	0.00422	0.0218	312	553
ENST00000254998	NXT1	-0.773	0.00422	0.0218	1328	2270
ENST00000457147	RP11-152N13.5	-1.296	0.00422	0.0218	26	64
ENST00000378120	BLACE	-2.293	0.00423	0.0218	4	20
ENST00000461660	ATP13A3	-2.293	0.00423	0.0218	4	20
ENST00000496491	TM4SF1-AS1	-2.293	0.00423	0.0218	4	20
ENST00000333319	C7orf13	-0.79	0.00425	0.0218	683	1181
ENST00000515798	BRIX1	-0.785	0.00426	0.0219	787	1356
ENST00000324348	AC025335.1	-0.921	0.00427	0.022	123	233
ENST00000581398	CTBP1-AS1	-0.81	0.00428	0.022	406	712
ENST00000330236	ZNF192	-0.789	0.00429	0.022	675	1166
ENST00000366514	TFB2M	-0.805	0.0043	0.0221	466	814
ENST00000582176	RUVBL1	-0.828	0.0043	0.0221	307	545
ENST00000568479	GS1-358P8.4	-0.803	0.0043	0.0221	485	846
ENST00000341776	JARID2	-0.767	0.00431	0.0221	1925	3275
ENST00000437757	RP11-436G20.1	-2.115	0.00433	0.0221	5	22
ENST00000458532	DEPDC5	-2.115	0.00433	0.0221	5	22
ENST00000556430	CTD-3051D23.1	-2.115	0.00433	0.0221	5	22
ENST00000583752	CTD-2267D19.4	-2.115	0.00433	0.0221	5	22
ENST00000358901	VCP	-0.764	0.00433	0.0221	2329	3956
ENST00000435222	KB-1027C11.4	-1.355	0.00433	0.0221	23	59
ENST00000440629	AP001432.14	-1.355	0.00433	0.0221	23	59
ENST00000268802	NOB1	-0.773	0.00435	0.0222	1216	2078
ENST00000560516	TRPM7	-0.906	0.00435	0.0222	136	255
ENST00000399138	ALKBH5	-0.783	0.00437	0.0223	793	1365
ENST00000562394	NUP93	-1.701	0.0044	0.0224	11	36
ENST00000328880	HCAR2	-1.41	0.00442	0.0225	18	48
ENST00000499499	DNAJC3-AS1	-0.851	0.00442	0.0225	220	397
ENST00000434937	RFPL4A	-3.574	0.00444	0.0225	1	13
ENST00000458748	SCARNA2	-3.574	0.00444	0.0225	1	13
ENST00000507492	MSANTD1	-3.574	0.00444	0.0225	1	13
ENST00000547348	TPH2	-3.574	0.00444	0.0225	1	13
ENST00000574928	ZNF213	-0.839	0.00444	0.0225	247	442
ENST00000308064	CHST1	-1.201	0.00445	0.0225	33	76
ENST00000340607	PTGES	-1.201	0.00445	0.0225	33	76
ENST00000375147	NCBP1	-0.765	0.00445	0.0225	1824	3100
ENST00000421567	AC112229.1	-0.946	0.00446	0.0226	97	187
ENST00000471023	NOP56	-0.792	0.00446	0.0226	584	1011
ENST00000583901	FTSJ3	-0.796	0.00447	0.0226	509	884
ENST00000284165	MAX	-0.823	0.00447	0.0226	316	559
ENST00000370550	HS2ST1	-0.763	0.00452	0.0228	2064	3502
ENST00000296350	MFI2	-0.899	0.00454	0.0229	141	263
ENST00000420918	AC016747.3	-0.937	0.00454	0.0229	106	203
ENST00000330501	ZNF397	-0.812	0.00455	0.023	372	653
ENST00000260810	TOPBP1	-0.766	0.00456	0.023	1567	2664
ENST00000360902	AC004893.11	-0.877	0.00459	0.0231	160	294
ENST00000522208	RNF130	-1.148	0.00463	0.0233	41	91
ENST00000222726	HOXA5	-0.859	0.00464	0.0234	194	352
ENST00000357214	SFPQ	-0.752	0.00465	0.0234	9889	16654
ENST00000242505	FAM149B1	-0.784	0.00469	0.0236	627	1080
ENST00000293880	SSRP1	-0.77	0.00472	0.0237	1053	1796
ENST00000327492	TOB2	-0.753	0.00476	0.0239	4531	7637
ENST00000354171	GPX4	-0.754	0.00479	0.024	3752	6327
ENST00000233609	RPS15	-0.75	0.00481	0.0241	10257	17245
ENST00000339397	SRFBP1	-0.779	0.00483	0.0242	710	1218
ENST00000311630	FBXO45	-0.819	0.00483	0.0242	314	554
ENST00000361070	RFWD3	-0.756	0.00483	0.0242	2646	4468
ENST00000573042	RP11-95P2.1	-0.966	0.00484	0.0242	87	170
ENST00000467003	ZNF525	-1.159	0.00487	0.0243	38	85
ENST00000328697	CCDC34	-0.882	0.0049	0.0245	147	271
ENST00000381750	RCL1	-0.873	0.00492	0.0245	167	306
ENST00000376925	CST3	-0.815	0.00493	0.0246	308	542
ENST00000363046	RMRP	-0.932	0.00494	0.0246	99	189
ENST00000360768	VKORC1L1	-0.752	0.00494	0.0246	3392	5714
ENST00000455858	FBXW8	-0.773	0.00495	0.0246	837	1430
ENST00000424846	TPM3P9	-0.798	0.00496	0.0247	425	739
ENST00000392876	NT5DC3	-0.774	0.00498	0.0248	790	1351
ENST00000321930	AC127496.1	-1.177	0.00499	0.0248	34	77
ENST00000378623	LRP4	-1.177	0.00499	0.0248	34	77
ENST00000559514	CINP	-0.98	0.00499	0.0248	77	152
ENST00000378616	XK	-0.812	0.005	0.0248	324	569
ENST00000310803	RASGRP1	-0.766	0.00501	0.0249	1053	1791
ENST00000305596	CD2BP2	-0.755	0.00502	0.0249	2187	3691
ENST00000216471	SAMD15	-0.813	0.00503	0.0249	309	543
ENST00000287652	TATDN2	-0.841	0.00503	0.0249	221	396
ENST00000334116	ZNF529	-0.784	0.00505	0.025	568	978
ENST00000322347	COX5A	-0.852	0.00505	0.025	200	361
ENST00000373759	MAPK13	-1.129	0.00509	0.0252	42	92
ENST00000394729	PRKCD	-1.129	0.00509	0.0252	42	92
ENST00000478337	PMM1	-1.129	0.00509	0.0252	42	92
ENST00000344417	C7orf26	-1.01	0.00509	0.0252	65	131
ENST00000485957	MECOM	-1.819	0.0051	0.0252	9	32
ENST00000525091	C10orf137	-1.819	0.0051	0.0252	9	32
ENST00000246672	NR1D1	-0.802	0.00511	0.0252	375	654
ENST00000471867	ESD	-0.958	0.00511	0.0252	88	171
ENST00000344029	SUSD4	-1.578	0.00512	0.0252	13	39
ENST00000261249	TRMT5	-0.759	0.00514	0.0253	1405	2378
ENST00000323064	AGBL5	-1.385	0.00516	0.0254	21	55
ENST00000414949	PPIAP29	-0.843	0.00517	0.0254	218	391
ENST00000492540	PHPT1	-0.843	0.00518	0.0255	209	375
ENST00000367974	C1orf192	-1.213	0.00524	0.0257	31	72
ENST00000421832	CTU1	-0.805	0.00525	0.0258	344	601
ENST00000316950	ZNF569	-1.391	0.00526	0.0258	19	50
ENST00000558276	PBX4	-1.391	0.00526	0.0258	19	50
ENST00000494143	TYSND1	-0.89	0.00526	0.0258	130	241
ENST00000253255	PKDREJ	-1.454	0.00526	0.0258	16	44
ENST00000366814	H3F3A	-1.454	0.00526	0.0258	16	44
ENST00000514454	RP11-553K23.2	-1.454	0.00526	0.0258	16	44
ENST00000265465	POLA2	-1.163	0.00527	0.0258	37	83
ENST00000275820	NOM1	-0.757	0.00528	0.0258	1457	2462
ENST00000498492	HIST2H2BC	-0.835	0.00528	0.0258	227	405
ENST00000281187	VPS26B	-0.765	0.0053	0.0259	941	1599
ENST00000265073	SUB1	-0.769	0.00532	0.026	828	1411
ENST00000482718	SLC2A4RG	-0.788	0.00532	0.026	472	815
ENST00000270001	ZFP14	-0.811	0.00532	0.026	310	544
ENST00000481798	RPL14	-0.746	0.00534	0.026	3895	6534
ENST00000575402	RP1-59D14.6	-1.034	0.00534	0.026	60	123
ENST00000553458	ALDH6A1	-0.767	0.00537	0.0262	822	1399
ENST00000510979	GTF2H2C	-0.854	0.00537	0.0262	187	338
ENST00000302236	THAP9	-1.156	0.00539	0.0262	39	87
ENST00000561415	IRF9	-0.798	0.00545	0.0265	375	652
ENST00000231498	NUP155	-0.764	0.00545	0.0265	883	1500
ENST00000370355	SCD	-0.739	0.00546	0.0265	49229	82183
ENST00000296785	ANKRA2	-1.845	0.00546	0.0265	8	29
ENST00000425887	AC008268.1	-1.331	0.00548	0.0266	23	58
ENST00000575894	FAM195A	-0.794	0.00549	0.0266	395	685
ENST00000308234	RGMB	-0.762	0.0055	0.0266	975	1653
ENST00000522346	ZNF419	-1.234	0.0055	0.0266	28	66
ENST00000325307	HMGB3	-0.743	0.00553	0.0268	4284	7172
ENST00000422689	ZNF880	-0.819	0.00555	0.0269	267	471
ENST00000536066	FOXM1	-0.98	0.00558	0.027	75	148
ENST00000263100	A1BG	-0.971	0.0056	0.0271	77	151
ENST00000577700	SNHG15	-0.786	0.0056	0.0271	443	764
ENST00000319555	ZFPM1	-0.772	0.00561	0.0271	640	1093
ENST00000220966	PYCRL	-0.752	0.00565	0.0273	1487	2504
ENST00000422882	LINC00680	-0.842	0.00568	0.0274	193	346
ENST00000421625	USP48	-0.949	0.00568	0.0274	88	170
ENST00000532085	SLC37A4	-0.78	0.00571	0.0275	516	886
ENST00000417001	RP11-154P18.2	-2.846	0.00572	0.0275	2	15
ENST00000417218	AL592494.5	-2.846	0.00572	0.0275	2	15
ENST00000473913	RP11-463O9.1	-2.846	0.00572	0.0275	2	15
ENST00000514211	EME1	-2.846	0.00572	0.0275	2	15
ENST00000430749	HAUS5	-1.283	0.00575	0.0276	25	61
ENST00000539811	BRWD1-IT2	-1.283	0.00575	0.0276	25	61
ENST00000451927	ZNF84	-0.759	0.00576	0.0276	952	1611
ENST00000465600	TACC2	-1.38	0.00576	0.0276	18	47
ENST00000489336	CTD-2006C1.2	-1.38	0.00576	0.0276	18	47
ENST00000240488	MND1	-1.479	0.00576	0.0276	15	42
ENST00000439096	BBC3	-1.479	0.00576	0.0276	15	42
ENST00000561137	DHRS1	-1.479	0.00576	0.0276	15	42
ENST00000314940	HNRNPA0	-0.737	0.0058	0.0278	13992	23313
ENST00000371538	SELRC1	-0.762	0.00581	0.0278	820	1391
ENST00000243706	HAUS3	-0.862	0.00581	0.0278	159	289
ENST00000287936	HMGCR	-0.764	0.00582	0.0279	767	1303
ENST00000244623	OR2B6	-1.932	0.00582	0.0279	7	27
ENST00000500527	DDX11-AS1	-1.056	0.00583	0.0279	49	102
ENST00000396663	ARL4A	-0.768	0.00583	0.0279	667	1136
ENST00000503051	USP46-AS1	-0.87	0.00584	0.0279	151	276
ENST00000375180	FAM120C	-0.755	0.00585	0.0279	1094	1846
ENST00000481274	IMPDH2	-0.765	0.00589	0.0281	690	1173
ENST00000438436	AC108488.3	-1.054	0.00589	0.0281	51	106
ENST00000474889	PTPRG	-0.77	0.00591	0.0282	610	1040
ENST00000400839	AC145212.1	-0.879	0.00592	0.0282	131	241
ENST00000566814	CTA-445C9.14	-0.887	0.00593	0.0283	127	235
ENST00000265140	ANKRD32	-0.892	0.00594	0.0283	125	232
ENST00000575692	HNRNPA1P16	-1.066	0.00595	0.0283	52	109
ENST00000435634	EXOSC6	-0.744	0.00595	0.0283	2165	3625
ENST00000301740	SRRM2	-0.736	0.00603	0.0287	5639	9394
ENST00000300811	ZNF428	-0.759	0.00603	0.0287	846	1432
ENST00000313735	NOS2	-1.661	0.00607	0.0288	11	35
ENST00000508554	PAICS	-1.661	0.00607	0.0288	11	35
ENST00000320330	PAGR1	-0.741	0.0061	0.029	2320	3878
ENST00000515035	TCOF1	-0.784	0.00611	0.029	396	682
ENST00000355147	ZNF160	-2.041	0.00616	0.0292	6	25
ENST00000270617	ZNF473	-1.346	0.00619	0.0293	20	51
ENST00000558952	CRNDE	-1.346	0.00619	0.0293	20	51
ENST00000582381	ALDOC	-1.346	0.00619	0.0293	20	51
ENST00000430785	AC140481.1	-1.075	0.0062	0.0293	46	97
ENST00000303577	PCBP1	-0.731	0.00623	0.0295	21055	34949
ENST00000341861	DPP8	-0.745	0.00629	0.0297	1450	2430
ENST00000568347	CES2	-0.953	0.00629	0.0297	79	153
ENST00000574957	THOC6	-0.922	0.0063	0.0297	96	182
ENST00000397679	C21orf58	-1.508	0.00631	0.0298	14	40
ENST00000415244	MFI2-AS1	-1.508	0.00631	0.0298	14	40
ENST00000358022	TUSC1	-0.753	0.00633	0.0299	907	1529
ENST00000305123	IRS1	-0.729	0.00636	0.03	26963	44706
ENST00000375431	GRTP1	-0.882	0.00638	0.0301	134	247
ENST00000378019	EEF1G	-2.464	0.00639	0.0301	3	17
ENST00000444886	HNRNPA1P15	-2.464	0.00639	0.0301	3	17
ENST00000560231	RP11-102L12.2	-2.464	0.00639	0.0301	3	17
ENST00000560931	RP11-365N19.2	-2.464	0.00639	0.0301	3	17
ENST00000570682	GPR139	-2.464	0.00639	0.0301	3	17
ENST00000521571	FADS2	-1.193	0.00641	0.0301	31	71
ENST00000262120	TWSG1	-0.777	0.00642	0.0302	429	735
ENST00000281031	NDUFC2	-0.914	0.00657	0.0308	104	196
ENST00000281030	THRSP	-1.712	0.00661	0.0309	10	33
ENST00000367928	VNN1	-1.712	0.00661	0.0309	10	33
ENST00000398484	FGFRL1	-1.712	0.00661	0.0309	10	33
ENST00000493650	PCID2	-0.977	0.00661	0.0309	67	132
ENST00000366560	FH	-0.741	0.00663	0.0309	1438	2404
ENST00000323084	TSPEAR	-2.049	0.00663	0.0309	5	21
ENST00000350638	ELP4	-2.049	0.00663	0.0309	5	21
ENST00000434352	AC073063.10	-2.049	0.00663	0.0309	5	21
ENST00000507171	AC107982.4	-2.049	0.00663	0.0309	5	21
ENST00000359139	PPP6R2	-0.978	0.00664	0.0309	70	138
ENST00000378034	CKAP2	-2.22	0.00665	0.0309	4	19
ENST00000446984	RP11-88I18.2	-2.22	0.00665	0.0309	4	19
ENST00000511142	RP11-501C14.7	-2.22	0.00665	0.0309	4	19
ENST00000537503	TAS2R14	-2.22	0.00665	0.0309	4	19
ENST00000579457	SGK494	-2.22	0.00665	0.0309	4	19
ENST00000477538	VHL	-0.938	0.00665	0.0309	84	161
ENST00000575978	EIF4A3	-0.738	0.00666	0.031	1751	2921
ENST00000415414	RP5-1180C10.2	-0.856	0.0067	0.0311	153	277
ENST00000575963	OXLD1	-0.777	0.00673	0.0312	408	699
ENST00000354599	ZNF195	-1.059	0.00674	0.0313	47	98
ENST00000376716	ZNF615	-1.059	0.00674	0.0313	47	98
ENST00000248150	GNG13	-1.212	0.00679	0.0315	28	65
ENST00000313064	LINC00471	-1.362	0.0068	0.0315	19	49
ENST00000420644	SOS1-IT1	-1.362	0.0068	0.0315	19	49
ENST00000370005	ELOVL3	-1.332	0.0068	0.0315	19	48
ENST00000514368	RP11-434D9.1	-1.332	0.0068	0.0315	19	48
ENST00000481804	CCDC78	-0.893	0.00681	0.0315	113	210
ENST00000548704	HNRNPA1	-0.736	0.00685	0.0316	1869	3112
ENST00000368679	ADAM12	-1.306	0.0069	0.0319	23	57
ENST00000326431	TMIE	-1.54	0.00692	0.0319	13	38
ENST00000366860	CNIH4	-1.54	0.00692	0.0319	13	38
ENST00000380835	NOXRED1	-1.54	0.00692	0.0319	13	38
ENST00000506524	TCERG1	-0.914	0.00694	0.032	96	181
ENST00000393795	PSMC3IP	-1.421	0.00694	0.032	16	43
ENST00000325874	RAB11FIP4	-0.734	0.00695	0.032	1980	3293
ENST00000258821	TTC5	-0.778	0.00695	0.032	390	669
ENST00000292090	TLCD1	-0.925	0.00698	0.0321	90	171
ENST00000436715	H19	-1.199	0.00699	0.0322	30	69
ENST00000456092	RP11-481A12.5	-0.932	0.00699	0.0322	88	168
ENST00000452918	SUGP2	-0.752	0.00701	0.0323	761	1282
ENST00000243563	SNRPA	-0.73	0.00702	0.0323	2651	4398
ENST00000480029	U2SURP	-0.935	0.00703	0.0323	81	155
ENST00000344099	ZNF14	-0.75	0.00705	0.0324	768	1292
ENST00000481959	GMPPB	-0.969	0.00705	0.0324	73	143
ENST00000414142	RP4-564F22.2	-0.979	0.00705	0.0324	71	140
ENST00000488069	CCDC12	-1.119	0.00705	0.0324	40	87
ENST00000536977	AC093838.4	-0.748	0.00707	0.0324	847	1423
ENST00000311048	ZNF431	-0.756	0.00711	0.0326	626	1057
ENST00000415066	TCEA1P4	-1.726	0.00718	0.0329	9	30
ENST00000494249	EHMT1	-1.726	0.00718	0.0329	9	30
ENST00000377614	RP11-111F5.5	-1.26	0.00719	0.0329	25	60
ENST00000580203	TLK2	-0.778	0.00722	0.0331	368	631
ENST00000282096	PDE3B	-0.812	0.00724	0.0331	233	409
ENST00000253024	TRIM28	-0.736	0.00727	0.0332	1300	2166
ENST00000252338	FAM155B	-0.74	0.00729	0.0333	1050	1754
ENST00000316786	C9orf106	-0.918	0.00734	0.0335	91	172
ENST00000529422	TYK2	-0.918	0.00734	0.0335	91	172
ENST00000575333	TOM1L1	-0.924	0.00736	0.0336	89	169
ENST00000278612	NPAT	-0.882	0.0074	0.0337	115	212
ENST00000536689	KRI1	-0.936	0.00742	0.0338	82	157
ENST00000402182	APOBEC3B	-1.011	0.00747	0.034	57	115
ENST00000415861	CD164	-1.011	0.00747	0.034	57	115
ENST00000435753	DDX11	-1.011	0.00747	0.034	57	115
ENST00000585065	RP11-159D12.2	-1.349	0.00749	0.0341	18	46
ENST00000356725	ZNF790	-0.987	0.0075	0.0341	63	125
ENST00000456785	AC018865.8	-0.987	0.0075	0.0341	63	125
ENST00000263773	FNBP4	-0.742	0.00754	0.0343	862	1442
ENST00000381309	KDM4C	-1.128	0.00755	0.0343	37	81
ENST00000378454	DCDC2	-0.787	0.00755	0.0343	292	504
ENST00000502827	RP11-346A9.1	-0.839	0.00756	0.0343	161	288
ENST00000558899	RP5-914P20.5	-1.318	0.00758	0.0344	22	55
ENST00000252602	MRPL34	-0.733	0.00764	0.0346	1302	2164
ENST00000584499	RP11-848P1.4	-1.105	0.00764	0.0346	39	84
ENST00000231173	PCDHB15	-1.445	0.00765	0.0346	15	41
ENST00000369365	RP3-377D14.1	-1.445	0.00765	0.0346	15	41
ENST00000423517	PCLO	-1.445	0.00765	0.0346	15	41
ENST00000263681	POLD3	-0.742	0.00771	0.0349	816	1365
ENST00000512914	MRFAP1	-0.736	0.00776	0.0351	1021	1701
ENST00000262426	FOXF1	-1.795	0.00779	0.0352	8	28
ENST00000341130	TMEM221	-1.795	0.00779	0.0352	8	28
ENST00000472855	NAPB	-1.795	0.00779	0.0352	8	28
ENST00000574842	RP11-85G18.6	-1.795	0.00779	0.0352	8	28
ENST00000330317	WDR4	-1.08	0.00779	0.0352	43	91
ENST00000477749	SMEK2	-0.772	0.0078	0.0352	383	654
ENST00000313552	ING5	-0.736	0.00782	0.0352	997	1661
ENST00000219409	ARHGDIG	-1.172	0.00782	0.0353	31	70
ENST00000453491	RP11-539I5.1	-1.172	0.00782	0.0353	31	70
ENST00000266671	PHLDA1	-0.716	0.00784	0.0353	15742	25852
ENST00000365668	RNU4-2	-3.459	0.00788	0.0354	1	12
ENST00000389313	SMTNL2	-3.459	0.00788	0.0354	1	12
ENST00000392474	CAMKK2	-3.459	0.00788	0.0354	1	12
ENST00000466088	NDUFB8	-3.459	0.00788	0.0354	1	12
ENST00000480358	SFXN2	-3.459	0.00788	0.0354	1	12
ENST00000512133	RP11-669N7.2	-3.459	0.00788	0.0354	1	12
ENST00000540634	ARMC6	-3.459	0.00788	0.0354	1	12
ENST00000382713	DOK6	-3.335	0.00788	0.0354	1	11
ENST00000398604	PCDHGA8	-3.335	0.00788	0.0354	1	11
ENST00000469929	RP11-1348G14.1	-3.335	0.00788	0.0354	1	11
ENST00000505001	RP11-1023L17.2	-3.335	0.00788	0.0354	1	11
ENST00000455171	CHTF18	-1.27	0.00789	0.0354	24	58
ENST00000242576	UNG	-0.836	0.00794	0.0356	168	300
ENST00000575234	ZNF75A	-0.834	0.00797	0.0357	166	296
ENST00000225235	TBC1D12	-0.746	0.00799	0.0357	664	1114
ENST00000468695	ZBTB8OS	-0.999	0.00801	0.0358	58	116
ENST00000341259	SH2B3	-0.784	0.00808	0.0361	299	515
ENST00000421735	U73167.7	-1.116	0.0081	0.0362	35	76
ENST00000432564	HCAR1	-1.116	0.0081	0.0362	35	76
ENST00000428039	RP11-522H2.3	-0.877	0.00813	0.0363	111	204
ENST00000397609	FAM98B	-0.727	0.00821	0.0366	1347	2230
ENST00000335648	C1orf213	-1.367	0.00826	0.0368	17	44
ENST00000506335	CTD-2194D22.3	-1.367	0.00826	0.0368	17	44
ENST00000461407	XPO1	-0.773	0.00834	0.0371	326	557
ENST00000479712	UPF3A	-1.619	0.00834	0.0371	11	34
ENST00000481540	ZNF286A	-1.619	0.00834	0.0371	11	34
ENST00000507004	HMGCS1	-1.619	0.00834	0.0371	11	34
ENST00000414393	RP4-694B14.5	-1.19	0.00837	0.0372	28	64
ENST00000264596	NEIL3	-0.949	0.0084	0.0373	74	143
ENST00000383791	SH3BP5	-1.878	0.00841	0.0373	7	26
ENST00000421554	SPANXA2-OT1	-1.878	0.00841	0.0373	7	26
ENST00000458235	JAK3	-1.878	0.00841	0.0373	7	26
ENST00000460627	CHRD	-1.878	0.00841	0.0373	7	26
ENST00000329517	GNB1L	-1.471	0.00843	0.0374	14	39
ENST00000461241	INPP5J	-1.471	0.00843	0.0374	14	39
ENST00000577448	TMEM241	-1.471	0.00843	0.0374	14	39
ENST00000467785	NCAPG2	-0.957	0.00845	0.0375	70	136
ENST00000369405	ZDHHC6	-0.769	0.00846	0.0375	349	595
ENST00000518171	COX6C	-0.784	0.00846	0.0375	273	470
ENST00000313349	SERTAD2	-0.727	0.00847	0.0375	1228	2032
ENST00000264228	SRD5A3	-0.771	0.00848	0.0375	337	575
ENST00000380325	MRPS26	-0.719	0.00849	0.0376	2133	3511
ENST00000503695	RP11-46H11.3	-1.045	0.00851	0.0376	46	95
ENST00000433351	PCYOX1	-0.721	0.00854	0.0377	1696	2796
ENST00000261593	RNF138	-0.851	0.00854	0.0377	138	249
ENST00000484282	DOPEY1	-1.028	0.00854	0.0377	48	98
ENST00000415914	THAP5	-0.726	0.00855	0.0377	1201	1987
ENST00000312960	SIAH2	-0.712	0.00855	0.0377	5928	9710
ENST00000472297	RP11-255H23.2	-1.178	0.00855	0.0377	30	68
ENST00000374332	MAN1C1	-0.999	0.00857	0.0378	57	114
ENST00000492780	WDR6	-0.8	0.00858	0.0378	232	404
ENST00000449592	TMEM120B	-0.751	0.0086	0.0379	504	848
ENST00000312561	KIAA1551	-0.73	0.00862	0.0379	975	1617
ENST00000496455	GMPS	-0.739	0.00864	0.038	681	1137
ENST00000574285	RP11-473I1.9	-0.745	0.00865	0.0381	569	954
ENST00000368984	HTRA1	-0.845	0.00867	0.0382	133	239
ENST00000565336	RP4-561L24.3	-1.28	0.00868	0.0382	23	56
ENST00000488880	KIAA1984	-1.147	0.00871	0.0383	32	71
ENST00000361564	OSTC	-0.724	0.00873	0.0383	1285	2122
ENST00000429741	SEPT7P2	-1.302	0.00878	0.0385	19	47
ENST00000242776	DDX39A	-0.802	0.00882	0.0387	199	347
ENST00000380668	PRPS2	-0.726	0.00883	0.0387	1081	1788
ENST00000561095	TICRR	-0.932	0.00884	0.0387	77	147
ENST00000376390	PRAF2	-0.739	0.00887	0.0389	653	1090
ENST00000221980	ICAM5	-0.94	0.00888	0.0389	75	144
ENST00000339594	BAZ1B	-0.717	0.00889	0.0389	1965	3229
ENST00000216223	IL2RB	-1.095	0.00894	0.0391	36	77
ENST00000400754	TEKT4P2	-1.095	0.00894	0.0391	36	77
ENST00000264926	RAD18	-0.734	0.00894	0.0391	777	1292
ENST00000371655	RAB3B	-0.947	0.00895	0.0391	71	137
ENST00000329966	USP45	-1.235	0.00896	0.0391	25	59
ENST00000356728	RORC	-1.235	0.00896	0.0391	25	59
ENST00000520085	RP11-195E2.4	-1.235	0.00896	0.0391	25	59
ENST00000373816	GMEB1	-0.754	0.00898	0.0392	422	712
ENST00000298532	SNAPC4	-0.716	0.009	0.0393	1930	3170
ENST00000433197	ERN1	-0.728	0.009	0.0393	914	1514
ENST00000318037	RNF168	-0.721	0.00901	0.0393	1276	2104
ENST00000544848	H2AFJ	-0.732	0.00901	0.0393	760	1262
ENST00000375190	TBXA2R	-1.982	0.00904	0.0393	6	24
ENST00000418189	HDAC11	-1.982	0.00904	0.0393	6	24
ENST00000553258	AL844853.2	-1.982	0.00904	0.0393	6	24
ENST00000378494	CAMKMT	-0.914	0.00907	0.0394	87	164
ENST00000276590	LACTB2	-0.975	0.00912	0.0396	62	122
ENST00000492136	UBP1	-0.75	0.00915	0.0397	465	782
ENST00000297338	RAD21	-0.706	0.00916	0.0397	7051	11506
ENST00000417194	GUSBP11	-1.668	0.00917	0.0397	10	32
ENST00000426576	CCDC88A	-1.668	0.00917	0.0397	10	32
ENST00000578819	AC010761.13	-1.668	0.00917	0.0397	10	32
ENST00000482999	KIAA0125	-1.196	0.00919	0.0398	27	62
ENST00000392750	PDCD10	-0.999	0.00919	0.0398	56	112
ENST00000379380	LYRM7	-0.734	0.00921	0.0399	672	1118
ENST00000358290	HSD17B11	-1.026	0.00922	0.0399	52	106
ENST00000443558	RP11-104G3.2	-1.013	0.00923	0.0399	49	99
ENST00000536494	DPY19L2	-1.013	0.00923	0.0399	51	103
ENST00000583392	KPNA2	-0.715	0.00923	0.0399	1707	2803
ENST00000460829	EIF4G1	-0.724	0.00925	0.04	1024	1691
ENST00000262056	EIF4B	-0.704	0.00928	0.0401	16132	26275
ENST00000371279	PARS2	-0.736	0.00932	0.0403	625	1041
ENST00000471102	FAM21C	-1.162	0.00937	0.0405	29	65
ENST00000519973	SLC25A37	-0.931	0.00938	0.0405	76	145
ENST00000295082	KCNF1	-0.745	0.00938	0.0405	476	798
ENST00000546566	RP11-983P16.4	-0.72	0.00939	0.0405	1176	1937
ENST00000450253	EIF4E	-0.718	0.0094	0.0405	1315	2163
ENST00000330689	WDR5B	-0.725	0.0094	0.0405	924	1527
ENST00000528584	HERC2P9	-0.763	0.00941	0.0406	337	572
ENST00000328046	KLHL15	-0.753	0.00944	0.0407	417	703
ENST00000391611	PCNXL4	-0.749	0.00945	0.0407	426	716
ENST00000323570	ELMOD2	-0.731	0.00945	0.0407	761	1263
ENST00000356350	HIST1H2BH	-0.884	0.00947	0.0407	104	192
ENST00000477990	MIB2	-1.152	0.00953	0.041	31	69
ENST00000309865	SMG1P1	-1.292	0.00957	0.0411	22	54
ENST00000303714	ANTXR1	-0.733	0.00959	0.0412	651	1082
ENST00000569046	RP11-673C5.1	-0.737	0.0096	0.0412	573	955
ENST00000376974	CBY3	-2.747	0.00961	0.0412	2	14
ENST00000529036	RP11-1167A19.2	-2.747	0.00961	0.0412	2	14
ENST00000558607	CTD-2184D3.5	-2.747	0.00961	0.0412	2	14
ENST00000570175	RP11-106M3.3	-0.715	0.00964	0.0413	1369	2248
ENST00000392845	SLC33A1	-0.738	0.00964	0.0413	569	949
ENST00000376019	TEX30	-1.123	0.00965	0.0413	33	72
ENST00000461391	NRG4	-1.123	0.00965	0.0413	33	72
ENST00000281928	MED13L	-0.701	0.00966	0.0414	14619	23766
ENST00000215061	OCEL1	-0.76	0.00971	0.0416	339	574
ENST00000336375	ACPP	-1.317	0.00971	0.0416	18	45
ENST00000443919	RP11-316M21.7	-1.317	0.00971	0.0416	18	45
ENST00000262990	ZNF330	-0.764	0.00973	0.0416	312	530
ENST00000422660	RNASEH2B	-1.097	0.00975	0.0417	35	75
ENST00000572453	MIR497HG	-0.768	0.00975	0.0417	293	499
ENST00000265896	SQLE	-0.702	0.00977	0.0418	6924	11263
ENST00000445485	RP11-125K10.4	-0.974	0.00979	0.0418	59	116
ENST00000511258	NSD1	-0.974	0.00979	0.0418	59	116
ENST00000268766	NEK8	-0.815	0.0098	0.0418	171	301
ENST00000339562	NR4A2	-0.831	0.00982	0.0419	150	267
ENST00000565387	CTD-3185P2.1	-0.836	0.00982	0.0419	140	250
ENST00000510439	RP11-671M22.1	-0.986	0.00983	0.0419	57	113
ENST00000331380	HIST2H2AC	-0.762	0.00985	0.042	323	548
ENST00000288266	APPL1	-0.714	0.0099	0.0422	1308	2146
ENST00000562485	RP11-20I23.8	-0.722	0.00991	0.0422	868	1432
ENST00000216297	SUPT16H	-0.704	0.00992	0.0422	3434	5594
ENST00000557543	MRPL52	-0.999	0.00994	0.0423	50	100
ENST00000505128	SMUG1	-0.807	0.00998	0.0425	184	322
ENST00000242249	RAMP3	-0.749	0.01	0.0425	392	659
ENST00000455245	RP11-764K9.2	-0.846	0.01	0.0426	124	223
ENST00000482818	AP1B1	-0.756	0.01	0.0427	364	615
ENST00000310454	GPD2	-0.707	0.0101	0.0428	2055	3355
ENST00000429761	AC016722.4	-1.677	0.0101	0.0428	9	29
ENST00000578831	RP11-739L10.1	-1.677	0.0101	0.0428	9	29
ENST00000355202	ZNF607	-1.203	0.0101	0.0429	26	60
ENST00000480237	LINC00173	-1.203	0.0101	0.0429	26	60
ENST00000370249	ZNF275	-1.979	0.0101	0.0429	5	20
ENST00000308423	AOC3	-1.409	0.0101	0.0429	15	40
ENST00000488733	ATP1A1	-1.409	0.0101	0.0429	15	40
ENST00000393430	ZFP1	-0.876	0.0102	0.043	98	180
ENST00000296452	BSN	-0.756	0.0102	0.043	350	591
ENST00000301785	HNRNPUL2	-0.703	0.0102	0.0431	2818	4589
ENST00000484599	RPS8	-0.698	0.0102	0.0431	8102	13148
ENST00000204549	PDCD7	-0.709	0.0102	0.0431	1684	2752
ENST00000574212	AF001548.5	-1.289	0.0102	0.0431	20	49
ENST00000533146	CTD-2339L15.1	-1.259	0.0102	0.0431	20	48
ENST00000312026	ZNF417	-0.77	0.0103	0.0434	262	447
ENST00000261622	SLC7A5	-0.699	0.0103	0.0434	5513	8950
ENST00000020926	SYT13	-1.167	0.0103	0.0434	28	63
ENST00000411846	RP11-483I13.4	-2.377	0.0103	0.0434	3	16
ENST00000439715	RP11-282E4.1	-2.377	0.0103	0.0434	3	16
ENST00000460288	CRYGS	-2.377	0.0103	0.0434	3	16
ENST00000515077	CTD-2187J20.1	-2.377	0.0103	0.0434	3	16
ENST00000376351	GPR158	-0.953	0.0103	0.0435	64	124
ENST00000503395	TUBBP5	-0.869	0.0104	0.0436	104	190
ENST00000359358	KLHL14	-2.142	0.0104	0.0436	4	18
ENST00000464444	AD000092.3	-2.142	0.0104	0.0436	4	18
ENST00000469148	RP11-204J18.2	-2.142	0.0104	0.0436	4	18
ENST00000477287	EBF4	-2.142	0.0104	0.0436	4	18
ENST00000483667	USP19	-2.142	0.0104	0.0436	4	18
ENST00000511731	RP11-503N18.2	-2.142	0.0104	0.0436	4	18
ENST00000561653	RP11-715J22.3	-2.142	0.0104	0.0436	4	18
ENST00000503766	CUL9	-0.913	0.0104	0.0437	78	147
ENST00000415868	MBTD1	-0.701	0.0105	0.0438	2948	4793
ENST00000255198	ZBED3	-0.722	0.0105	0.0439	741	1222
ENST00000232607	UMPS	-0.974	0.0105	0.0439	58	114
ENST00000396307	RAB27A	-0.974	0.0105	0.0439	58	114
ENST00000225174	PPIF	-0.704	0.0105	0.0441	1941	3163
ENST00000393987	C6orf108	-0.73	0.0106	0.0442	572	949
ENST00000310542	FAM86B3P	-0.771	0.0106	0.0442	259	442
ENST00000368662	TUBE1	-0.861	0.0106	0.0444	109	198
ENST00000251871	MED17	-1.012	0.0106	0.0445	52	105
ENST00000541777	ZNF83	-1.1	0.0107	0.0445	34	73
ENST00000377095	SLC25A39	-0.984	0.0107	0.0446	51	101
ENST00000336138	THEM6	-0.71	0.0107	0.0446	1174	1921
ENST00000301475	ZNF558	-0.795	0.0107	0.0447	189	328
ENST00000256720	LPIN1	-0.731	0.0107	0.0447	547	908
ENST00000560935	IPO4	-0.725	0.0107	0.0448	651	1076
ENST00000518942	RP11-110G21.1	-1.092	0.0108	0.0448	37	79
ENST00000488203	CIT	-1.334	0.0108	0.0448	17	43
ENST00000297258	FABP5	-0.809	0.0108	0.0448	170	298
ENST00000371208	HOOK1	-0.704	0.0108	0.0449	1707	2781
ENST00000354775	ALDH9A1	-0.72	0.0109	0.0454	735	1211
ENST00000261636	ARL1	-0.702	0.0109	0.0454	1822	2965
ENST00000227524	PRPF19	-0.71	0.0109	0.0454	1101	1801
ENST00000196489	ZNF416	-0.748	0.011	0.0456	368	618
ENST00000298139	WRN	-0.796	0.011	0.0456	182	316
ENST00000395116	GPR135	-0.776	0.011	0.0456	237	406
ENST00000546226	HMBS	-0.776	0.011	0.0456	237	406
ENST00000253814	NDFIP1	-0.73	0.011	0.0457	507	841
ENST00000426327	GATSL2	-0.952	0.011	0.0457	63	122
ENST00000461261	PLXNB1	-0.952	0.011	0.0457	63	122
ENST00000362070	HIST1H2APS4	-1.742	0.011	0.0457	8	27
ENST00000419628	AP001626.1	-1.742	0.011	0.0457	8	27
ENST00000311915	C12orf66	-0.863	0.0111	0.0457	100	182
ENST00000324461	ZNF283	-0.758	0.0111	0.0457	304	514
ENST00000355897	GPR160	-0.713	0.0111	0.0457	904	1482
ENST00000378526	LIG3	-0.776	0.0112	0.0463	223	382
ENST00000442832	ZNF587B	-0.806	0.0112	0.0463	167	292
ENST00000415839	PMS2	-1.271	0.0113	0.0466	19	46
ENST00000269829	ZNF544	-0.883	0.0113	0.0467	84	155
ENST00000263733	FAM20B	-0.692	0.0114	0.0469	5009	8093
ENST00000487398	MELK	-1.576	0.0114	0.047	11	33
ENST00000272402	CIAO1	-0.696	0.0114	0.0471	2436	3947
ENST00000218981	DHRS12	-1.139	0.0115	0.0472	29	64
ENST00000420876	RP11-511I2.2	-1.139	0.0115	0.0472	29	64
ENST00000515266	MBD4	-0.794	0.0115	0.0473	177	307
ENST00000498451	MPHOSPH10	-0.984	0.0115	0.0474	50	99
ENST00000576810	RP11-462G12.1	-1.131	0.0116	0.0476	31	68
ENST00000395453	SCAF11	-0.816	0.0116	0.0476	151	266
ENST00000302550	DESI2	-0.701	0.0116	0.0476	1443	2346
ENST00000398594	PCDHGB7	-0.932	0.0116	0.0477	66	126
ENST00000300797	PRRT2	-1.103	0.0117	0.0478	33	71
ENST00000512045	CCDC125	-1.031	0.0117	0.0479	44	90
ENST00000548568	RPLP0	-0.688	0.0117	0.048	7935	12788
ENST00000237283	ADAT2	-0.771	0.0117	0.048	225	384
ENST00000562232	RP11-20I23.6	-1.051	0.0117	0.0481	40	83
ENST00000561178	PPP1R3E	-0.839	0.0118	0.0483	114	204
ENST00000380009	ARSK	-0.864	0.0119	0.0485	95	173
ENST00000267814	SORD	-0.716	0.0119	0.0486	639	1050
ENST00000212015	SIRT1	-0.917	0.012	0.0489	72	136
ENST00000316310	FAM156A	-0.824	0.012	0.049	135	239
ENST00000299192	HEATR3	-0.751	0.0121	0.0492	300	505
[truncated: 8 more rows]

## Sheet: list 3. shG9a up genes
ensembl	gene	logFC	PValue	FDR	MCF7.shG9a_E2	MCF7.shNT_E2
ENST00000533863	TAGLN	7.346	1.57e-149	2.33e-145	14167	87
ENST00000274629	KCNMB1	8.505	6.31e-122	4.69e-118	2579	7
ENST00000566733	RP1-140K8.5	5.435	2.89e-98	1.43e-94	5152	119
ENST00000451564	TLR8-AS1	9.195	4.64e-98	1.73e-94	1231	2
ENST00000493253	KRT17	5.103	4.18e-95	1.24e-91	8287	241
ENST00000379375	EDN1	4.585	1.1e-83	2.72e-80	10319	430
ENST00000425194	RP13-614K11.2	12.826	6.06e-80	1.29e-76	726	0
ENST00000367976	CTGF	4.008	4.4e-69	8.18e-66	9348	581
ENST00000377482	ERRFI1	3.895	1.08e-68	1.78e-65	27090	1821
ENST00000262017	ITGB3	6.584	4.28e-66	6.37e-63	585	6
ENST00000295522	CLDN1	3.821	2.66e-63	3.6e-60	6291	445
ENST00000492816	FN1	4.075	1.24e-62	1.53e-59	2243	133
ENST00000315792	C8orf4	4.069	3.34e-61	3.82e-58	1949	116
ENST00000368806	TCHHL1	5.821	7.52e-61	7.98e-58	571	10
ENST00000550268	RP1-78O14.1	4.211	3.3e-60	3.27e-57	1409	76
ENST00000442912	ACTG2	6.816	2.14e-59	1.99e-56	462	4
ENST00000262768	TIMP2	3.519	8.34e-59	7.3e-56	22268	1942
ENST00000380079	STEAP4	4.382	6.14e-58	5.07e-55	1003	48
ENST00000199764	CEACAM6	3.7	1.32e-57	1.03e-54	3212	247
ENST00000383686	RP11-553A10.1	3.799	1.85e-56	1.37e-53	2020	145
ENST00000455833	IFFO2	3.432	3.22e-56	2.28e-53	11564	1071
ENST00000301653	KRT16	3.43	4.26e-56	2.88e-53	10810	1003
ENST00000400331	MACC1	3.568	8.42e-56	5.44e-53	4081	344
ENST00000371697	ANKRD1	3.839	4.19e-55	2.6e-52	1590	111
ENST00000248444	VIL1	6.14	1.3e-54	7.72e-52	430	6
ENST00000485767	GSN	3.435	1.81e-54	1.04e-51	6792	628
ENST00000511217	SH3RF2	4.106	6.33e-54	3.49e-51	983	57
ENST00000553613	RP11-7F17.7	5.081	9e-53	4.78e-50	511	15
ENST00000368680	NPR1	3.965	1.85e-52	9.5e-50	1048	67
ENST00000369516	TSPAN2	4.572	1.35e-51	6.69e-49	597	25
ENST00000557900	RP11-1069G10.2	4.39	1.67e-51	8.01e-49	673	32
ENST00000296142	RTP3	5.214	4.6e-51	2.14e-48	449	12
ENST00000221992	CEACAM5	5.378	9.68e-51	4.36e-48	420	10
ENST00000298198	PGM2L1	3.29	1.17e-50	5.11e-48	5732	586
ENST00000225688	RASD1	3.28	2.48e-50	1.06e-47	5431	559
ENST00000265104	DNAH5	3.725	1.02e-49	4.21e-47	1152	87
ENST00000014914	GPRC5A	3.128	3.7e-49	1.49e-46	37600	4300
ENST00000370473	GBP1	3.229	5.46e-49	2.14e-46	5081	542
ENST00000343702	NTN4	4.654	9.15e-49	3.49e-46	506	20
ENST00000278937	MPZL2	3.087	4.62e-48	1.72e-45	26695	3142
ENST00000423391	ACTBL2	4.733	2.37e-46	8.58e-44	428	16
ENST00000295683	CXCR1	7.039	2.55e-46	9.02e-44	276	2
ENST00000407540	MATN3	3.401	1.13e-45	3.91e-43	1321	125
ENST00000327741	KRT81	3.138	1.75e-45	5.92e-43	3204	364
ENST00000226218	VTN	3.782	2.08e-44	6.88e-42	689	50
ENST00000293525	KRT86	3.454	6.53e-44	2.11e-41	976	89
ENST00000230990	HBEGF	3.371	9.25e-44	2.93e-41	1118	108
ENST00000166139	FSTL3	2.911	2.18e-43	6.76e-41	9625	1280
ENST00000274276	OSMR	3.016	4.92e-43	1.49e-40	3252	402
ENST00000511828	RP11-766F14.2	3.161	7.09e-43	2.11e-40	1682	188
ENST00000443508	RP11-344E13.3	7.67	2.8e-42	8.16e-40	224	1
ENST00000262441	GLP2R	4.519	8.1e-42	2.32e-39	369	16
ENST00000400384	MAPK4	3.6	2.63e-41	7.38e-39	656	54
ENST00000263734	EPAS1	3.198	5.96e-40	1.64e-37	1001	109
ENST00000320081	CLIP4	3.289	9.13e-40	2.47e-37	851	87
ENST00000296252	LIPH	3.134	5e-39	1.28e-36	1028	117
ENST00000474026	CAPN2	3.297	1.38e-38	3.44e-36	728	74
ENST00000380846	AREGB	3.328	1.39e-38	3.44e-36	714	71
ENST00000359322	MYOZ1	5.156	9.46e-38	2.31e-35	253	7
ENST00000525985	EPPK1	2.614	4.39e-37	1.05e-34	44766	7313
ENST00000264144	LAMC2	2.72	1.3e-36	3.07e-34	2979	452
ENST00000378292	TPM2	3.052	5.5e-36	1.26e-33	830	100
ENST00000333279	ANKRD45	10.741	2.77e-35	6.24e-33	171	0
ENST00000527564	AP001816.1	2.919	5.32e-35	1.18e-32	946	125
ENST00000490936	FLNA	2.522	5.91e-35	1.29e-32	26362	4590
ENST00000305363	TMPRSS11E	4.853	9.48e-35	2.04e-32	234	8
ENST00000374866	COL5A2	2.933	3.62e-34	7.69e-32	818	107
ENST00000553882	ACTN1	2.598	4.01e-34	8.41e-32	2889	477
ENST00000338682	ANKRD34B	2.538	8.36e-34	1.73e-31	4525	779
ENST00000358432	EPHA2	2.511	3.2e-33	6.51e-31	4446	780
ENST00000412485	GS1-600G8.5	7.13	5.88e-33	1.18e-30	154	1
ENST00000374736	ABCA1	2.634	9.25e-33	1.83e-30	1546	249
ENST00000451137	CYR61	2.431	1.46e-32	2.85e-30	8058	1494
ENST00000393467	CAV1	2.686	2.46e-32	4.75e-30	1165	181
ENST00000280097	HNMT	3.106	3.67e-32	6.99e-30	500	58
ENST00000564572	CNN2	2.791	3.98e-32	7.48e-30	859	124
ENST00000552783	LIMA1	5.752	8.08e-32	1.5e-29	167	3
ENST00000262888	KCNN4	2.699	2.55e-31	4.68e-29	929	143
ENST00000495655	TXNRD2	4.141	3.54e-31	6.43e-29	231	13
ENST00000371666	IL13RA1	2.342	4.71e-31	8.45e-29	21692	4277
ENST00000252809	GDF15	2.335	6.22e-31	1.1e-28	24923	4938
ENST00000504449	PCP4L1	3.058	1.39e-30	2.43e-28	467	56
ENST00000240100	DUSP4	2.332	1.42e-30	2.46e-28	9454	1877
ENST00000368738	S100A9	2.445	1.67e-30	2.86e-28	2255	414
ENST00000367351	ULBP2	2.509	2.81e-30	4.74e-28	1469	258
ENST00000309446	KLF7	2.421	9.38e-30	1.57e-27	1998	373
ENST00000222693	CAV2	2.336	1.09e-29	1.79e-27	4357	863
ENST00000311127	HEG1	2.329	2.93e-29	4.79e-27	3568	710
ENST00000474769	PVRL3-AS1	5.241	7.13e-29	1.15e-26	155	4
ENST00000367288	LMOD1	3.825	8.48e-29	1.36e-26	228	16
ENST00000545895	ARHGDIB	10.323	1.13e-28	1.79e-26	128	0
ENST00000369461	TRIM45	4.624	1.39e-28	2.17e-26	175	7
ENST00000491983	L1CAM	2.41	2.69e-28	4.17e-26	1372	258
ENST00000216115	BIK	2.676	3.58e-28	5.49e-26	614	96
ENST00000242208	INHBA	2.309	3.96e-28	6.01e-26	2409	486
ENST00000377698	ALDH1B1	2.2	4.47e-28	6.72e-26	19207	4181
ENST00000452787	AC007163.3	10.277	4.79e-28	7.12e-26	124	0
ENST00000302909	KCNK3	2.844	5.1e-28	7.51e-26	460	64
ENST00000466011	KRT80	2.211	8.03e-28	1.17e-25	5802	1253
ENST00000296755	MAP1B	2.228	1.56e-27	2.25e-25	4138	883
ENST00000244293	PSG9	3.045	4.58e-27	6.55e-25	339	41
ENST00000368635	MARCKS	2.164	5.37e-27	7.61e-25	7043	1572
ENST00000296140	CCR1	2.476	1.11e-26	1.55e-24	774	139
ENST00000289166	FAM46B	2.245	1.38e-26	1.92e-24	2034	429
ENST00000562172	RP11-615I2.2	2.506	1.9e-26	2.61e-24	688	121
ENST00000367157	NUAK2	2.169	2.94e-26	4.01e-24	3648	811
ENST00000341529	CDH5	4.124	3.16e-26	4.27e-24	176	10
ENST00000468083	ZYX	2.201	3.53e-26	4.73e-24	2423	527
ENST00000329399	PDLIM1	2.111	4.57e-26	6.07e-24	8833	2045
ENST00000389131	LOXL2	2.174	6.01e-26	7.9e-24	2799	620
ENST00000357422	CCR3	3.34	6.95e-26	8.99e-24	244	24
ENST00000533402	CSRP1	2.106	7.79e-26	9.99e-24	6617	1537
ENST00000357037	PTRF	2.115	1.06e-25	1.35e-23	4241	979
ENST00000560975	TPM1	2.086	1.15e-25	1.45e-23	11203	2639
ENST00000389032	STK38L	2.099	1.26e-25	1.58e-23	5919	1382
ENST00000280734	TMEM86A	3.016	1.63e-25	2.02e-23	300	37
ENST00000425082	MUC1	2.5	3.16e-25	3.85e-23	572	101
ENST00000266397	ERP27	2.793	3.92e-25	4.74e-23	361	52
ENST00000361762	PCDH7	2.213	4.59e-25	5.5e-23	1428	308
ENST00000326333	KRT17P2	5.764	5.11e-25	6.08e-23	114	2
ENST00000429630	AC093673.5	2.203	6.42e-25	7.58e-23	1442	313
ENST00000246792	RRAS	2.12	9.28e-25	1.09e-22	2518	579
ENST00000442532	RP13-766D20.2	2.661	1.32e-24	1.54e-22	399	63
ENST00000551032	RP11-359M6.1	9.996	2.94e-24	3.39e-22	102	0
ENST00000426023	RP11-400K9.4	2.723	6.06e-24	6.93e-22	344	52
ENST00000264036	MCAM	3.062	6.86e-24	7.78e-22	243	29
ENST00000552564	ITGA5	2.726	7.39e-24	8.33e-22	338	51
ENST00000399816	UBE2QL1	2.07	1.09e-23	1.22e-21	2222	529
ENST00000436078	RP11-91K9.1	2.69	1.18e-23	1.31e-21	349	54
ENST00000322611	BASP1	1.955	2.55e-23	2.8e-21	24911	6426
ENST00000249075	LIF	2.054	3.79e-23	4.15e-21	1961	472
ENST00000548657	KRT7	2.658	4.99e-23	5.42e-21	335	53
ENST00000259455	GABBR2	2.133	5.13e-23	5.5e-21	1119	255
ENST00000246186	MMP24	2.624	5.14e-23	5.5e-21	352	57
ENST00000404580	PSG5	4.005	6.09e-23	6.46e-21	146	9
ENST00000371753	NACC2	1.939	9.05e-23	9.55e-21	8185	2134
ENST00000262094	RAB27B	2.099	9.29e-23	9.73e-21	1221	285
ENST00000295324	CDC42EP3	2.316	9.61e-23	9.99e-21	568	114
ENST00000564662	COTL1	2.218	1.21e-22	1.25e-20	745	160
ENST00000430094	RP1-60O19.1	3.786	1.56e-22	1.6e-20	153	11
ENST00000439337	WI2-2998D17.2	2.332	1.57e-22	1.6e-20	539	107
ENST00000488511	RP11-7F17.1	6.388	1.68e-22	1.7e-20	92	1
ENST00000466304	HLA-B	2.145	1.77e-22	1.78e-20	916	207
ENST00000457910	MYL7	4.786	1.89e-22	1.89e-20	113	4
ENST00000448698	AC078942.1	6.372	2.54e-22	2.52e-20	91	1
ENST00000261917	HCN4	2.434	3.2e-22	3.15e-20	411	76
ENST00000327495	PSG3	5.546	3.4e-22	3.33e-20	98	2
ENST00000432987	RP11-398B16.2	2.97	4.03e-22	3.92e-20	220	28
ENST00000253778	GFPT2	2.16	8.08e-22	7.8e-20	729	163
ENST00000457710	SARM1	2.212	8.57e-22	8.22e-20	626	135
ENST00000359265	PDLIM5	2.569	1.04e-21	9.93e-20	321	54
ENST00000450930	RP1-151F17.1	3.045	1.13e-21	1.07e-19	207	25
ENST00000367495	RAB32	1.87	2.12e-21	1.99e-19	6372	1743
ENST00000261402	NUAK1	1.861	3.22e-21	3e-19	6075	1672
ENST00000259526	NOV	2.879	5.1e-21	4.71e-19	214	29
ENST00000560432	IGF1R	2.199	7.82e-21	7.18e-19	533	116
ENST00000345988	PPL	1.819	8.86e-21	8.08e-19	19218	5447
ENST00000436636	TNIK	3.403	1.01e-20	9.19e-19	149	14
ENST00000370634	VGLL1	4.419	1.15e-20	1.03e-18	109	5
ENST00000358704	ZNF238	2.278	1.34e-20	1.2e-18	437	90
ENST00000351217	NPTN	4.638	1.59e-20	1.42e-18	102	4
ENST00000428304	ABHD4	1.861	1.69e-20	1.5e-18	2950	812
ENST00000302625	CDK5R2	3.383	1.81e-20	1.59e-18	147	14
ENST00000443993	RP11-492E3.2	2.797	1.82e-20	1.59e-18	216	31
ENST00000252804	PXDN	1.828	1.91e-20	1.67e-18	4280	1205
ENST00000327669	FAM110C	1.856	2e-20	1.73e-18	3019	834
ENST00000260302	MMP13	2.494	2.1e-20	1.81e-18	299	53
ENST00000466163	PSG8	4.924	2.9e-20	2.48e-18	94	3
ENST00000333129	FIGN	1.968	4.07e-20	3.45e-18	998	255
ENST00000450650	CAPN13	4.019	5.31e-20	4.46e-18	115	7
ENST00000476682	MGLL	3.2	6.02e-20	5.03e-18	157	17
ENST00000505306	ITGA3	1.901	7.34e-20	6.09e-18	1360	364
ENST00000299529	CRABP1	2.594	9.59e-20	7.93e-18	248	41
ENST00000296370	S100P	1.898	1.1e-19	9.07e-18	1275	342
ENST00000316793	OXTR	1.788	1.27e-19	1.04e-17	3548	1027
ENST00000462806	TUBA4A	3.211	1.55e-19	1.25e-17	149	16
ENST00000288235	MYO1E	1.813	1.84e-19	1.48e-17	2464	701
ENST00000380659	TLR7	4.12	2.67e-19	2.13e-17	106	6
ENST00000355572	PDLIM7	1.888	3.92e-19	3.12e-17	1085	293
ENST00000157600	LMCD1	1.827	5.01e-19	3.96e-17	1586	447
ENST00000462712	NABP1	2.267	5.42e-19	4.2e-17	347	72
ENST00000301904	SCARA3	1.742	5.57e-19	4.29e-17	4460	1333
ENST00000279873	ARID5B	1.732	5.86e-19	4.49e-17	6077	1829
ENST00000424148	RP13-25N22.1	1.854	8.4e-19	6.31e-17	1157	320
ENST00000564596	CYP1A1	1.898	9.79e-19	7.28e-17	895	240
ENST00000449719	MAPK11	3.152	1.14e-18	8.42e-17	143	16
ENST00000374695	HSPG2	1.788	1.26e-18	9.19e-17	1800	521
ENST00000437930	RP11-399O19.5	9.494	1.48e-18	1.07e-16	72	0
ENST00000414544	GSN-AS1	2.836	2.62e-18	1.89e-16	172	24
ENST00000542104	RASSF3	1.686	3.13e-18	2.25e-16	7260	2257
ENST00000357816	FAM123A	2.088	3.56e-18	2.52e-16	417	98
ENST00000379958	SAMD9	1.688	4.73e-18	3.33e-16	4315	1339
ENST00000284273	UBASH3B	2.325	4.74e-18	3.33e-16	276	55
ENST00000448869	RP11-284F21.7	3.003	5.73e-18	3.98e-16	145	18
ENST00000553944	ACTN1-AS1	9.433	5.81e-18	4.02e-16	69	0
ENST00000424587	AP006222.2	1.76	6.41e-18	4.41e-16	1511	446
ENST00000560148	RP11-60L3.1	3.725	7.13e-18	4.89e-16	107	8
ENST00000296591	EDIL3	5.16	7.19e-18	4.91e-16	75	2
ENST00000318008	LASP1	1.678	1.06e-17	7.18e-16	3213	1004
ENST00000563079	RP11-274H24.1	2.62	1.11e-17	7.51e-16	185	30
ENST00000314641	BVES	2.375	1.19e-17	8.01e-16	239	46
ENST00000585152	CTB-167B5.2	9.39	1.46e-17	9.79e-16	67	0
ENST00000265734	CDK6	1.656	1.92e-17	1.27e-15	3723	1181
ENST00000482129	FAM65C	4.655	3e-17	1.98e-15	78	3
ENST00000370310	FAM69A	1.712	3.01e-17	1.98e-15	1566	478
ENST00000367568	STX11	1.761	3.45e-17	2.26e-15	1051	310
ENST00000284136	SEMA3D	1.749	5.25e-17	3.42e-15	1049	312
ENST00000425673	PLEKHG2	2.122	6.28e-17	4.08e-15	318	73
ENST00000489959	CEACAMP10	3.062	6.59e-17	4.26e-15	126	15
ENST00000263257	NOVA2	3.262	1.07e-16	6.85e-15	116	12
ENST00000372587	EDN2	3.323	1.35e-16	8.6e-15	111	11
ENST00000584025	ITGB4	1.796	1.38e-16	8.76e-15	695	200
ENST00000319211	F2R	1.74	1.44e-16	9.07e-15	922	276
ENST00000540800	NHSL2	4.061	1.5e-16	9.39e-15	85	5
ENST00000445300	RP11-431K24.1	9.278	1.53e-16	9.54e-15	62	0
ENST00000414452	RP11-224O19.2	3.583	2.48e-16	1.54e-14	97	8
ENST00000371930	ANKRD22	3.225	2.82e-16	1.73e-14	113	12
ENST00000425566	AC139099.3	1.868	2.96e-16	1.8e-14	493	135
ENST00000431060	RP11-66B24.2	1.787	3.09e-16	1.87e-14	649	188
ENST00000216181	MYH9	1.542	3.83e-16	2.31e-14	118141	40579
ENST00000537494	SMIM5	2.306	3.88e-16	2.34e-14	218	44
ENST00000310926	SLCO2A1	2.404	4.36e-16	2.6e-14	191	36
ENST00000373943	STX12	1.547	4.91e-16	2.92e-14	9642	3299
ENST00000425427	GALNT10	2.333	5.14e-16	3.04e-14	207	41
ENST00000376223	DHRS3	1.705	5.23e-16	3.09e-14	890	273
ENST00000220507	RHOV	1.557	5.67e-16	3.33e-14	4709	1600
ENST00000317508	PRSS8	1.555	6.89e-16	4.03e-14	4217	1435
ENST00000369738	PIFO	4.214	7.18e-16	4.18e-14	76	4
ENST00000263464	BIRC3	1.613	1.09e-15	6.32e-14	1481	484
ENST00000527221	FSCN2	2.721	1.1e-15	6.32e-14	139	21
ENST00000377103	THBD	1.535	1.43e-15	8.23e-14	4162	1436
ENST00000342228	SLC20A2	1.559	1.66e-15	9.51e-14	2593	880
ENST00000466335	PTPLA	1.929	1.76e-15	1.01e-13	362	95
ENST00000380861	WWC3	1.513	1.9e-15	1.08e-13	7934	2780
ENST00000228495	KCTD10	1.534	2.26e-15	1.27e-13	2975	1027
ENST00000370602	GOLGA7B	1.661	2.34e-15	1.31e-13	873	276
ENST00000361871	MSRB1	1.518	2.41e-15	1.34e-13	4478	1563
ENST00000522299	CLU	1.503	2.54e-15	1.4e-13	9115	3216
ENST00000412663	SPOCK2	9.132	2.75e-15	1.51e-13	56	0
ENST00000488967	ACTA2	3.071	2.76e-15	1.51e-13	110	13
ENST00000256367	TTC9	1.501	4.02e-15	2.19e-13	5133	1814
ENST00000377921	RSU1	1.661	4.49e-15	2.44e-13	778	246
ENST00000380833	CLCN4	1.926	4.75e-15	2.57e-13	327	86
ENST00000427447	LINC00649	2.247	5.88e-15	3.17e-13	195	41
ENST00000368921	MLLT11	1.63	6.41e-15	3.44e-13	870	281
ENST00000254323	ZSWIM4	1.653	6.53e-15	3.49e-13	755	240
ENST00000274093	GLRA3	2.303	7.4e-15	3.95e-13	178	36
ENST00000367311	PHLDA3	1.483	7.49e-15	3.98e-13	5237	1874
ENST00000445101	RNF224	1.705	8.06e-15	4.26e-13	584	179
ENST00000576263	RUNX2	2.531	8.2e-15	4.33e-13	145	25
ENST00000355999	STK39	1.525	8.3e-15	4.36e-13	2044	710
ENST00000577528	RP4-594I10.3	3.158	1.07e-14	5.56e-13	99	11
ENST00000372980	JPH2	2.196	1.08e-14	5.61e-13	202	44
ENST00000278949	MPZL3	1.472	1.46e-14	7.51e-13	3880	1399
ENST00000371225	TACSTD2	1.438	1.7e-14	8.76e-13	98914	36517
ENST00000296414	DAPP1	2.529	2.04e-14	1.04e-12	139	24
ENST00000432245	STRA6	2.939	2.47e-14	1.26e-12	108	14
ENST00000313732	ZDHHC7	1.437	3.73e-14	1.87e-12	5171	1910
ENST00000495455	CREG2	1.742	3.87e-14	1.94e-12	425	127
ENST00000567269	CDH16	4.765	4.07e-14	2.03e-12	57	2
ENST00000374296	PAQR7	1.531	4.43e-14	2.2e-12	1113	385
ENST00000429588	AP000695.6	4.324	5.08e-14	2.52e-12	62	3
ENST00000237853	ELL2	1.498	5.43e-14	2.68e-12	1429	506
ENST00000395686	ERO1L	1.427	5.59e-14	2.75e-12	4680	1740
ENST00000482470	CALD1	2.799	6.45e-14	3.15e-12	105	15
ENST00000263388	NOTCH3	1.403	6.8e-14	3.31e-12	19237	7274
ENST00000260526	ARHGAP29	1.47	7.45e-14	3.62e-12	1721	621
ENST00000473434	PRICKLE2-AS3	3.068	8.41e-14	4.06e-12	93	11
ENST00000490769	PSG4	4.714	1.06e-13	5.06e-12	55	2
ENST00000199940	MAP2	2.211	1.06e-13	5.07e-12	167	36
ENST00000524264	CTB-157D17.1	2.483	1.19e-13	5.69e-12	129	23
ENST00000217652	MYL12A	1.875	2.32e-13	1.1e-11	257	70
ENST00000421369	TMC7	2.489	2.47e-13	1.15e-11	124	22
ENST00000374561	ID3	1.477	2.75e-13	1.28e-11	1044	375
ENST00000472403	C17orf104	2.693	2.79e-13	1.3e-11	104	16
ENST00000262631	SCN1B	1.422	3e-13	1.38e-11	1854	692
ENST00000379433	NEDD9	2.338	3.01e-13	1.38e-11	142	28
ENST00000333209	GPRIN3	1.952	3.64e-13	1.67e-11	217	56
ENST00000295269	SLC9A4	1.572	3.66e-13	1.67e-11	574	193
ENST00000303921	GPR37	1.477	3.94e-13	1.79e-11	966	347
ENST00000245932	VASP	1.354	4.31e-13	1.95e-11	10172	3979
ENST00000361373	LDB3	5.593	4.48e-13	2.02e-11	53	1
ENST00000522362	PNMA2	2.374	5.42e-13	2.43e-11	130	25
ENST00000254051	TNS4	1.555	5.45e-13	2.43e-11	582	198
ENST00000565044	RP11-734K21.5	2.799	6.22e-13	2.76e-11	98	14
ENST00000560351	RP11-66B24.4	2.318	7.87e-13	3.47e-11	135	27
ENST00000290551	BTG2	1.353	8.31e-13	3.65e-11	3644	1426
ENST00000494114	CAP1	1.464	8.91e-13	3.91e-11	861	312
ENST00000313342	WI2-1896O14.1	3.232	9.08e-13	3.97e-11	76	8
ENST00000465002	TLN1	1.608	9.48e-13	4.13e-11	430	141
ENST00000560743	RP11-265N7.1	2.769	1.2e-12	5.19e-11	96	14
ENST00000267406	CBLN3	2.162	1.2e-12	5.19e-11	148	33
ENST00000237612	ABCG2	1.748	1.25e-12	5.38e-11	279	83
ENST00000271636	CGN	1.34	1.25e-12	5.38e-11	3777	1492
ENST00000514988	AC145676.2	4.152	1.27e-12	5.45e-11	55	3
ENST00000367342	C1orf106	1.405	1.28e-12	5.47e-11	1298	490
ENST00000374379	CLIC4	1.314	1.57e-12	6.72e-11	11637	4681
ENST00000340855	IDS	1.312	1.72e-12	7.29e-11	10875	4381
ENST00000373620	DENND1A	2.538	1.73e-12	7.29e-11	105	18
ENST00000304636	COL3A1	2.378	1.87e-12	7.85e-11	120	23
ENST00000361972	SFMBT2	1.375	1.9e-12	7.94e-11	1598	616
ENST00000244296	PSG1	8.785	1.97e-12	8.17e-11	44	0
ENST00000415011	CFLAR-AS1	8.785	1.97e-12	8.17e-11	44	0
ENST00000498872	RP11-158I9.5	8.785	1.97e-12	8.17e-11	44	0
ENST00000250457	EGLN3	2.05	2.02e-12	8.36e-11	166	40
ENST00000260010	TLR2	1.352	2.24e-12	9.23e-11	2037	798
ENST00000296585	ITGA2	1.304	2.45e-12	1.01e-10	8105	3282
ENST00000567430	CLEC3A	1.346	2.69e-12	1.1e-10	2107	829
ENST00000557255	FERMT2	1.385	2.7e-12	1.1e-10	1233	472
ENST00000244333	LYPD3	1.298	3.38e-12	1.36e-10	6183	2514
ENST00000333628	TUBB2A	1.335	3.5e-12	1.4e-10	2157	855
ENST00000482723	GPRC5C	1.72	3.5e-12	1.4e-10	267	81
ENST00000276925	CDKN2B	1.297	4.21e-12	1.68e-10	4591	1868
ENST00000322348	GCNT4	1.49	4.72e-12	1.88e-10	531	189
ENST00000327532	DZIP1L	2.241	4.8e-12	1.9e-10	128	27
ENST00000311623	C4orf26	2.766	5.51e-12	2.17e-10	89	13
ENST00000260264	POU2F3	3.774	6.6e-12	2.59e-10	56	4
ENST00000300933	TPM4	1.278	6.68e-12	2.61e-10	5938	2449
ENST00000544856	2015-03-10	2.951	6.9e-12	2.69e-10	78	10
ENST00000075503	STYK1	1.561	8.09e-12	3.14e-10	378	128
ENST00000509967	TRIO	2.183	8.14e-12	3.15e-10	132	29
ENST00000304725	CST2	8.683	9.6e-12	3.7e-10	41	0
ENST00000215582	C19orf21	1.261	9.98e-12	3.84e-10	7989	3334
ENST00000374258	AL591684.1	1.651	1.04e-11	3.97e-10	286	91
ENST00000528464	RP11-109L13.1	1.792	1.06e-11	4.06e-10	215	62
ENST00000270162	SIK1	1.257	1.13e-11	4.31e-10	8012	3353
ENST00000357736	MAFG	1.267	1.16e-11	4.4e-10	4293	1784
ENST00000371817	COL5A1	1.275	1.16e-11	4.4e-10	3123	1290
ENST00000391911	LAMB3	3.006	1.19e-11	4.48e-10	73	9
ENST00000360534	DPP4	2.226	1.36e-11	5.11e-10	122	26
ENST00000372684	RIMS3	1.556	1.37e-11	5.15e-10	356	121
ENST00000265362	SEMA3A	5.389	1.42e-11	5.31e-10	46	1
ENST00000515433	TGFBI	1.344	1.54e-11	5.76e-10	1023	403
ENST00000509529	CAST	1.419	1.58e-11	5.91e-10	602	225
ENST00000381312	ADARB2	8.647	1.64e-11	6.08e-10	40	0
ENST00000530439	ADM	2.593	1.82e-11	6.71e-10	91	15
ENST00000514926	RP11-302J23.1	1.738	1.93e-11	7.08e-10	217	65
ENST00000413238	LINC00689	2.423	2.05e-11	7.48e-10	97	18
ENST00000367602	QSOX1	1.231	2.06e-11	7.52e-10	18612	7931
ENST00000296522	HPGD	2.123	2.2e-11	7.99e-10	131	30
ENST00000509127	ENC1	2.29	2.29e-11	8.3e-10	108	22
ENST00000526605	RP11-347E10.1	2.643	2.35e-11	8.51e-10	88	14
ENST00000473361	SPOCD1	2.577	2.53e-11	9.12e-10	90	15
ENST00000575694	RP11-266L9.4	1.787	2.57e-11	9.26e-10	197	57
ENST00000226225	TNFAIP1	1.236	2.62e-11	9.42e-10	5287	2244
ENST00000233948	WNT6	3.485	2.71e-11	9.69e-10	57	5
ENST00000327442	KPNA7	2.409	2.79e-11	9.99e-10	96	18
ENST00000395148	CFLAR	1.352	2.91e-11	1.04e-09	804	315
ENST00000377093	KIF1B	1.39	3.6e-11	1.28e-09	595	227
ENST00000571855	ABCC3	1.968	3.78e-11	1.34e-09	145	37
ENST00000448722	HSPB1P2	1.648	3.87e-11	1.37e-09	254	81
ENST00000381938	TMEM156	2.727	3.91e-11	1.38e-09	80	12
ENST00000395718	FRMD6	1.735	3.93e-11	1.38e-09	210	63
ENST00000223145	GLCCI1	1.657	4.01e-11	1.41e-09	243	77
ENST00000332822	NOG	2.24	4.06e-11	1.42e-09	109	23
ENST00000342879	FXYD5	3.459	4.2e-11	1.47e-09	56	5
ENST00000512127	PALLD	2.03	4.5e-11	1.57e-09	131	32
ENST00000402744	CPE	1.22	5.54e-11	1.92e-09	3715	1595
ENST00000457876	AC004383.4	3.956	5.63e-11	1.95e-09	48	3
ENST00000236147	SELL	1.612	5.66e-11	1.96e-09	254	83
ENST00000531840	CD81	1.203	5.7e-11	1.96e-09	9431	4096
ENST00000323076	LCP1	3.276	6.06e-11	2.08e-09	59	6
ENST00000521542	ASAH1	1.589	6.12e-11	2.09e-09	271	90
ENST00000370765	DST	1.222	6.22e-11	2.12e-09	3032	1300
ENST00000519270	RP3-399L15.3	5.292	6.46e-11	2.2e-09	43	1
ENST00000344642	LDLRAD2	1.632	6.57e-11	2.23e-09	245	79
ENST00000368012	PVRL4	1.269	8.57e-11	2.88e-09	1193	495
ENST00000367545	UTRN	1.218	8.92e-11	2.99e-09	2421	1041
ENST00000552478	DGKA	1.841	8.93e-11	2.99e-09	165	46
ENST00000520239	GS1-44D20.1	1.409	9.02e-11	3e-09	449	169
ENST00000546424	CASP9	2.159	9.03e-11	3e-09	112	25
ENST00000207549	UNC13D	1.238	9.55e-11	3.17e-09	1680	712
ENST00000508784	ZNF827	1.658	9.58e-11	3.17e-09	218	69
ENST00000485978	SLC2A6	2.055	9.82e-11	3.24e-09	125	30
ENST00000360971	ENPP1	1.254	1.07e-10	3.53e-09	1283	538
ENST00000518818	CTC-308K20.1	1.661	1.14e-10	3.74e-09	209	66
ENST00000371940	MOB3C	1.885	1.25e-10	4.1e-09	148	40
ENST00000315366	ARSJ	2.559	1.26e-10	4.11e-09	83	14
ENST00000302472	PTGER4	1.654	1.26e-10	4.12e-09	211	67
ENST00000333634	SH3BGR	2.511	1.3e-10	4.22e-09	86	15
ENST00000380629	BNIP3L	1.2	1.31e-10	4.25e-09	2705	1177
ENST00000395743	BTC	2.301	1.34e-10	4.32e-09	94	19
ENST00000395601	SNTB1	3.227	1.42e-10	4.58e-09	57	6
ENST00000395384	QPRT	1.194	1.49e-10	4.8e-09	2885	1261
ENST00000569117	CDH3	1.76	1.55e-10	4.96e-09	173	51
ENST00000453177	RP11-370B11.1	1.934	1.66e-10	5.29e-09	134	35
ENST00000369582	CGA	1.631	1.71e-10	5.43e-09	217	70
ENST00000491368	RASSF5	5.224	1.79e-10	5.68e-09	41	1
ENST00000239223	DUSP1	1.165	1.99e-10	6.28e-09	7325	3267
ENST00000472841	PMEPA1	2.962	2.22e-10	6.96e-09	63	8
ENST00000318238	SAMD9L	3.863	2.41e-10	7.52e-09	45	3
ENST00000373212	SH3BGRL	1.155	2.64e-10	8.2e-09	7408	3326
ENST00000247225	SGPP1	1.171	2.65e-10	8.2e-09	3289	1461
ENST00000167586	KRT14	1.539	2.82e-10	8.72e-09	253	87
ENST00000307428	PARM1	2.774	2.86e-10	8.83e-09	69	10
ENST00000260356	THBS1	1.141	2.93e-10	9.01e-09	65998	29929
ENST00000546674	MIR3179-1	5.188	3e-10	9.21e-09	40	1
ENST00000252032	C20orf194	1.29	3.5e-10	1.07e-08	636	260
ENST00000380636	TMSB4X	1.135	3.6e-10	1.1e-08	46283	21081
ENST00000368485	IL6R	1.295	3.93e-10	1.19e-08	594	242
ENST00000376468	NPPB	4.392	3.93e-10	1.19e-08	44	2
ENST00000482808	CAPZB	2.595	4.68e-10	1.41e-08	73	12
ENST00000421585	GS1-594A7.3	5.152	5.04e-10	1.51e-08	39	1
ENST00000245908	SH2D3A	1.416	5.33e-10	1.59e-08	331	124
ENST00000476130	RP13-631K18.3	3.797	6.43e-10	1.91e-08	43	3
ENST00000496649	NAIF1	1.414	6.68e-10	1.98e-08	320	120
ENST00000317370	SLC2A4	2.794	8.26e-10	2.43e-08	63	9
ENST00000359591	LRP10	1.108	8.28e-10	2.43e-08	23179	10751
ENST00000303130	TMEM133	1.534	8.56e-10	2.51e-08	226	78
ENST00000355740	FAS	1.469	8.97e-10	2.62e-08	266	96
ENST00000356864	TNFRSF10C	1.671	9.06e-10	2.64e-08	169	53
ENST00000544665	ITGAM	2.368	9.2e-10	2.67e-08	83	16
ENST00000265807	SH2D4A	1.208	9.56e-10	2.76e-08	885	383
ENST00000316418	AHRR	1.226	1.06e-09	3.05e-08	730	312
ENST00000321556	PINK1	1.214	1.06e-09	3.06e-08	819	353
ENST00000331163	PDGFB	1.108	1.25e-09	3.59e-08	4928	2286
ENST00000518387	CTD-2270F17.1	8.371	1.3e-09	3.72e-08	33	0
ENST00000330062	IDH2	1.137	1.3e-09	3.73e-08	1947	885
ENST00000285208	RAB6B	2.389	1.32e-09	3.77e-08	79	15
ENST00000463407	NUPL1	1.115	1.39e-09	3.97e-08	3016	1392
ENST00000373826	RAB42	2.126	1.4e-09	4e-08	92	21
ENST00000430471	RP11-134G8.8	1.273	1.43e-09	4.06e-08	498	206
ENST00000312134	CST6	1.925	1.43e-09	4.06e-08	118	31
ENST00000445369	CLDN9	1.155	1.52e-09	4.29e-08	1343	603
ENST00000377669	KLF12	1.266	1.58e-09	4.45e-08	522	217
ENST00000431212	NEDD4L	3.459	1.7e-09	4.75e-08	45	4
ENST00000493422	GSTA2	4.291	1.73e-09	4.81e-08	41	2
ENST00000445190	RP11-432J24.6	2.246	1.76e-09	4.89e-08	81	17
ENST00000482885	SCHIP1	2.246	1.76e-09	4.89e-08	81	17
ENST00000354276	PLA2G4C	1.512	1.82e-09	5.03e-08	217	76
ENST00000262352	SLC1A1	2.413	1.9e-09	5.24e-08	75	14
ENST00000366873	CAPN8	2.666	1.9e-09	5.24e-08	64	10
ENST00000486056	CREB3	1.289	2.04e-09	5.6e-08	435	178
ENST00000478928	ACTR3	1.133	2.39e-09	6.51e-08	1408	642
ENST00000455600	RUSC2	2.01	2.43e-09	6.61e-08	101	25
ENST00000179259	C12orf5	1.092	2.66e-09	7.21e-08	3015	1414
ENST00000437764	SERTAD4-AS1	2.394	2.67e-09	7.22e-08	74	14
ENST00000497655	CYB5R1	1.109	2.69e-09	7.27e-08	2054	952
ENST00000323829	SH3TC2	3.427	2.73e-09	7.33e-08	44	4
ENST00000388934	C2orf54	3.427	2.73e-09	7.33e-08	44	4
ENST00000309758	HSPA6	1.311	3.12e-09	8.34e-08	365	147
ENST00000369705	ME1	1.119	3.12e-09	8.34e-08	1514	697
ENST00000340635	PDE4D	1.742	3.39e-09	9.04e-08	134	40
ENST00000381125	PFKP	1.112	3.53e-09	9.35e-08	1593	737
ENST00000553285	IFI27	1.592	3.68e-09	9.74e-08	169	56
ENST00000220763	CPQ	1.765	3.7e-09	9.77e-08	126	37
ENST00000355773	SLC17A5	1.112	3.72e-09	9.8e-08	1507	697
ENST00000549788	RP11-845M18.7	2.792	3.75e-09	9.84e-08	56	8
ENST00000248121	SYNGR3	1.51	3.99e-09	1.04e-07	191	67
ENST00000404321	PTPRN2	8.281	3.99e-09	1.04e-07	31	0
ENST00000406070	PSG7	8.281	3.99e-09	1.04e-07	31	0
ENST00000524287	KB-1410C5.3	8.281	3.99e-09	1.04e-07	31	0
ENST00000584934	RP5-1148A21.3	1.305	4.12e-09	1.07e-07	356	144
ENST00000343958	FGD6	1.158	4.24e-09	1.1e-07	817	366
ENST00000382361	FSCN1	1.378	4.27e-09	1.1e-07	273	105
ENST00000522183	RP11-697M17.1	1.884	4.3e-09	1.11e-07	111	30
ENST00000442579	RP5-1119A7.14	3.038	4.53e-09	1.16e-07	50	6
ENST00000005260	BAIAP2L1	1.096	4.64e-09	1.19e-07	1715	802
ENST00000293670	KRT83	1.241	4.79e-09	1.22e-07	454	192
ENST00000369732	OVGP1	1.903	5.31e-09	1.34e-07	105	28
ENST00000275493	EGFR	1.076	5.55e-09	1.4e-07	2213	1050
ENST00000473778	C9orf3	1.355	5.57e-09	1.4e-07	284	111
ENST00000341846	TRIM29	1.269	5.73e-09	1.44e-07	381	158
ENST00000283303	GPR115	2.471	5.79e-09	1.45e-07	67	12
ENST00000542454	BDKRB2	2.471	5.79e-09	1.45e-07	67	12
ENST00000335083	AL603965.1	1.4	5.86e-09	1.46e-07	243	92
ENST00000318430	TMC8	1.448	6.86e-09	1.71e-07	213	78
ENST00000261879	APH1B	1.153	7.07e-09	1.75e-07	723	325
ENST00000375734	RND3	1.307	7.65e-09	1.88e-07	312	126
ENST00000365713	LONRF3	4.181	7.71e-09	1.89e-07	38	2
ENST00000258168	BCMO1	2.74	8.46e-09	2.06e-07	54	8
ENST00000417636	RP5-857K21.1	2.65	8.73e-09	2.11e-07	57	9
ENST00000380780	MID1	3.145	9.2e-09	2.21e-07	45	5
ENST00000508000	CTD-2015H6.3	1.165	9.72e-09	2.33e-07	601	268
ENST00000305997	MBOAT2	1.074	1.1e-08	2.63e-07	1455	691
ENST00000355594	ANKRD35	2.029	1.14e-08	2.7e-07	86	21
ENST00000368817	THEM5	3.325	1.14e-08	2.71e-07	41	4
ENST00000398399	VGLL3	1.547	1.15e-08	2.73e-07	158	54
ENST00000370763	DNAJB4	1.151	1.16e-08	2.75e-07	622	280
ENST00000413129	RP11-360O19.4	8.185	1.25e-08	2.93e-07	29	0
ENST00000456343	RP11-262D11.2	8.185	1.25e-08	2.93e-07	29	0
ENST00000527997	RP13-631K18.5	8.185	1.25e-08	2.93e-07	29	0
ENST00000531655	OR52K3P	8.185	1.25e-08	2.93e-07	29	0
ENST00000256186	MICALCL	1.502	1.3e-08	3.05e-07	173	61
ENST00000260630	CYP1B1	1.008	1.36e-08	3.17e-07	48281	24010
ENST00000538264	AL592284.1	1.2	1.38e-08	3.21e-07	439	191
ENST00000367033	PLXNA2	1.135	1.41e-08	3.26e-07	661	301
ENST00000334176	RGS9BP	1.364	1.49e-08	3.45e-07	237	92
ENST00000558009	AKAP13	1.439	1.51e-08	3.48e-07	190	70
ENST00000567350	KIFC3	1.871	1.72e-08	3.95e-07	99	27
ENST00000369583	DUSP5	1.052	1.74e-08	4e-07	1561	753
ENST00000217961	STS	1.063	1.88e-08	4.29e-07	1264	605
ENST00000320767	ARL14	1.339	1.9e-08	4.31e-07	248	98
ENST00000517767	RP11-367E12.4	1.339	1.9e-08	4.31e-07	248	98
ENST00000378009	CD177	2.598	1.93e-08	4.36e-07	55	9
ENST00000266037	DOCK3	1.804	1.97e-08	4.44e-07	105	30
ENST00000515059	BMPR1B	1.931	2.17e-08	4.87e-07	88	23
ENST00000254958	JAG1	1.031	2.28e-08	5.13e-07	1947	953
ENST00000524189	KIF13B	1.077	2.32e-08	5.19e-07	943	447
ENST00000376705	HS6ST3	1.194	2.33e-08	5.19e-07	405	177
ENST00000358869	FAM114A1	1.297	2.52e-08	5.6e-07	263	107
ENST00000297625	KIAA1161	0.997	2.63e-08	5.83e-07	5104	2557
ENST00000382368	FBXL18	1.079	2.7e-08	5.98e-07	847	401
ENST00000381323	FAM49A	1.629	2.71e-08	5.99e-07	127	41
ENST00000374700	AOX1	1.471	2.76e-08	6.09e-07	172	62
ENST00000502271	ARL15	1.131	2.81e-08	6.19e-07	539	246
ENST00000357164	GM2A	1	2.9e-08	6.37e-07	3574	1787
ENST00000395748	AREG	3.657	2.98e-08	6.53e-07	39	3
ENST00000464150	GLDN	1.688	3.07e-08	6.73e-07	113	35
ENST00000380361	SRCAP	1.014	3.08e-08	6.73e-07	2010	995
ENST00000368705	S100A16	1.563	3.09e-08	6.73e-07	142	48
ENST00000281441	TMEM45B	1.161	3.2e-08	6.96e-07	445	199
ENST00000238667	FLVCR2	1.022	3.38e-08	7.32e-07	1669	822
ENST00000436786	RP11-399D6.2	1.734	3.53e-08	7.62e-07	110	33
ENST00000527879	EID3	2.36	3.54e-08	7.64e-07	62	12
ENST00000552441	RP11-845M18.6	1.362	3.59e-08	7.73e-07	211	82
ENST00000469435	KLF6	1.605	3.66e-08	7.87e-07	128	42
ENST00000562459	CTD-3064M3.3	2.886	4.09e-08	8.73e-07	45	6
ENST00000382840	CD24P4	0.966	4.17e-08	8.89e-07	49043	25100
ENST00000262065	MMD	1.105	4.34e-08	9.17e-07	583	271
ENST00000554335	SAMD4A	1.309	4.35e-08	9.17e-07	238	96
ENST00000532131	MAP7D1	1.084	5.1e-08	1.07e-06	653	308
ENST00000262713	AJUBA	1.017	5.77e-08	1.2e-06	1245	615
ENST00000325042	AC073072.5	4.021	5.83e-08	1.21e-06	34	2
ENST00000397497	PTK2B	2.229	5.88e-08	1.22e-06	66	14
ENST00000418255	RP1-118J21.5	4.821	5.91e-08	1.22e-06	31	1
ENST00000551894	RP11-845M18.3	4.821	5.91e-08	1.22e-06	31	1
ENST00000529565	CASP4	1.494	5.97e-08	1.23e-06	141	50
ENST00000258341	LAMC1	0.959	6.05e-08	1.25e-06	9220	4743
ENST00000298351	TMEM63C	1.064	6.2e-08	1.28e-06	715	342
ENST00000394662	GBP1P1	2.517	6.35e-08	1.3e-06	52	9
ENST00000222543	TFPI2	1.428	6.52e-08	1.33e-06	167	62
ENST00000556631	KTN1	0.973	6.61e-08	1.35e-06	2861	1457
ENST00000354221	DUSP19	1.748	7e-08	1.42e-06	101	30
ENST00000501199	PSG10P	8.028	7.04e-08	1.43e-06	26	0
ENST00000531393	EPS8L2	1.095	7.08e-08	1.44e-06	534	250
ENST00000307662	SYNPO	1	7.12e-08	1.44e-06	1440	720
ENST00000333896	SPTBN1	1.001	7.49e-08	1.51e-06	1365	682
ENST00000471222	RP11-483E7.1	3.178	7.82e-08	1.58e-06	37	4
ENST00000407637	HERC3	1.893	7.97e-08	1.61e-06	82	22
ENST00000264908	ANXA3	1.571	8.07e-08	1.62e-06	122	41
ENST00000382723	MSX1	1.095	8.8e-08	1.76e-06	500	234
ENST00000388825	GPX3	1.864	9.15e-08	1.83e-06	84	23
ENST00000530945	CFL1	0.937	9.2e-08	1.84e-06	37606	19645
ENST00000473911	CLIC3	1.131	9.42e-08	1.88e-06	401	183
ENST00000242057	AHR	0.975	1.01e-07	2e-06	1750	890
ENST00000343242	MAFK	0.954	1.06e-07	2.11e-06	2899	1496
ENST00000306602	CXCL10	1.974	1.07e-07	2.11e-06	71	18
ENST00000289269	PCDHAC2	0.996	1.07e-07	2.12e-06	1157	580
ENST00000379370	AGRN	0.934	1.08e-07	2.13e-06	13474	7052
ENST00000434182	AL450992.2	1.583	1.09e-07	2.15e-06	117	39
ENST00000252999	LAMA5	0.939	1.1e-07	2.17e-06	6407	3341
ENST00000552885	RP11-84G21.1	1.448	1.19e-07	2.34e-06	142	52
ENST00000377113	C10orf114	1.018	1.21e-07	2.37e-06	804	397
ENST00000280527	CRIM1	0.93	1.22e-07	2.38e-06	12596	6612
ENST00000336824	FNDC3B	0.985	1.23e-07	2.4e-06	1237	625
ENST00000221996	CRX	1.082	1.25e-07	2.44e-06	487	230
ENST00000423240	HSPB1P1	0.946	1.25e-07	2.44e-06	3144	1632
ENST00000504403	BANK1	7.972	1.26e-07	2.45e-06	25	0
ENST00000474229	INF2	1.155	1.35e-07	2.6e-06	323	145
ENST00000465261	LMO7	2.13	1.43e-07	2.75e-06	66	15
ENST00000508492	SH3D19	1.437	1.45e-07	2.78e-06	141	52
ENST00000217185	PTK6	1.185	1.46e-07	2.81e-06	282	124
ENST00000295417	FZD5	0.947	1.55e-07	2.97e-06	2202	1142
ENST00000304735	VASN	0.923	1.58e-07	3.02e-06	7573	3993
ENST00000329078	SPNS2	1.423	1.59e-07	3.03e-06	145	54
ENST00000447574	HSPB1	0.915	1.63e-07	3.11e-06	35184	18664
ENST00000374619	HTR1D	1.755	1.72e-07	3.27e-06	88	26
ENST00000570137	RP11-18F14.2	0.923	1.73e-07	3.27e-06	5897	3111
ENST00000368323	RIT1	0.939	1.82e-07	3.43e-06	2322	1211
ENST00000544553	RP11-783K16.5	1.803	1.83e-07	3.46e-06	84	24
ENST00000263620	ARID3A	0.976	1.86e-07	3.5e-06	1100	559
ENST00000517482	RP11-383J24.1	2.367	1.91e-07	3.58e-06	52	10
ENST00000397463	LYPD1	1.028	1.97e-07	3.69e-06	630	309
ENST00000322507	COL12A1	1.125	1.99e-07	3.72e-06	336	154
ENST00000493133	PBXIP1	1.2	2.18e-07	4.08e-06	246	107
ENST00000553682	RP6-65G23.1	7.913	2.27e-07	4.24e-06	24	0
ENST00000577270	RP11-156L14.1	7.913	2.27e-07	4.24e-06	24	0
ENST00000243349	ACVR1C	2.901	2.33e-07	4.33e-06	38	5
ENST00000396024	ANXA2	1.786	2.43e-07	4.52e-06	83	24
ENST00000264657	STAT3	0.911	2.45e-07	4.55e-06	4865	2587
ENST00000481410	C7orf49	1.532	2.67e-07	4.93e-06	113	39
ENST00000536262	SLC5A8	1.657	2.69e-07	4.96e-06	98	31
ENST00000397936	STK32A	3.934	2.71e-07	4.98e-06	32	2
ENST00000569962	U82695.10	3.934	2.71e-07	4.98e-06	32	2
ENST00000369838	SH3BGRL2	0.915	2.73e-07	5.02e-06	3059	1622
ENST00000366929	TGFB2	4.675	3.02e-07	5.52e-06	28	1
ENST00000564798	GNAO1	2.213	3.15e-07	5.72e-06	56	12
ENST00000451775	AC099850.1	0.908	3.26e-07	5.92e-06	3129	1668
ENST00000261401	CORO1C	0.899	3.32e-07	6.03e-06	4898	2627
ENST00000316554	C12orf68	3.056	3.37e-07	6.1e-06	34	4
ENST00000344575	FZD9	1.371	3.59e-07	6.49e-06	145	56
ENST00000395530	SPECC1	1.016	3.68e-07	6.65e-06	526	260
ENST00000291592	LRRC3	0.997	3.99e-07	7.16e-06	611	306
ENST00000462410	TRAF5	1.198	4.01e-07	7.19e-06	225	98
ENST00000490362	IGFBP2	0.907	4.04e-07	7.24e-06	2302	1228
ENST00000521030	CTA-392C11.1	7.852	4.11e-07	7.33e-06	23	0
ENST00000342711	CDC42BPG	0.89	4.41e-07	7.85e-06	4079	2201
ENST00000429713	SYNPO2	0.993	4.61e-07	8.14e-06	603	303
ENST00000367021	IRF6	0.925	4.72e-07	8.32e-06	1327	699
ENST00000374423	ZDBF2	1.106	4.8e-07	8.45e-06	295	137
ENST00000524717	MAML2	1.197	5.43e-07	9.5e-06	211	92
ENST00000415260	RP11-189G24.2	3.416	5.49e-07	9.6e-06	33	3
ENST00000559579	ALDH1A2	3.013	5.49e-07	9.6e-06	33	4
ENST00000567327	RP11-366L5.1	1.793	5.62e-07	9.8e-06	73	21
ENST00000271588	HMCN1	0.977	5.67e-07	9.83e-06	634	322
ENST00000266085	TIMP3	1.299	5.71e-07	9.9e-06	165	67
ENST00000262424	CRISPLD2	0.925	5.73e-07	9.92e-06	1151	606
ENST00000320736	MUC20	2.823	5.91e-07	1.02e-05	36	5
ENST00000375662	FAM131C	1.252	6.29e-07	1.08e-05	174	73
ENST00000393931	JUP	0.87	6.4e-07	1.1e-05	5878	3217
ENST00000257017	RAB33A	1.631	6.41e-07	1.1e-05	90	29
ENST00000340790	PALM3	0.92	6.56e-07	1.13e-05	1139	602
ENST00000525867	AF131216.5	1.11	6.67e-07	1.14e-05	272	126
ENST00000367187	PIK3C2B	1.082	6.77e-07	1.16e-05	305	144
ENST00000222753	HOXA13	1.342	7.07e-07	1.21e-05	137	54
ENST00000460658	SMTN	1.003	7.16e-07	1.22e-05	479	239
ENST00000378075	LRRC10B	0.986	7.23e-07	1.23e-05	531	268
ENST00000265171	EGF	7.788	7.45e-07	1.26e-05	22	0
ENST00000414157	RP11-462L8.1	7.788	7.45e-07	1.26e-05	22	0
ENST00000456896	RP3-332B22.1	7.788	7.45e-07	1.26e-05	22	0
ENST00000584612	KRT16P2	7.788	7.45e-07	1.26e-05	22	0
ENST00000396625	COL4A4	3.841	7.6e-07	1.28e-05	30	2
ENST00000429530	RP11-59D5__B.2	3.841	7.6e-07	1.28e-05	30	2
ENST00000361131	PPP1R14C	1.395	7.64e-07	1.29e-05	129	49
ENST00000396751	ILK	1.442	7.68e-07	1.3e-05	117	43
ENST00000547260	ADCY6	1.041	7.74e-07	1.3e-05	356	173
ENST00000314222	PHLDA2	0.862	7.85e-07	1.32e-05	5543	3050
ENST00000295685	ARPC2	0.961	8.03e-07	1.34e-05	631	324
ENST00000506314	LEF1-AS1	1.072	8.23e-07	1.37e-05	305	145
ENST00000269397	CBX4	0.854	8.81e-07	1.47e-05	7127	3942
ENST00000295414	CCNYL1	0.919	9.32e-07	1.54e-05	887	469
ENST00000274217	FAM105A	0.967	9.37e-07	1.55e-05	563	288
ENST00000530691	MICAL2	0.863	9.76e-07	1.61e-05	3006	1653
ENST00000574306	MIR22HG	1.003	9.97e-07	1.64e-05	419	209
ENST00000319426	AL391137.1	1.929	1.01e-06	1.65e-05	65	17
ENST00000370056	VAV3	1.027	1.01e-06	1.66e-05	369	181
ENST00000577228	CDH8	1.674	1.08e-06	1.75e-05	80	25
ENST00000369783	CALHM3	1.993	1.08e-06	1.75e-05	60	15
ENST00000432185	CCDC68	1.208	1.22e-06	1.96e-05	178	77
ENST00000303375	MRC2	1.701	1.22e-06	1.96e-05	75	23
ENST00000408936	DAB2IP	0.897	1.29e-06	2.06e-05	1011	543
ENST00000336078	ZNF532	0.939	1.31e-06	2.09e-05	625	326
ENST00000253063	SESN2	0.842	1.35e-06	2.15e-05	4523	2524
ENST00000359345	SLFNL1	7.721	1.36e-06	2.15e-05	21	0
ENST00000506969	RP13-128O4.3	7.721	1.36e-06	2.15e-05	21	0
ENST00000302017	ZNF467	0.867	1.36e-06	2.16e-05	1742	955
ENST00000370986	GADD45A	0.863	1.37e-06	2.17e-05	1802	991
ENST00000508939	USO1	1.077	1.4e-06	2.21e-05	268	127
ENST00000393132	BPGM	2.605	1.45e-06	2.27e-05	37	6
ENST00000566140	CTD-2319I12.1	1.315	1.46e-06	2.29e-05	132	53
ENST00000483064	SNCG	3.372	1.47e-06	2.3e-05	32	3
ENST00000256339	UNC79	2.741	1.51e-06	2.36e-05	34	5
ENST00000312655	YPEL2	0.84	1.54e-06	2.4e-05	3502	1956
ENST00000582251	RP11-41O4.2	2.309	1.55e-06	2.42e-05	45	9
ENST00000440688	RP5-1028L10.2	4.512	1.58e-06	2.45e-05	25	1
ENST00000496738	LMNA	1.037	1.61e-06	2.5e-05	312	152
ENST00000542982	POLD4	0.956	1.63e-06	2.52e-05	489	252
ENST00000524369	KB-1460A1.1	1.192	1.64e-06	2.53e-05	176	77
ENST00000359676	C20orf112	0.845	1.69e-06	2.61e-05	2383	1327
ENST00000221856	FSD1	0.975	1.76e-06	2.7e-05	411	209
ENST00000333190	ZNF804B	1.457	1.81e-06	2.77e-05	99	36
ENST00000290341	IGF2BP1	1.124	1.83e-06	2.8e-05	218	100
ENST00000442087	PFN1P1	0.952	1.85e-06	2.82e-05	472	244
ENST00000330847	NR4A3	1.099	1.85e-06	2.83e-05	225	105
ENST00000357618	HFE	1.638	1.87e-06	2.85e-05	78	25
ENST00000579368	RP11-674N23.1	1.446	1.87e-06	2.85e-05	101	37
ENST00000464213	CD36	1.377	1.87e-06	2.85e-05	117	45
ENST00000335757	SLC44A2	1.181	1.91e-06	2.91e-05	177	78
ENST00000487676	HLA-DQB1	1.034	1.93e-06	2.93e-05	299	146
ENST00000296861	TNFRSF21	0.818	1.95e-06	2.95e-05	10468	5938
ENST00000441493	MICAL3	0.882	1.96e-06	2.97e-05	940	510
ENST00000393752	DRD1	1.227	2.08e-06	3.13e-05	157	67
ENST00000251343	KHNYN	0.84	2.18e-06	3.27e-05	1924	1075
ENST00000056233	NFE2L3	0.831	2.21e-06	3.32e-05	2588	1455
ENST00000498011	HLA-C	1.004	2.28e-06	3.42e-05	331	165
ENST00000453837	RP11-84A19.2	1.234	2.41e-06	3.59e-05	153	65
ENST00000280904	DSC2	7.651	2.48e-06	3.67e-05	20	0
ENST00000438651	AC022431.2	7.651	2.48e-06	3.67e-05	20	0
ENST00000560870	RP11-253M7.6	7.651	2.48e-06	3.67e-05	20	0
ENST00000505448	RP11-774O3.3	1.182	2.53e-06	3.74e-05	168	74
ENST00000504333	CTD-2117L12.1	0.915	2.54e-06	3.76e-05	577	306
ENST00000433084	RP11-403I13.8	0.945	2.59e-06	3.82e-05	441	229
ENST00000398631	PCDHA12	0.89	2.65e-06	3.91e-05	734	396
ENST00000547703	MYL6	0.801	2.7e-06	3.98e-05	22387	12851
ENST00000441001	RP11-491H19.1	4.453	2.75e-06	4.05e-05	24	1
ENST00000310473	UCP2	1.038	2.89e-06	4.22e-05	265	129
ENST00000564521	ALDOA	0.796	2.95e-06	4.31e-05	26377	15187
ENST00000312438	CLCF1	0.919	3.05e-06	4.43e-05	505	267
ENST00000520220	LYN	0.972	3.05e-06	4.43e-05	361	184
ENST00000262138	CACNG4	0.792	3.18e-06	4.61e-05	61496	35520
ENST00000542200	AP3B2	1.235	3.25e-06	4.7e-05	139	59
ENST00000467136	TAB3	1.027	3.52e-06	5.08e-05	269	132
ENST00000312428	DNAH7	1.564	3.57e-06	5.14e-05	80	27
ENST00000323496	TMSB4XP4	0.886	3.82e-06	5.49e-05	632	342
ENST00000505520	CTD-2139B15.1	2.654	3.85e-06	5.53e-05	32	5
ENST00000469811	RP11-488C13.1	3.279	3.93e-06	5.62e-05	30	3
ENST00000418539	BCYRN1	0.899	4.09e-06	5.83e-05	528	283
ENST00000453795	AC025627.9	2.308	4.12e-06	5.87e-05	40	8
ENST00000299564	CDYL2	0.973	4.14e-06	5.89e-05	324	165
ENST00000339092	AC114772.1	0.826	4.23e-06	6.01e-05	1298	732
ENST00000395905	LRRC2	1.581	4.26e-06	6.04e-05	75	25
ENST00000369173	AL358813.2	1.461	4.36e-06	6.16e-05	91	33
ENST00000368764	IVL	7.577	4.54e-06	6.36e-05	19	0
ENST00000536735	RP11-349I1.2	7.577	4.54e-06	6.36e-05	19	0
ENST00000277225	ZNF462	1.043	4.65e-06	6.51e-05	233	113
ENST00000271638	S100A11	0.795	4.69e-06	6.54e-05	2894	1668
ENST00000378204	EXT1	0.797	4.78e-06	6.66e-05	2535	1459
ENST00000497597	TRAPPC12	2.21	5.16e-06	7.16e-05	42	9
ENST00000262395	TRAF4	0.786	5.26e-06	7.28e-05	3482	2019
ENST00000273258	ARL6IP5	0.807	5.31e-06	7.35e-05	1596	912
ENST00000403590	TATDN2P2	0.964	5.4e-06	7.44e-05	318	163
ENST00000436580	TRIM64EP	1.544	5.84e-06	8.01e-05	76	26
ENST00000344686	MAP3K14	0.779	5.91e-06	8.09e-05	4001	2332
ENST00000464839	GBP2	1.11	6.07e-06	8.31e-05	175	81
ENST00000546530	RASAL1	3.636	6.1e-06	8.35e-05	26	2
ENST00000309050	C12orf76	0.904	6.13e-06	8.37e-05	423	226
ENST00000298815	ARHGAP42	1.126	6.21e-06	8.46e-05	166	76
ENST00000419300	RP11-492E3.1	0.791	6.25e-06	8.51e-05	1985	1147
ENST00000329620	WBP2NL	1.131	6.28e-06	8.55e-05	160	73
ENST00000373884	XKR8	0.825	6.34e-06	8.62e-05	980	553
ENST00000571351	TNFRSF12A	0.786	6.36e-06	8.63e-05	2350	1363
ENST00000422847	RP11-40F6.2	3.231	6.44e-06	8.72e-05	29	3
ENST00000225964	COL1A1	0.941	6.49e-06	8.76e-05	336	175
ENST00000530248	AF131215.2	0.922	6.5e-06	8.76e-05	381	201
ENST00000557691	RP6-65G23.3	1.19	6.5e-06	8.76e-05	137	60
ENST00000314332	HIST1H2BC	0.94	6.57e-06	8.83e-05	332	173
ENST00000246069	DSTN	1.452	6.75e-06	9.06e-05	85	31
ENST00000500779	STARD4-AS1	1.581	6.8e-06	9.12e-05	69	23
ENST00000475391	RGPD3	0.965	6.93e-06	9.27e-05	293	150
ENST00000563096	MVP	1.061	7.55e-06	0.0001	190	91
ENST00000281456	SLC25A4	1.306	7.67e-06	0.000102	104	42
ENST00000252699	ACTN4	0.806	7.69e-06	0.000102	1138	651
ENST00000468123	STRADB	1.3	7.72e-06	0.000102	106	43
ENST00000404155	RP1-40E16.8	1.193	7.74e-06	0.000102	135	59
ENST00000372003	TSPAN1	1.027	7.75e-06	0.000102	214	105
ENST00000322954	UACA	0.856	7.81e-06	0.000103	590	326
ENST00000307145	KLF13	0.767	7.9e-06	0.000104	3566	2095
ENST00000446284	FKBP15	0.914	8.03e-06	0.000105	360	191
ENST00000350796	CYTH3	0.783	8.08e-06	0.000106	1752	1018
ENST00000296847	C6orf195	7.5	8.35e-06	0.000109	18	0
ENST00000334708	SERPINA11	4.328	8.43e-06	0.00011	22	1
ENST00000249700	TMOD2	0.807	8.56e-06	0.000112	1034	591
ENST00000390547	IGHA1	1.801	8.76e-06	0.000114	56	16
ENST00000441399	RP5-842K24.2	0.906	9.33e-06	0.000121	358	191
ENST00000467156	AKR1B15	2.234	9.45e-06	0.000122	38	8
ENST00000334133	RFTN1	1.522	9.7e-06	0.000125	72	25
ENST00000415694	RP11-417L14.1	2.923	9.87e-06	0.000127	31	4
ENST00000466734	RP11-446H18.3	0.83	1.04e-05	0.000133	647	364
ENST00000512500	RP11-517I3.1	1.149	1.06e-05	0.000135	142	64
ENST00000357877	SEMA4F	0.914	1.07e-05	0.000137	326	173
ENST00000553142	B4GALNT1	0.893	1.14e-05	0.000145	377	203
ENST00000286639	BATF	0.794	1.14e-05	0.000145	966	557
ENST00000583942	CTD-2354A18.1	2.306	1.15e-05	0.000146	35	7
ENST00000530363	DKFZP686J19100	1.335	1.15e-05	0.000146	91	36
ENST00000275815	EPHA1	1.096	1.16e-05	0.000147	154	72
ENST00000473400	NFKB2	0.861	1.23e-05	0.000155	447	246
ENST00000375078	CAMK2N1	0.756	1.25e-05	0.000157	2229	1320
ENST00000378116	FAM171A1	0.938	1.28e-05	0.000161	274	143
ENST00000447261	BCRP3	1.739	1.29e-05	0.000162	57	17
ENST00000377044	TMEM2	1.039	1.3e-05	0.000163	183	89
ENST00000295213	SPATA18	1.022	1.38e-05	0.000172	193	95
ENST00000525790	TDRKH	1.022	1.4e-05	0.000174	191	94
ENST00000378700	ID4	0.795	1.4e-05	0.000174	833	480
ENST00000005178	PDK4	1.128	1.46e-05	0.000181	140	64
ENST00000323374	SPHK1	1.128	1.46e-05	0.000181	140	64
ENST00000317483	RAB23	0.986	1.48e-05	0.000183	218	110
ENST00000276571	CRH	7.418	1.54e-05	0.000189	17	0
ENST00000308076	UNC93B3	7.418	1.54e-05	0.000189	17	0
ENST00000495994	CACHD1	7.418	1.54e-05	0.000189	17	0
ENST00000506319	KY	7.418	1.54e-05	0.000189	17	0
ENST00000444210	AC092171.4	0.745	1.57e-05	0.000192	2219	1324
ENST00000439703	RP11-417E7.1	2.876	1.58e-05	0.000193	30	4
ENST00000229708	ULBP1	0.853	1.65e-05	0.000202	419	232
ENST00000557544	RP11-618G20.4	3.128	1.73e-05	0.000212	27	3
ENST00000485822	RGS3	1.024	1.74e-05	0.000212	177	87
ENST00000423100	PPP2R4	2.264	1.76e-05	0.000215	34	7
ENST00000456363	AC093110.3	1.714	1.77e-05	0.000216	56	17
ENST00000501164	RP11-320N21.1	1.264	1.78e-05	0.000216	101	42
ENST00000265354	SRF	0.72	1.86e-05	0.000224	6679	4054
ENST00000505061	MAPKBP1	1.683	1.86e-05	0.000225	58	18
ENST00000328306	SLC9A7	0.752	1.86e-05	0.000225	1410	837
ENST00000479818	PLXNB2	0.86	1.86e-05	0.000225	383	211
ENST00000428999	RP11-347D21.3	1.148	1.93e-05	0.000232	122	55
ENST00000379303	ACOT9	0.895	2.05e-05	0.000245	294	158
ENST00000541340	PPME1	0.936	2.05e-05	0.000246	243	127
ENST00000369503	SLC22A15	0.992	2.15e-05	0.000256	197	99
ENST00000544032	DDX47	0.79	2.17e-05	0.000258	683	395
ENST00000582505	RP11-180P8.1	1.127	2.18e-05	0.000259	129	59
ENST00000561486	RP11-448G15.3	1.461	2.2e-05	0.000261	69	25
ENST00000261438	KLF3	0.718	2.2e-05	0.000261	4011	2439
ENST00000366899	DUSP10	0.992	2.21e-05	0.000262	193	97
ENST00000284878	CXADR	0.91	2.27e-05	0.000269	267	142
ENST00000320631	EHD1	1.046	2.33e-05	0.000275	157	76
ENST00000261318	C12orf49	0.721	2.34e-05	0.000276	2774	1683
ENST00000260843	GPR87	0.743	2.35e-05	0.000277	1352	808
ENST00000560723	STARD5	1.025	2.35e-05	0.000277	171	84
ENST00000328827	PAWR	0.703	2.4e-05	0.000283	18342	11269
ENST00000299045	TCP11L2	0.886	2.43e-05	0.000286	292	158
ENST00000367467	SASH1	0.74	2.48e-05	0.00029	1345	805
ENST00000257604	TRAFD1	1.058	2.49e-05	0.000291	150	72
ENST00000254101	PRKAB2	0.706	2.52e-05	0.000293	6295	3858
ENST00000459877	KCNC4	2.512	2.53e-05	0.000295	29	5
ENST00000513610	MYO10	0.829	2.6e-05	0.000302	421	237
ENST00000412276	AC007319.1	4.192	2.6e-05	0.000302	20	1
ENST00000277570	C10orf47	0.876	2.64e-05	0.000306	314	171
ENST00000440990	AL033532.1	1.846	2.69e-05	0.000311	47	13
ENST00000296318	IL17RD	0.951	2.78e-05	0.000321	205	106
ENST00000374045	TNFSF15	7.331	2.86e-05	0.000327	16	0
ENST00000455192	AC092569.2	7.331	2.86e-05	0.000327	16	0
ENST00000507652	ADAM29	7.331	2.86e-05	0.000327	16	0
ENST00000508827	RP11-47I22.2	7.331	2.86e-05	0.000327	16	0
ENST00000468303	STPG1	1.8	2.89e-05	0.000329	49	14
ENST00000237642	STBD1	0.802	2.95e-05	0.000334	497	285
ENST00000474484	PLCXD2	3.459	2.95e-05	0.000334	23	2
ENST00000333677	ARHGEF37	0.775	3.03e-05	0.000343	652	381
ENST00000287814	TIMP4	1.73	3.06e-05	0.000345	50	15
ENST00000477068	SP110	0.887	3.11e-05	0.00035	270	146
ENST00000358849	ABCB8	0.823	3.16e-05	0.000355	398	225
ENST00000568418	AC137934.1	1.017	3.27e-05	0.000368	164	81
ENST00000260983	HECW2	1.632	3.45e-05	0.000386	56	18
ENST00000451066	AC009473.1	1.632	3.45e-05	0.000386	56	18
ENST00000538012	AC110619.1	1.632	3.45e-05	0.000386	56	18
ENST00000461341	CPHL1P	0.976	3.45e-05	0.000386	183	93
ENST00000358130	HMGN5	1.295	3.59e-05	0.0004	86	35
ENST00000360772	MYLK	1.51	3.61e-05	0.000402	60	21
ENST00000315367	PLEKHF2	0.692	3.64e-05	0.000403	4682	2899
ENST00000526743	TAF10	0.699	3.65e-05	0.000404	2762	1701
ENST00000518490	RP3-388N13.2	1.472	3.72e-05	0.000412	64	23
ENST00000421246	CDC42P6	1.368	3.77e-05	0.000417	75	29
ENST00000373115	CHST3	0.798	4.02e-05	0.000442	440	253
ENST00000372325	SFTPA2	2.777	4.05e-05	0.000444	28	4
ENST00000426839	XX-C2158C6.1	2.777	4.05e-05	0.000444	28	4
ENST00000554615	SEC23A	0.842	4.14e-05	0.000454	312	174
ENST00000393350	MAF	0.961	4.26e-05	0.000466	185	95
ENST00000262715	TEP1	1.231	4.44e-05	0.000485	87	37
ENST00000426483	XXbac-B476C20.9	1.237	4.51e-05	0.000492	85	36
ENST00000252486	APOE	1.635	4.57e-05	0.000498	53	17
ENST00000447972	AC007163.6	4.118	4.58e-05	0.000499	19	1
ENST00000402456	PSG6	3.017	4.68e-05	0.000509	25	3
ENST00000238738	RHOQ	0.682	4.72e-05	0.000512	3591	2238
ENST00000553968	DIO2	1.04	4.76e-05	0.000516	142	69
ENST00000441843	LACC1	0.771	4.77e-05	0.000517	512	300
ENST00000550498	PLEKHA8P1	1.434	4.94e-05	0.000532	65	24
ENST00000457361	IKZF2	0.775	4.96e-05	0.000533	481	281
ENST00000243389	SLC36A1	0.693	4.96e-05	0.000533	1899	1175
ENST00000435915	RP11-217B7.2	3.396	5e-05	0.000537	22	2
ENST00000252891	NUMBL	0.729	5.02e-05	0.000538	819	494
ENST00000301180	DIP2B	0.674	5.03e-05	0.000538	5376	3369
ENST00000228705	PPM1H	0.673	5.04e-05	0.000539	5729	3592
ENST00000400191	EPHB2	0.863	5.07e-05	0.000542	262	144
ENST00000367580	MR1	0.715	5.13e-05	0.000548	1039	633
ENST00000409652	APOL6	0.826	5.16e-05	0.00055	328	185
ENST00000343410	HHIPL2	2.303	5.25e-05	0.00056	30	6
ENST00000368801	HRNR	2.303	5.25e-05	0.00056	30	6
ENST00000373004	SRPX2	7.238	5.33e-05	0.000566	15	0
ENST00000399134	EVPLL	7.238	5.33e-05	0.000566	15	0
ENST00000431376	AC074011.2	7.238	5.33e-05	0.000566	15	0
ENST00000447565	RP1-102K2.6	7.238	5.33e-05	0.000566	15	0
ENST00000449661	RP11-336N8.4	7.238	5.33e-05	0.000566	15	0
ENST00000467800	ELMO2	0.946	5.35e-05	0.000567	185	96
ENST00000583145	RP13-104F24.3	0.834	5.9e-05	0.000619	296	166
ENST00000462315	PARP9	0.698	5.95e-05	0.000623	1264	779
ENST00000225525	TAX1BP3	0.683	6.03e-05	0.000631	1861	1159
ENST00000254816	TRIM47	0.676	6.12e-05	0.000639	2438	1526
ENST00000377694	IGFBPL1	1.319	6.13e-05	0.000639	75	30
ENST00000481470	FLNB	0.716	6.15e-05	0.00064	833	507
ENST00000480753	SSFA2	0.815	6.19e-05	0.000644	322	183
ENST00000367481	STXBP5	0.802	6.2e-05	0.000645	361	207
ENST00000317005	TIGD2	0.706	6.28e-05	0.000652	1003	615
ENST00000518325	PCDHGA7	1.554	6.44e-05	0.000667	56	19
ENST00000487842	SCML1	0.886	6.53e-05	0.000674	220	119
ENST00000580897	RP11-498C9.12	1.188	6.63e-05	0.000683	89	39
ENST00000310958	CCPG1	0.798	6.64e-05	0.000683	360	207
ENST00000370225	ABCA4	1.799	7.28e-05	0.000746	42	12
ENST00000253055	MAP3K10	0.689	7.31e-05	0.000748	1187	736
ENST00000511484	CTC-458I2.2	1.157	7.42e-05	0.000757	96	43
ENST00000262031	RBMS2	0.808	7.44e-05	0.000759	317	181
ENST00000428373	ARPP21	2.031	7.46e-05	0.00076	33	8
ENST00000273221	IQSEC1	0.661	7.58e-05	0.000769	3017	1908
ENST00000435287	RP11-69I8.3	2.959	7.68e-05	0.000778	24	3
ENST00000561543	FAM214A	0.875	7.7e-05	0.000779	222	121
ENST00000217740	RNF125	0.772	7.82e-05	0.00079	398	233
ENST00000367145	SLC45A3	0.836	7.84e-05	0.000791	259	145
ENST00000294889	C1orf115	0.77	7.88e-05	0.000793	411	241
ENST00000366510	SCCPDH	0.652	7.98e-05	0.000802	4951	3151
ENST00000454109	C2CD4D	1.063	8.01e-05	0.000804	115	55
ENST00000267499	ADAM21	2.254	8.22e-05	0.000824	29	6
ENST00000441866	RP5-857K21.15	2.254	8.22e-05	0.000824	29	6
ENST00000558845	HMG20A	1.671	8.23e-05	0.000824	48	15
ENST00000318950	SWAP70	0.801	8.32e-05	0.000831	312	179
ENST00000373366	GJB3	1.176	8.43e-05	0.00084	86	38
ENST00000269228	NPC1	0.694	8.48e-05	0.000844	956	591
ENST00000424970	SLC39A8	1.389	8.54e-05	0.000849	63	24
ENST00000437982	RHOQP3	1.136	8.59e-05	0.000853	99	45
ENST00000261023	ITGAV	1.553	8.63e-05	0.000856	53	18
ENST00000558342	RP11-752G15.8	1.553	8.63e-05	0.000856	53	18
ENST00000428199	HCG4P5	0.71	8.7e-05	0.000861	702	429
ENST00000397561	LDHAP4	0.675	8.96e-05	0.000883	1328	832
ENST00000563777	FBXL19-AS1	0.67	9.06e-05	0.000892	1448	910
ENST00000382040	RSAD2	0.725	9.18e-05	0.000903	572	346
ENST00000465904	MICAL1	0.754	9.29e-05	0.000913	410	243
ENST00000264254	PDCL3	0.678	9.52e-05	0.000933	1131	707
ENST00000374282	PAFAH2	0.761	9.85e-05	0.000963	383	226
ENST00000258436	MFSD9	0.718	9.9e-05	0.000966	579	352
ENST00000322630	CTD-2373H9.6	7.14	9.96e-05	0.000967	14	0
ENST00000354957	ZNF649	7.14	9.96e-05	0.000967	14	0
ENST00000415152	AMMECR1LP1	7.14	9.96e-05	0.000967	14	0
ENST00000418242	RP11-148B18.3	7.14	9.96e-05	0.000967	14	0
ENST00000446472	AC004996.1	7.14	9.96e-05	0.000967	14	0
ENST00000479781	FAM25C	7.14	9.96e-05	0.000967	14	0
ENST00000492238	RFX8	7.14	9.96e-05	0.000967	14	0
ENST00000373279	C10orf35	0.698	0.000101	0.000984	761	469
ENST00000307365	DDIT4	0.673	0.000104	0.00101	1121	703
ENST00000489395	DMKN	0.915	0.000108	0.00104	166	88
ENST00000512134	AC004510.2	1.127	0.000111	0.00107	94	43
ENST00000548284	RARG	0.819	0.000115	0.0011	247	140
ENST00000344956	PVR	0.696	0.000115	0.0011	679	419
ENST00000261590	DSG2	0.63	0.000115	0.00111	7088	4580
ENST00000246662	KRT9	1.525	0.000117	0.00112	52	18
ENST00000263980	SLC9A1	0.686	0.000118	0.00112	766	476
ENST00000407595	CCDC85A	0.929	0.000118	0.00112	160	84
ENST00000472061	C7orf43	0.978	0.000118	0.00113	136	69
ENST00000239367	LRP11	0.636	0.000121	0.00115	3144	2023
ENST00000497778	KNDC1	1.906	0.000125	0.00118	34	9
ENST00000491712	SPTAN1	0.694	0.000126	0.00119	673	416
ENST00000473649	GSTK1	0.672	0.000127	0.0012	942	591
ENST00000341469	TRIM14	0.625	0.000128	0.00121	6755	4380
ENST00000380490	ALOX5AP	2.204	0.000129	0.00121	28	6
ENST00000258111	KCNMB4	0.926	0.000129	0.00121	154	81
ENST00000275767	TMEM140	0.664	0.000131	0.00123	1071	676
ENST00000392127	QKI	0.828	0.000132	0.00124	222	125
ENST00000262291	VMP1	0.619	0.000135	0.00126	13006	8470
ENST00000310954	SLCO4C1	0.755	0.000137	0.00128	351	208
ENST00000276440	DOCK5	0.647	0.000138	0.00128	1478	944
ENST00000297632	TMEM65	0.629	0.000141	0.00131	3026	1957
ENST00000536317	RP11-1060J15.4	3.259	0.000144	0.00133	20	2
ENST00000278559	CAPN5	0.813	0.000148	0.00137	239	136
ENST00000220597	PAG1	0.938	0.00015	0.00138	138	72
ENST00000264977	PPP2R3A	0.629	0.000151	0.00139	2419	1564
ENST00000310754	TRAM1L1	1.091	0.000155	0.00142	96	45
ENST00000565283	RP11-490M8.1	1.012	0.000162	0.00148	111	55
ENST00000367660	ABRACL	0.616	0.000164	0.0015	4258	2778
ENST00000319041	SH3BGRL3	0.651	0.000178	0.00161	961	612
ENST00000291416	TRIM62	0.741	0.000181	0.00164	341	204
ENST00000243346	NMI	0.638	0.000182	0.00165	1304	838
ENST00000339480	GJB4	1.863	0.000185	0.00167	33	9
ENST00000283871	HGD	7.033	0.000187	0.00168	13	0
ENST00000369316	CASP7	7.033	0.000187	0.00168	13	0
ENST00000377050	UBD	7.033	0.000187	0.00168	13	0
ENST00000428667	AP000695.4	7.033	0.000187	0.00168	13	0
ENST00000435301	RP11-112L6.3	7.033	0.000187	0.00168	13	0
ENST00000443243	XXbac-B476C20.17	7.033	0.000187	0.00168	13	0
ENST00000455011	RP3-460G2.2	7.033	0.000187	0.00168	13	0
ENST00000382592	LATS2	0.626	0.000199	0.00177	1520	985
ENST00000574871	MINK1	0.647	0.000202	0.0018	919	587
ENST00000400664	KLHDC7A	1.22	0.000206	0.00183	70	30
ENST00000523288	FAM49B	0.627	0.000207	0.00184	1405	910
ENST00000535739	LTBR	0.652	0.000207	0.00184	817	520
ENST00000375377	KIAA1462	0.713	0.00021	0.00186	387	236
ENST00000193322	OSTM1	0.724	0.000211	0.00187	365	221
ENST00000324344	DCUN1D3	0.772	0.000215	0.0019	258	151
ENST00000517956	FBXO32	0.676	0.000223	0.00196	540	338
ENST00000567328	KIAA0513	0.907	0.000224	0.00196	137	73
ENST00000504011	PDLIM3	2.035	0.000231	0.00202	29	7
ENST00000508690	RP11-54F2.1	2.035	0.000231	0.00202	29	7
ENST00000284486	FAM167A	0.767	0.000232	0.00202	252	148
ENST00000574180	RP11-46D6.1	0.677	0.000233	0.00203	518	324
ENST00000266546	CLSTN3	1.187	0.000243	0.00211	73	32
ENST00000412769	RP11-329A14.1	1.187	0.000243	0.00211	73	32
ENST00000512037	KRT8P46	1.283	0.000244	0.00212	61	25
ENST00000546692	IQCD	1.108	0.000248	0.00215	82	38
ENST00000285093	ACAA2	0.595	0.000249	0.00215	3825	2532
ENST00000270509	FBN3	3.871	0.000253	0.00218	16	1
ENST00000324333	GLIS3	2.555	0.000265	0.00227	24	4
ENST00000297324	C8orf48	1.318	0.000268	0.0023	55	22
ENST00000343028	TM7SF3	0.6	0.000268	0.0023	2147	1416
ENST00000428647	AC092669.3	0.587	0.00027	0.00231	5400	3594
ENST00000293349	PLEKHH3	1.819	0.000273	0.00233	32	9
ENST00000565782	CTD-2288F12.1	1.819	0.000273	0.00233	32	9
ENST00000261254	CCND2	1.402	0.000275	0.00234	53	20
ENST00000285397	AKD1	0.738	0.000276	0.00235	287	172
ENST00000302536	VAT1L	0.729	0.000287	0.00244	300	181
ENST00000443602	RP11-353N4.4	1.047	0.000289	0.00245	91	44
ENST00000393496	KALRN	0.938	0.000295	0.00249	117	61
ENST00000357219	TMEM217	1.655	0.000302	0.00254	38	12
ENST00000471645	SMYD2	0.71	0.000308	0.00259	324	198
ENST00000263726	LHX4	0.72	0.000313	0.00262	313	190
ENST00000490809	SLC31A2	2.097	0.000313	0.00262	26	6
ENST00000569617	SEMA7A	2.097	0.000313	0.00262	26	6
ENST00000391958	ZNF233	0.823	0.000321	0.00268	177	100
ENST00000551009	ATP2B1	0.679	0.000323	0.0027	418	261
ENST00000531905	MUS81	0.633	0.000329	0.00275	729	470
ENST00000485183	PRKAG2	2.767	0.00034	0.00282	21	3
ENST00000321867	ULK1	0.571	0.000344	0.00285	8344	5616
ENST00000273153	CSRNP1	0.66	0.00035	0.00289	482	305
ENST00000206423	CCDC80	6.919	0.000352	0.00289	12	0
ENST00000361763	CD3E	6.919	0.000352	0.00289	12	0
ENST00000415575	RP11-203H2.2	6.919	0.000352	0.00289	12	0
ENST00000426635	LINC00472	6.919	0.000352	0.00289	12	0
ENST00000440729	RP5-956O18.2	6.919	0.000352	0.00289	12	0
ENST00000477817	PKP1	6.919	0.000352	0.00289	12	0
ENST00000331256	PAPL	1.985	0.000353	0.00289	28	7
ENST00000509144	RP11-152P17.2	1.985	0.000353	0.00289	28	7
ENST00000379389	ISG15	0.564	0.000362	0.00296	46996	31790
ENST00000294742	ARPC5	0.679	0.000366	0.00299	386	241
ENST00000280612	SLC7A11	0.58	0.000368	0.003	2430	1625
ENST00000461096	TAF13	0.598	0.00037	0.00302	1288	851
ENST00000441719	KDM3A	0.683	0.000373	0.00304	366	228
ENST00000347230	ZFYVE26	0.634	0.000375	0.00306	599	386
ENST00000560854	PEAK1	0.7	0.000378	0.00308	312	192
ENST00000216127	RASD2	1.894	0.000383	0.00311	30	8
ENST00000409458	GPNMB	1.147	0.000385	0.00313	71	32
ENST00000318978	CTXN1	0.575	0.000388	0.00315	2817	1891
ENST00000465160	EXD3	0.653	0.000391	0.00318	478	304
ENST00000435452	RP11-3B12.1	1.113	0.000398	0.00323	78	36
ENST00000209884	KLHL20	0.638	0.000398	0.00323	554	356
ENST00000472415	PLXNB3	1.462	0.000401	0.00324	47	17
ENST00000517348	POU6F2	1.462	0.000401	0.00324	47	17
ENST00000233969	SLC9A2	0.574	0.000401	0.00324	2653	1782
ENST00000551836	CRIP2	0.62	0.000402	0.00324	704	458
ENST00000478186	HLA-A	0.737	0.000402	0.00324	250	150
ENST00000543139	C12orf65	0.623	0.000411	0.00331	696	452
ENST00000320634	FAIM2	3.108	0.000413	0.00332	18	2
ENST00000409977	VSTM5	3.108	0.000413	0.00332	18	2
ENST00000440516	RP1-163G9.2	3.108	0.000413	0.00332	18	2
ENST00000456928	RP11-320N7.3	3.108	0.000413	0.00332	18	2
ENST00000503429	NREP	3.108	0.000413	0.00332	18	2
ENST00000466794	MAN2B1	0.704	0.000415	0.00333	290	178
ENST00000431915	RP11-347D21.1	0.906	0.000417	0.00334	120	64
ENST00000390464	TRAV38-1	1.712	0.000419	0.00334	33	10
ENST00000474147	RBMS1	0.757	0.000419	0.00334	208	123
ENST00000421798	PNMA6C	2.494	0.000422	0.00336	23	4
ENST00000521965	MIR4454	2.494	0.000422	0.00336	23	4
ENST00000525322	NAV2	2.494	0.000422	0.00336	23	4
ENST00000373517	NAP1L2	0.749	0.000423	0.00336	227	135
ENST00000550290	RP11-631N16.2	1.543	0.000425	0.00338	41	14
ENST00000273582	KIAA0226	0.573	0.000429	0.0034	2282	1534
ENST00000524509	PACSIN3	1.616	0.00043	0.00341	37	12
ENST00000374987	APEX2	0.564	0.000435	0.00344	3984	2695
ENST00000265598	LAMP3	0.645	0.000444	0.0035	477	305
ENST00000172229	NGFR	0.753	0.000448	0.00352	209	124
ENST00000515589	RP11-67M24.5	3.779	0.000448	0.00352	15	1
ENST00000374517	TXN	0.58	0.000453	0.00355	1508	1009
ENST00000287996	IPPK	0.613	0.000453	0.00356	702	459
ENST00000256646	NOTCH2	0.551	0.000467	0.00365	18528	12643
ENST00000320578	RAB39A	2.041	0.000488	0.00379	25	6
ENST00000439531	PTGES3P1	2.041	0.000488	0.00379	25	6
ENST00000229812	STK38	0.552	0.000489	0.00379	8295	5659
ENST00000321143	HCCS	0.58	0.000494	0.00382	1323	885
ENST00000370783	MOSPD1	0.563	0.000503	0.00389	2351	1591
ENST00000446533	CHAC1	0.789	0.000509	0.00393	178	103
ENST00000311177	HOXB9	0.885	0.000517	0.00398	122	66
ENST00000317114	DLGAP1-AS1	0.998	0.000518	0.00398	88	44
ENST00000367739	IFNGR1	0.643	0.000532	0.00409	417	267
ENST00000338702	MAOA	0.638	0.000535	0.00411	456	293
ENST00000245479	SOX9	0.581	0.000535	0.00411	1150	769
ENST00000527236	FAM203B	1.932	0.000538	0.00412	27	7
ENST00000544421	RP11-881M11.2	1.932	0.000538	0.00412	27	7
ENST00000286713	STOM	0.549	0.000545	0.00417	5097	3484
ENST00000432045	AC058791.1	0.998	0.000545	0.00417	86	43
ENST00000529945	PDE4DIP	0.583	0.000546	0.00417	1047	699
ENST00000424989	RP11-422J8.1	0.643	0.000553	0.00422	414	265
ENST00000377861	PCDH9	0.901	0.000559	0.00426	114	61
ENST00000355653	VAT1	0.543	0.000563	0.00428	9293	6377
ENST00000327490	FAM100B	0.563	0.000563	0.00428	1790	1212
ENST00000265381	APBA1	0.983	0.000565	0.00429	91	46
ENST00000455835	AC008753.6	1.845	0.000573	0.00433	29	8
ENST00000548908	PPP1R12A	1.845	0.000573	0.00433	29	8
ENST00000491289	MED22	0.998	0.000574	0.00433	84	42
ENST00000541410	CLIP1	0.728	0.000574	0.00433	222	134
ENST00000382611	IRX2	0.581	0.000577	0.00434	1010	675
ENST00000296933	FBXW11	1.479	0.000577	0.00434	42	15
ENST00000400358	SGSM1	1.479	0.000577	0.00434	42	15
ENST00000487445	GCA	0.87	0.000579	0.00435	128	70
ENST00000261893	LACTB	0.571	0.000591	0.00444	1226	825
ENST00000287713	NMNAT2	1.668	0.000609	0.00455	32	10
ENST00000442673	RP13-15E13.1	1.668	0.000609	0.00455	32	10
ENST00000330194	C10orf107	1.577	0.00061	0.00456	36	12
ENST00000338448	PALM	1.619	0.000613	0.00457	34	11
ENST00000302103	FUT9	0.657	0.000618	0.0046	339	215
ENST00000280800	PLBD2	0.706	0.00062	0.00461	235	144
ENST00000570309	RP11-334C17.5	0.749	0.000624	0.00463	200	119
ENST00000255695	HRASLS2	0.904	0.000639	0.00474	103	55
ENST00000343629	KIAA1609	0.559	0.000642	0.00476	1545	1049
ENST00000374768	PARD3	0.896	0.000648	0.0048	108	58
ENST00000313766	FAM20C	0.838	0.000668	0.00493	127	71
ENST00000341772	DNER	0.802	0.000671	0.00495	150	86
ENST00000252825	HRC	2.43	0.000672	0.00495	22	4
ENST00000560536	OTUD7A	2.43	0.000672	0.00495	22	4
ENST00000427646	NANS	1.08	0.000681	0.00501	72	34
ENST00000443556	RP11-361F15.2	0.687	0.000683	0.00502	264	164
ENST00000343605	SLC35E4	0.767	0.000687	0.00504	172	101
ENST00000228567	SYT10	0.797	0.000698	0.00511	153	88
ENST00000266718	LUM	3.026	0.000701	0.00512	17	2
ENST00000323327	C10orf67	3.026	0.000701	0.00512	17	2
ENST00000495188	RNF146	3.026	0.000701	0.00512	17	2
ENST00000568344	RP11-355I22.7	3.026	0.000701	0.00512	17	2
ENST00000304987	SIK2	0.541	0.000704	0.00514	2762	1898
ENST00000418331	PTPRJ	0.543	0.000712	0.00518	2352	1614
ENST00000431473	RIMKLA	0.739	0.000714	0.0052	197	118
ENST00000490310	MTMR11	0.953	0.000735	0.00533	93	48
ENST00000490967	RP3-412A9.11	0.965	0.00076	0.00549	86	44
ENST00000343150	CTSL1	0.692	0.000765	0.00552	244	151
ENST00000552693	ZDHHC17	0.876	0.000767	0.00553	112	61
ENST00000378746	KIF3A	0.565	0.000777	0.00559	978	661
ENST00000366835	TMEM63A	0.552	0.000779	0.0056	1340	914
ENST00000299613	WEE1	0.608	0.000798	0.00573	471	309
ENST00000382554	NYNRIN	0.704	0.0008	0.00574	220	135
ENST00000245817	TNFSF9	0.807	0.000805	0.00577	133	76
ENST00000497544	CTSD	0.531	0.000809	0.00579	3202	2216
ENST00000455853	LINC00473	1.209	0.000811	0.00579	51	22
ENST00000545797	DAPK3	1.878	0.00082	0.00583	26	7
ENST00000563501	METTL22	1.878	0.00082	0.00583	26	7
ENST00000576328	FGF11	1.471	0.000821	0.00583	39	14
ENST00000425270	RP11-312J18.5	0.701	0.000838	0.00594	226	139
ENST00000475994	C8orf58	1.502	0.000845	0.00598	37	13
ENST00000373980	PRKG1	1.154	0.000847	0.00599	58	26
ENST00000529997	SPTBN2	1.289	0.000854	0.00604	49	20
ENST00000263102	CCDC6	0.518	0.000855	0.00604	11841	8267
ENST00000483635	LYPLAL1	1.795	0.000858	0.00605	28	8
ENST00000381271	KLHDC5	0.524	0.000858	0.00605	4416	3071
ENST00000292140	PHLDB3	0.576	0.000867	0.0061	653	438
ENST00000478190	MBD5	0.937	0.000881	0.00619	92	48
ENST00000267889	DISP2	0.653	0.000883	0.0062	283	180
ENST00000377687	KLF5	0.537	0.000883	0.0062	1695	1168
ENST00000561790	RAB43P1	0.703	0.000886	0.00621	215	132
ENST00000424789	TANC2	0.517	0.000889	0.00623	10125	7077
ENST00000408887	C12orf61	0.857	0.000896	0.00627	116	64
ENST00000526991	CHMP1B	0.516	0.000898	0.00628	9660	6754
ENST00000217402	CHMP4B	0.518	0.000902	0.00629	6469	4517
ENST00000373313	MAFB	0.551	0.000907	0.00632	1068	729
ENST00000368737	S100A12	2.623	0.000911	0.00633	19	3
ENST00000419975	YWHAZP5	0.605	0.000914	0.00635	426	280
ENST00000321437	RAB8B	0.548	0.000934	0.00648	1050	718
ENST00000465804	WWTR1	0.524	0.000945	0.00655	2718	1890
ENST00000278742	ST14	0.554	0.000961	0.00662	912	621
ENST00000428457	TNS3	1.121	0.000964	0.00664	61	28
ENST00000324048	ZNF687	0.637	0.000975	0.00671	308	198
ENST00000560715	TSPAN3	0.575	0.000978	0.00672	614	412
ENST00000294618	DOCK6	0.562	0.00101	0.00691	741	502
ENST00000427522	HELZ2	0.528	0.00103	0.00707	1677	1163
ENST00000389617	GXYLT2	0.711	0.00104	0.0071	190	116
ENST00000526813	SIDT2	0.749	0.00104	0.00711	153	91
ENST00000417736	TUBB6	0.632	0.00104	0.00711	307	198
ENST00000369066	AIM1	0.514	0.00104	0.00712	3644	2551
ENST00000451786	AC058791.2	0.855	0.00105	0.00717	105	58
ENST00000437601	RP4-781K5.8	0.921	0.00105	0.00717	91	48
ENST00000497138	PPP4R1L	0.684	0.00105	0.00717	225	140
ENST00000301454	SLC25A23	0.514	0.00107	0.00726	3214	2250
ENST00000518448	FAM83A	0.746	0.00109	0.00736	151	90
ENST00000473202	SERPINE2	1.129	0.00109	0.00736	57	26
ENST00000435916	RP11-56A21.4	0.671	0.0011	0.0074	231	145
ENST00000307792	SEMA3E	1.041	0.00112	0.00755	68	33
ENST00000536769	UBC	0.506	0.00112	0.00756	5453	3839
ENST00000540759	PIP4K2C	0.602	0.00115	0.0077	375	247
ENST00000248244	TICAM1	0.527	0.00116	0.00775	1346	934
ENST00000560331	RP11-762H8.2	1.134	0.00116	0.00775	55	25
ENST00000397203	ERC1	0.55	0.00116	0.00777	748	511
ENST00000420996	UPF3AP3	2.179	0.00118	0.00785	23	5
ENST00000494822	TFEB	2.179	0.00118	0.00785	23	5
ENST00000413990	ELL2P1	1.921	0.00118	0.00785	23	6
ENST00000479423	KDM6A	1.921	0.00118	0.00785	23	6
ENST00000558165	TYRO3P	1.921	0.00118	0.00785	23	6
ENST00000332012	LINC00482	0.918	0.00119	0.00788	87	46
ENST00000444294	TRIM67	2.939	0.00119	0.00788	16	2
ENST00000540918	TTC39C	0.907	0.00119	0.00788	92	49
ENST00000459625	HDAC7	0.623	0.0012	0.00798	308	200
ENST00000412224	KTN1-AS1	0.598	0.00121	0.00803	374	247
ENST00000297145	C7orf60	0.527	0.00121	0.00803	1272	883
ENST00000493216	MED15	0.552	0.00124	0.00815	670	457
ENST00000336032	PNRC1	0.504	0.00125	0.00824	3348	2360
ENST00000308191	PDE7B	1.532	0.00126	0.00826	32	11
ENST00000491267	CAPG	0.946	0.00126	0.00826	81	42
ENST00000514175	ACTN4P1	0.905	0.00126	0.00827	90	48
ENST00000410087	CERKL	6.794	0.00127	0.00827	11	0
ENST00000443005	RP11-403F21.3	6.794	0.00127	0.00827	11	0
ENST00000454800	AP001625.4	6.794	0.00127	0.00827	11	0
ENST00000467530	DDAH1	6.794	0.00127	0.00827	11	0
ENST00000509655	CTB-109A12.1	6.794	0.00127	0.00827	11	0
ENST00000265384	TJP2	1.742	0.00128	0.00833	27	8
ENST00000529336	XKR6	1.677	0.00129	0.00837	29	9
ENST00000553953	RP11-173D3.2	1.677	0.00129	0.00837	29	9
ENST00000372330	MMP9	0.73	0.0013	0.00842	156	94
ENST00000512501	DBN1	0.519	0.0013	0.00842	1380	963
ENST00000262187	RHEB	0.534	0.0013	0.00845	937	647
ENST00000318809	LTBP4	1.019	0.00131	0.00847	69	34
ENST00000335312	PIP5K1C	0.503	0.00131	0.00848	3065	2163
ENST00000378279	AARD	0.702	0.00132	0.00851	179	110
ENST00000478033	TAGLN2	0.505	0.00132	0.00852	2585	1822
ENST00000561778	CTC-523E23.1	0.886	0.00132	0.00852	98	53
ENST00000572856	DLGAP1-AS2	0.945	0.00134	0.00861	79	41
ENST00000550867	LMBR1L	0.757	0.00137	0.0088	142	84
ENST00000359866	DDA1	0.506	0.00139	0.00887	1976	1391
ENST00000542256	MGST1	1.104	0.0014	0.00893	56	26
ENST00000454957	RP11-3B12.5	1.152	0.0014	0.00893	49	22
ENST00000460006	CDS2	0.532	0.0014	0.00895	878	607
ENST00000455211	CEACAMP11	3.574	0.00141	0.00899	13	1
ENST00000536163	KIAA1147	0.497	0.00141	0.00901	3310	2345
ENST00000343373	DMPK	0.724	0.00142	0.00903	152	92
ENST00000264896	SCARB2	0.488	0.00142	0.00904	11767	8388
ENST00000299213	LARP6	0.587	0.00143	0.00906	389	259
ENST00000521218	CTA-398F10.2	1.07	0.00146	0.00921	61	29
ENST00000538385	RP11-169K16.7	2.546	0.00149	0.00937	18	3
ENST00000540171	RP11-982M15.6	2.546	0.00149	0.00937	18	3
ENST00000573882	CARD14	1.373	0.00149	0.00938	39	15
ENST00000510204	SH3BP2	0.681	0.00155	0.00969	186	116
ENST00000222008	RABAC1	0.497	0.00157	0.00982	2148	1522
ENST00000509229	RELB	0.763	0.00158	0.00987	129	76
ENST00000471629	WISP2	0.496	0.00161	0.01	2125	1507
ENST00000315127	EDC3	0.49	0.00162	0.0101	3099	2207
ENST00000269886	SH3GL1	0.486	0.00164	0.0101	4005	2859
ENST00000398295	LDHAP7	0.723	0.00164	0.0101	147	89
ENST00000377122	NEBL	0.485	0.00165	0.0102	4290	3065
ENST00000323871	PXN	0.74	0.00168	0.0104	142	85
ENST00000394817	SIL1	1.285	0.00169	0.0104	44	18
ENST00000374280	EXTL1	2.293	0.0017	0.0105	20	4
ENST00000501897	RP11-875O11.2	2.293	0.0017	0.0105	20	4
ENST00000331410	ZNF789	0.654	0.00171	0.0105	203	129
ENST00000567832	RP11-439E19.10	1.045	0.00171	0.0106	62	30
ENST00000280614	CCRN4L	0.534	0.00172	0.0106	656	453
ENST00000262648	KAL1	0.573	0.00175	0.0108	372	250
ENST00000221132	TNFRSF10A	0.497	0.00175	0.0108	1576	1117
ENST00000258829	NKX2-8	0.717	0.00176	0.0108	148	90
ENST00000318407	BOK	0.476	0.00179	0.0109	7981	5738
ENST00000423408	RP4-794H19.1	2.115	0.00182	0.0111	22	5
ENST00000441188	RP13-88F20.1	2.115	0.00182	0.0111	22	5
ENST00000442722	LYPD6B	2.115	0.00182	0.0111	22	5
ENST00000392027	ALPP	1.857	0.00182	0.0111	22	6
ENST00000426089	RP11-439E19.3	1.857	0.00182	0.0111	22	6
ENST00000434306	BOK-AS1	1.857	0.00182	0.0111	22	6
ENST00000454360	KB-67B5.12	1.857	0.00182	0.0111	22	6
ENST00000466659	PLEKHO1	1.857	0.00182	0.0111	22	6
ENST00000537622	AP2B1	1.857	0.00182	0.0111	22	6
ENST00000557707	RP11-854K16.2	1.857	0.00182	0.0111	22	6
ENST00000409414	C9orf169	0.882	0.00183	0.0111	83	45
ENST00000551127	TPCN1	0.642	0.00184	0.0111	217	139
ENST00000287667	NOMO1	0.474	0.00186	0.0112	7484	5388
ENST00000475037	RGPD5	0.922	0.00186	0.0113	74	39
ENST00000527880	RP11-466P24.2	0.492	0.00186	0.0113	1594	1133
ENST00000368623	SLC39A1	0.977	0.00187	0.0113	69	35
ENST00000526090	TMPRSS13	0.6	0.00187	0.0113	285	188
ENST00000392564	GRB2	1.763	0.00189	0.0114	24	7
ENST00000262244	MOB3B	0.773	0.00191	0.0115	118	69
ENST00000263864	VAMP8	0.673	0.00191	0.0115	177	111
ENST00000436693	TLR6	1.317	0.00192	0.0115	40	16
ENST00000370748	BEND6	0.583	0.00192	0.0115	328	219
ENST00000461756	GRB7	1.081	0.00192	0.0115	53	25
ENST00000521432	AC078899.1	0.796	0.00195	0.0117	106	61
ENST00000485303	PVRL3	0.671	0.00196	0.0117	172	108
ENST00000501107	AC093162.5	1.229	0.00196	0.0117	47	20
ENST00000507866	SORCS2	1.229	0.00196	0.0117	47	20
ENST00000487138	PROM2	0.694	0.002	0.0119	157	97
ENST00000246115	S1PR4	2.846	0.00201	0.0119	15	2
ENST00000283351	TRAPPC8	2.846	0.00201	0.0119	15	2
ENST00000442712	RP11-439E19.7	2.846	0.00201	0.0119	15	2
ENST00000456056	RP11-321E8.2	2.846	0.00201	0.0119	15	2
ENST00000514134	RP11-217C7.1	2.846	0.00201	0.0119	15	2
ENST00000541242	RP1-102E24.6	2.846	0.00201	0.0119	15	2
ENST00000552061	RP3-405J10.3	2.846	0.00201	0.0119	15	2
ENST00000552378	RP11-316A16.1	2.846	0.00201	0.0119	15	2
ENST00000578935	RP11-149I2.4	2.846	0.00201	0.0119	15	2
ENST00000358823	CAMSAP2	0.77	0.00202	0.012	116	68
ENST00000458587	BCAP31	0.569	0.00204	0.0121	353	238
ENST00000515088	DDX60L	0.658	0.00205	0.0122	191	121
ENST00000319092	NAP1L4P1	1.084	0.00206	0.0122	51	24
ENST00000475550	UGP2	0.541	0.0021	0.0124	473	325
ENST00000377957	FBXO48	0.622	0.0021	0.0124	217	141
ENST00000472045	IRF1	0.505	0.00212	0.0125	829	584
ENST00000285039	MYO5B	0.473	0.0022	0.0129	2521	1816
ENST00000434498	AC064872.1	1.088	0.00222	0.013	49	23
ENST00000381007	SGTB	0.556	0.00222	0.013	366	249
ENST00000283206	TMEM87B	0.468	0.00223	0.0131	3680	2661
ENST00000357132	AC130352.1	0.736	0.00225	0.0132	120	72
ENST00000518582	STK3	0.783	0.00227	0.0132	105	61
ENST00000264265	LXN	0.465	0.00227	0.0132	4534	3285
ENST00000449955	AC093734.13	0.482	0.00229	0.0133	1437	1029
ENST00000312637	FAM174A	1.38	0.00229	0.0133	34	13
ENST00000525189	USP2	1.38	0.00229	0.0133	34	13
ENST00000536432	AL160314.1	1.38	0.00229	0.0133	34	13
ENST00000374142	ZDHHC18	0.475	0.0023	0.0134	1921	1382
ENST00000459889	DNAJB6	0.538	0.00232	0.0135	437	301
ENST00000260197	SORL1	0.562	0.00233	0.0135	347	235
ENST00000332797	CCDC28A	0.511	0.00235	0.0136	657	461
ENST00000394329	FAT4	0.553	0.00239	0.0138	361	246
ENST00000413591	LINC00365	0.679	0.00242	0.014	149	93
ENST00000282111	TCF7L1	0.49	0.00242	0.014	997	710
ENST00000217299	XKR7	2.464	0.00243	0.014	17	3
ENST00000489178	ALCAM	2.464	0.00243	0.014	17	3
ENST00000311148	ACOT1	0.645	0.00243	0.014	183	117
ENST00000392452	MB21D2	0.457	0.00244	0.0141	7062	5144
ENST00000463306	DZIP3	0.9	0.00245	0.0141	71	38
ENST00000506836	CTC-236F12.4	1.054	0.00247	0.0142	52	25
ENST00000440282	BEND7	0.514	0.00247	0.0142	590	413
ENST00000261811	CYSTM1	0.478	0.00248	0.0142	1325	951
ENST00000457206	PLEKHM3	3.459	0.0025	0.0143	12	1
ENST00000498090	AFF3	3.459	0.0025	0.0143	12	1
ENST00000447883	RP11-277L2.3	0.687	0.0025	0.0143	145	90
ENST00000354323	HRCT1	1.439	0.00255	0.0145	30	11
ENST00000354410	MEF2A	1.28	0.00259	0.0148	39	16
ENST00000522332	BMP1	1.28	0.00259	0.0148	39	16
ENST00000256495	BHLHE40	0.453	0.00263	0.015	7041	5145
ENST00000425089	RP11-524H19.2	0.588	0.00266	0.0151	254	169
ENST00000551995	RP11-530C5.1	2.22	0.00268	0.0152	19	4
ENST00000264431	RAPGEF2	0.465	0.00269	0.0152	1871	1355
ENST00000367815	ATP1B1	0.559	0.00269	0.0152	311	211
ENST00000477859	ITGB8	1.024	0.0027	0.0152	55	27
ENST00000216264	CERK	0.471	0.00271	0.0153	1455	1050
ENST00000259339	TOR1B	0.455	0.00278	0.0156	3389	2473
ENST00000471856	PDIA3P	0.521	0.00279	0.0157	455	317
ENST00000218340	RP2	0.472	0.00279	0.0157	1268	914
ENST00000265000	GALNT7	0.486	0.0028	0.0157	846	604
ENST00000366675	TAF5L	0.486	0.00281	0.0157	877	626
ENST00000432386	AL591893.1	2.049	0.00281	0.0157	21	5
ENST00000451217	RP1-150O5.3	2.049	0.00281	0.0157	21	5
ENST00000567342	RP11-483P21.2	2.049	0.00281	0.0157	21	5
ENST00000353172	KCTD14	1.79	0.00281	0.0157	21	6
ENST00000405617	PPP1R3G	1.79	0.00281	0.0157	21	6
ENST00000433671	RP5-864K19.4	1.79	0.00281	0.0157	21	6
ENST00000452570	GAPDHP1	0.554	0.00282	0.0157	320	218
ENST00000302979	POLR1D	0.533	0.00283	0.0158	382	264
ENST00000431883	AK3P3	1.632	0.00283	0.0158	25	8
ENST00000449803	2015-09-09	0.542	0.00283	0.0158	364	250
ENST00000394166	NR2F2	0.449	0.00284	0.0159	5723	4193
ENST00000294507	LAPTM5	1.058	0.00288	0.016	48	23
ENST00000264033	CBL	0.45	0.00288	0.016	4530	3317
ENST00000257013	FAM127A	0.45	0.0029	0.0161	4078	2985
ENST00000264554	SHC2	0.613	0.0029	0.0161	208	136
ENST00000393405	SNX11	0.998	0.00292	0.0162	58	29
ENST00000445520	AC007246.3	0.998	0.00292	0.0162	58	29
ENST00000520885	RP11-809O17.1	0.998	0.00292	0.0162	58	29
ENST00000322157	NPEPPS	0.447	0.00294	0.0163	5276	3870
ENST00000445535	HSPA7	1.316	0.00298	0.0164	35	14
ENST00000474063	DIRC3	1.316	0.00298	0.0164	35	14
ENST00000301607	EVPL	0.444	0.00303	0.0167	6623	4869
ENST00000299977	SLFN5	0.492	0.00305	0.0168	647	460
ENST00000253110	C19orf66	0.755	0.00307	0.0168	103	61
ENST00000285393	ATP6V0D2	1.158	0.00312	0.0171	47	21
ENST00000481611	CTRB2	1.158	0.00312	0.0171	47	21
ENST00000466982	SFXN3	0.974	0.00312	0.0171	61	31
ENST00000332585	OSBP2	1.337	0.00318	0.0174	33	13
ENST00000373789	RTKN2	0.585	0.00321	0.0175	234	156
ENST00000269033	SSH2	0.465	0.00322	0.0175	1168	846
ENST00000254351	SDC1	1.23	0.00324	0.0176	40	17
ENST00000481009	S100A4	1.23	0.00324	0.0176	40	17
ENST00000469535	CD46	0.459	0.00329	0.0178	1376	1001
ENST00000491136	CC2D1B	0.561	0.00329	0.0178	273	185
ENST00000563038	BCAR1	0.953	0.00331	0.0179	64	33
ENST00000381913	TRPV3	0.772	0.00333	0.018	94	55
ENST00000584746	CUEDC1	0.527	0.00333	0.018	366	254
ENST00000440377	RP11-337C18.8	0.508	0.00334	0.0181	465	327
ENST00000267328	RAB20	0.474	0.00335	0.0181	832	599
ENST00000439140	ALS2CR11	2.747	0.00339	0.0183	14	2
ENST00000448943	TWIST2	2.747	0.00339	0.0183	14	2
ENST00000511182	CTD-2139B15.5	2.747	0.00339	0.0183	14	2
ENST00000403724	CBLB	1.362	0.00339	0.0183	31	12
ENST00000515886	DOK7	1.362	0.00339	0.0183	31	12
ENST00000429492	OSBPL10	0.766	0.00341	0.0183	97	57
ENST00000228534	IL23A	1.027	0.00343	0.0184	49	24
ENST00000496184	MICALL2	0.514	0.00347	0.0186	420	294
ENST00000487533	RP11-385J23.1	0.913	0.00349	0.0187	66	35
ENST00000202917	OAS1	0.487	0.0035	0.0188	597	426
ENST00000313485	MPRIP	0.582	0.00358	0.0191	229	153
ENST00000340067	KCTD21	0.445	0.00361	0.0192	1943	1427
ENST00000379096	TPD52	0.62	0.00363	0.0193	166	108
ENST00000493417	GPR107	0.897	0.00365	0.0194	69	37
ENST00000475633	MAPRE3	0.619	0.00365	0.0194	169	110
ENST00000370482	GBP3	0.972	0.00367	0.0194	57	29
ENST00000264245	ARHGAP31	0.578	0.00368	0.0195	221	148
ENST00000525604	APLP2	0.453	0.00371	0.0196	1303	952
ENST00000359191	SUPT5H	0.555	0.00372	0.0197	260	177
ENST00000395850	CD59	0.526	0.00373	0.0197	337	234
ENST00000233838	GGCX	0.55	0.00376	0.0198	268	183
ENST00000003912	NIPAL3	0.459	0.00378	0.0199	1034	752
ENST00000472842	ARNTL	1.257	0.00378	0.0199	36	15
ENST00000332624	TRAK2	0.431	0.0038	0.02	4851	3598
ENST00000358689	ENTPD4	0.448	0.0038	0.02	1446	1060
ENST00000487626	RP11-757F18.3	1.476	0.00382	0.02	28	10
ENST00000328631	IP6K2	0.461	0.00387	0.0203	899	653
ENST00000561320	RP11-346D14.1	0.427	0.00388	0.0203	7940	5906
ENST00000548578	BAZ2A	0.588	0.00393	0.0206	209	139
ENST00000502479	RP5-916L7.1	2.377	0.00394	0.0206	16	3
ENST00000354433	CDRT1	1.183	0.00398	0.0207	41	18
ENST00000409682	PSMD14	0.465	0.004	0.0208	795	576
ENST00000414163	KLHL7	1.52	0.00402	0.0209	26	9
ENST00000420617	AC000078.5	1.52	0.00402	0.0209	26	9
ENST00000315274	MMP1	1.573	0.00418	0.0216	24	8
ENST00000458629	CXCR6	1.573	0.00418	0.0216	24	8
ENST00000479197	RFK	1.573	0.00418	0.0216	24	8
ENST00000576103	RP11-266L9.6	1.573	0.00418	0.0216	24	8
ENST00000371065	LEPROT	0.424	0.0042	0.0216	5596	4172
ENST00000258418	CAB39	0.423	0.00422	0.0218	6154	4591
ENST00000377424	SLC2A5	2.142	0.00423	0.0218	18	4
ENST00000284984	ADAMTS1	1.638	0.0043	0.0221	22	7
ENST00000215794	USP18	0.426	0.0043	0.0221	3295	2452
ENST00000444710	AC008069.2	1.979	0.00433	0.0221	20	5
ENST00000467082	RP11-697M17.2	1.979	0.00433	0.0221	20	5
ENST00000344532	RCBTB2	1.72	0.00433	0.0221	20	6
ENST00000358533	RP11-206L10.9	1.72	0.00433	0.0221	20	6
ENST00000282869	ZNF117	0.47	0.00434	0.0222	615	444
ENST00000566996	CTD-2196E14.9	0.446	0.00437	0.0223	1139	836
ENST00000432793	AC007743.1	0.476	0.0044	0.0224	537	386
ENST00000250535	CDO1	3.335	0.00444	0.0225	11	1
ENST00000355962	TAT	3.335	0.00444	0.0225	11	1
ENST00000361017	CTRB1	3.335	0.00444	0.0225	11	1
ENST00000380488	ASB9	3.335	0.00444	0.0225	11	1
ENST00000400892	NPPA-AS1	3.335	0.00444	0.0225	11	1
ENST00000423869	SUCLA2-AS1	3.335	0.00444	0.0225	11	1
ENST00000439070	AC002066.1	3.335	0.00444	0.0225	11	1
ENST00000484756	ACE2	3.335	0.00444	0.0225	11	1
ENST00000510776	LRP2BP	3.335	0.00444	0.0225	11	1
ENST00000258538	SLC41A2	0.456	0.00447	0.0226	815	594
ENST00000375446	NINJ1	0.666	0.00459	0.0232	127	80
ENST00000268711	MED9	0.429	0.00461	0.0232	1916	1423
ENST00000334062	RASA3	0.463	0.00462	0.0233	630	457
ENST00000550557	NR4A1	0.574	0.00465	0.0234	210	141
ENST00000574412	CXCL16	0.498	0.00466	0.0234	373	264
ENST00000369486	IGSF3	1.204	0.0047	0.0236	37	16
ENST00000370651	PTP4A1	0.421	0.00471	0.0237	3038	2269
ENST00000081029	MRPS35	1.315	0.00474	0.0238	30	12
ENST00000417216	RBMS1P1	1.315	0.00474	0.0238	30	12
ENST00000555294	RP11-298I3.4	1.315	0.00474	0.0238	30	12
ENST00000528096	UNC93B1	0.523	0.00477	0.0239	286	199
ENST00000507387	CTC-480C2.1	1.14	0.00482	0.0241	42	19
ENST00000548350	ASIC1	0.926	0.00483	0.0242	59	31
ENST00000275015	NFKBIE	0.464	0.00486	0.0243	582	422
ENST00000467604	B4GALT4	0.616	0.00489	0.0244	161	105
ENST00000480100	MAN1B1	0.501	0.0049	0.0245	358	253
ENST00000303965	ARAP2	0.442	0.00492	0.0245	992	730
ENST00000405675	CSNK1E	0.482	0.00495	0.0246	461	330
ENST00000369155	HIST2H2BE	0.408	0.00498	0.0248	17294	13033
ENST00000394321	MCOLN1	0.822	0.00499	0.0248	69	39
ENST00000435030	KIF5C	0.822	0.00499	0.0248	69	39
ENST00000489426	SRPK3	0.822	0.00499	0.0248	69	39
ENST00000567598	HEXA-AS1	0.797	0.00499	0.0248	80	46
ENST00000324501	PSEN1	0.426	0.00501	0.0248	1670	1243
ENST00000339223	FPR3	1.39	0.0051	0.0252	29	11
ENST00000474602	CDC14B	1.39	0.0051	0.0252	29	11
ENST00000493497	ZNF341	1.39	0.0051	0.0252	29	11
ENST00000378495	UNC13B	0.443	0.00511	0.0252	866	637
ENST00000314675	UBXN11	1.217	0.00512	0.0252	35	15
ENST00000488218	KRT18P34	1.217	0.00512	0.0252	35	15
ENST00000449862	TMEM150C	0.457	0.00513	0.0252	637	464
ENST00000416385	RP11-206L10.3	0.612	0.00513	0.0252	156	102
ENST00000481132	TFPI	0.45	0.00518	0.0255	724	530
ENST00000397300	RP11-680H20.1	0.655	0.0052	0.0255	126	80
ENST00000485421	TSC22D2	1.096	0.00526	0.0258	45	21
ENST00000466936	ADAM9	1.029	0.00526	0.0258	45	22
ENST00000330676	TLCD2	1.148	0.00526	0.0258	40	18
ENST00000274938	SCUBE3	0.801	0.00527	0.0258	75	43
ENST00000320580	PACS1	0.408	0.00532	0.026	5663	4269
ENST00000341901	SBK1	0.425	0.00535	0.0261	1431	1066
ENST00000315323	FZD2	0.433	0.00539	0.0262	1073	795
ENST00000430391	AF127577.8	0.607	0.00542	0.0264	160	105
ENST00000544915	ARNTL2	0.444	0.00546	0.0265	774	569
ENST00000329152	PROSAPIP1	1.424	0.00546	0.0265	27	10
ENST00000366714	GJC2	1.424	0.00546	0.0265	27	10
ENST00000395358	RAPGEF3	1.424	0.00546	0.0265	27	10
ENST00000256637	SORT1	0.404	0.00548	0.0266	7208	5446
ENST00000532075	CD151	0.464	0.00548	0.0266	509	369
ENST00000339464	WNT7B	0.416	0.0056	0.0271	1855	1390
ENST00000453304	UNC5C	0.501	0.0057	0.0275	300	212
ENST00000280193	VEGFC	0.796	0.0057	0.0275	73	42
ENST00000372712	DBNDD2	2.641	0.00572	0.0275	13	2
ENST00000388712	GOLM1	2.641	0.00572	0.0275	13	2
ENST00000395255	ZNF365	2.641	0.00572	0.0275	13	2
ENST00000476909	LINC00595	2.641	0.00572	0.0275	13	2
ENST00000513810	RP11-453E17.2	2.641	0.00572	0.0275	13	2
ENST00000526923	LIPJ	2.641	0.00572	0.0275	13	2
ENST00000584643	RP11-385D13.3	2.641	0.00572	0.0275	13	2
ENST00000375915	FAM155A	1.156	0.00576	0.0276	38	17
ENST00000514519	RP11-259O2.3	0.413	0.00579	0.0278	1952	1466
ENST00000525031	RBMS2P1	1.464	0.00582	0.0279	25	9
ENST00000524097	TAGLN2P1	0.787	0.00583	0.0279	76	44
ENST00000402802	PDGFA	0.437	0.00584	0.0279	826	610
ENST00000477917	DNAJB2	0.448	0.00586	0.0279	599	439
ENST00000488174	OGT	0.409	0.0059	0.0281	2258	1700
ENST00000228515	CSRNP2	0.402	0.00592	0.0282	4278	3237
ENST00000576917	ACTG1	0.396	0.00599	0.0285	14550	11057
ENST00000206765	TGM1	1.247	0.00607	0.0288	31	13
ENST00000464506	RAB9A	0.412	0.00609	0.0289	1707	1283
ENST00000319595	HTR1F	1.512	0.00616	0.0292	23	8
ENST00000344773	BRE	1.512	0.00616	0.0292	23	8
ENST00000461958	ZNF746	0.555	0.00622	0.0294	194	132
ENST00000301042	ZNF641	2.284	0.00639	0.0301	15	3
ENST00000480864	RP4-800G7.2	2.284	0.00639	0.0301	15	3
ENST00000343060	HOXA1	1.571	0.00644	0.0303	21	7
ENST00000392253	AC007256.5	1.571	0.00644	0.0303	21	7
ENST00000557452	RP11-74M13.4	1.571	0.00644	0.0303	21	7
ENST00000563543	OSGIN1	1.571	0.00644	0.0303	21	7
ENST00000317726	S1PR2	0.431	0.00651	0.0306	735	545
ENST00000311936	KRAS	0.398	0.00651	0.0306	3441	2612
ENST00000567157	RP11-358L22.2	0.766	0.00652	0.0306	80	47
ENST00000367941	STX7	0.399	0.00652	0.0306	2891	2192
ENST00000280979	AKAP6	0.898	0.00656	0.0308	56	30
ENST00000583516	ESRG	0.938	0.00657	0.0308	48	25
ENST00000511717	SPINK9	0.568	0.00658	0.0308	172	116
ENST00000254322	DNAJB1	0.391	0.00659	0.0309	9667	7374
ENST00000340940	KLRG2	0.635	0.0066	0.0309	115	74
ENST00000553917	RALGAPA1	0.634	0.00661	0.0309	118	76
ENST00000510208	PAM	1.905	0.00663	0.0309	19	5
ENST00000375001	COL15A1	1.647	0.00663	0.0309	19	6
ENST00000492009	KIAA1217	1.647	0.00663	0.0309	19	6
ENST00000457033	AC073130.1	2.06	0.00665	0.0309	17	4
ENST00000343267	APOD	0.629	0.00665	0.0309	130	84
ENST00000215957	MICALL1	0.439	0.00666	0.031	613	452
ENST00000369682	PLXNA3	0.393	0.00667	0.031	4684	3566
ENST00000378378	ARHGEF16	0.441	0.00668	0.031	611	450
ENST00000336509	MFSD11	0.785	0.00672	0.0312	69	40
ENST00000381346	RDH11	0.405	0.00673	0.0312	1687	1274
ENST00000285298	MRPS17	0.425	0.00674	0.0312	835	622
ENST00000203664	OTUB2	0.451	0.00678	0.0314	488	357
ENST00000389484	LRP1B	0.725	0.0068	0.0315	91	55
ENST00000381774	CPPED1	0.438	0.00682	0.0315	600	443
ENST00000372621	CTPS1	0.405	0.00682	0.0315	1635	1235
ENST00000482846	RPS27L	0.399	0.00687	0.0317	2235	1695
ENST00000547108	KIF21A	1.175	0.00692	0.0319	34	15
ENST00000391967	LAD1	0.476	0.00713	0.0327	331	238
ENST00000522781	FAM196A	1.34	0.00718	0.0329	28	11
ENST00000529392	RP11-677M14.7	1.34	0.00718	0.0329	28	11
ENST00000481617	TBC1D8B	0.389	0.00721	0.033	4065	3104
ENST00000510505	RP11-703G6.1	0.391	0.00725	0.0332	3039	2317
ENST00000414004	FLJ20373	0.409	0.00726	0.0332	1097	826
ENST00000263904	STAM2	0.4	0.00738	0.0337	1604	1216
ENST00000583956	CTD-2350C19.1	0.686	0.0074	0.0337	95	59
ENST00000512916	HOXC-AS5	0.447	0.00741	0.0338	469	344
ENST00000508075	NEDD4	0.418	0.00746	0.034	811	607
ENST00000379409	PLEKHN1	1.067	0.00749	0.0341	42	20
ENST00000472714	LAMB1	0.657	0.0075	0.0341	112	71
ENST00000278505	ENDOD1	0.383	0.00756	0.0343	6471	4963
ENST00000474568	ITGB1	1.187	0.00759	0.0345	32	14
ENST00000322048	ROGDI	0.401	0.00766	0.0347	1301	985
ENST00000405276	RP11-204C16.4	0.391	0.00771	0.0349	2151	1640
ENST00000477905	LRRC42	0.575	0.00773	0.035	152	102
ENST00000523505	CCDC71L	0.401	0.00776	0.0351	1282	971
ENST00000313143	DVL3	0.381	0.0078	0.0352	6364	4888
ENST00000576963	RP11-353N14.2	0.552	0.00786	0.0354	176	120
ENST00000451739	HTATIP2	0.584	0.00787	0.0354	135	90
ENST00000252483	PVRL2	0.379	0.00789	0.0354	8276	6365
ENST00000380060	NHS	0.891	0.00789	0.0354	52	28
ENST00000217456	APMAP	0.684	0.00793	0.0355	90	56
ENST00000253270	SLC35D2	0.684	0.00793	0.0355	90	56
ENST00000497955	C1orf85	0.614	0.00795	0.0356	124	81
ENST00000392385	AL590867.1	0.457	0.00795	0.0356	383	279
ENST00000409690	CEP19	0.66	0.00799	0.0357	98	62
ENST00000521264	ATOX1	0.397	0.00814	0.0364	1288	978
ENST00000497403	GRHL1	0.515	0.00819	0.0365	203	142
ENST00000437621	PSMG3-AS1	0.41	0.00824	0.0368	796	599
ENST00000339276	SFN	0.375	0.00829	0.0369	8489	6545
ENST00000549848	SCRN3	1.2	0.00834	0.0371	30	13
ENST00000579352	RP1-37N7.1	1.2	0.00834	0.0371	30	13
ENST00000452637	FAM91A2	1.405	0.00841	0.0373	24	9
ENST00000472321	LGALS1	1.405	0.00841	0.0373	24	9
ENST00000476047	RP11-550F7.1	1.124	0.00843	0.0374	35	16
ENST00000283426	PLEKHG4B	0.609	0.00847	0.0375	119	78
ENST00000261867	SLC30A4	0.469	0.00849	0.0376	299	216
ENST00000366844	ENAH	0.388	0.00854	0.0377	1710	1307
ENST00000243056	HOXC13	0.378	0.00858	0.0378	3350	2577
ENST00000383657	PTPLB	0.37	0.00859	0.0379	20669	15988
ENST00000307630	YWHAG	0.37	0.00861	0.0379	42500	32897
ENST00000575741	RP11-235E17.6	0.887	0.00868	0.0382	50	27
ENST00000264360	PCDH10	0.375	0.00869	0.0382	4436	3420
ENST00000412055	PRRT3	0.455	0.00869	0.0382	351	256
ENST00000563205	RP11-363E7.4	0.427	0.00878	0.0385	527	392
ENST00000244869	EREG	0.964	0.00878	0.0385	43	22
ENST00000492829	ZC3H12A	0.757	0.00883	0.0387	66	39
ENST00000565695	RP3-467N11.1	0.482	0.00891	0.039	271	194
ENST00000330537	NOMO2	0.382	0.00891	0.039	1972	1513
ENST00000238892	CRIPT	0.602	0.00895	0.0391	123	81
ENST00000555447	STON2	0.48	0.009	0.0393	265	190
ENST00000273859	ATP10D	1.448	0.00904	0.0393	22	8
ENST00000359741	SLC39A14	1.448	0.00904	0.0393	22	8
ENST00000428678	UPK3BP1	1.448	0.00904	0.0393	22	8
ENST00000445273	HSPH1	1.448	0.00904	0.0393	22	8
ENST00000573688	TMEM159	1.448	0.00904	0.0393	22	8
ENST00000306730	AVEN	0.396	0.00904	0.0393	1024	778
ENST00000502263	NHP2	0.637	0.00909	0.0395	112	72
ENST00000420508	KB-1592A4.15	1.074	0.00913	0.0397	38	18
ENST00000426037	UBAC2-AS1	0.936	0.00921	0.0399	46	24
ENST00000329474	LRRC16A	0.39	0.00924	0.04	1200	916
ENST00000327259	TMEM151A	0.836	0.00937	0.0405	59	33
ENST00000407115	RP11-350J20.9	0.836	0.00937	0.0405	59	33
ENST00000369110	PREP	0.367	0.00952	0.041	5782	4483
ENST00000532667	ARHGAP27	0.882	0.00957	0.0411	48	26
ENST00000417695	AC007365.1	2.527	0.00961	0.0412	12	2
ENST00000419852	HLA-DQB1-AS1	2.527	0.00961	0.0412	12	2
ENST00000452381	AC064834.2	2.527	0.00961	0.0412	12	2
ENST00000469280	NCF2	2.527	0.00961	0.0412	12	2
ENST00000469556	GALE	0.634	0.00979	0.0418	104	67
ENST00000349606	MYLIP	0.372	0.00986	0.042	2388	1845
ENST00000393868	SUCLG1	0.723	0.00992	0.0422	76	46
ENST00000470861	AGPAT2	0.432	0.01	0.0427	425	315
ENST00000428508	RP11-353N4.1	1.827	0.0101	0.0429	18	5
ENST00000429927	CDKL2	1.827	0.0101	0.0429	18	5
ENST00000500447	MIR210HG	1.827	0.0101	0.0429	18	5
ENST00000509974	LNX1-AS2	1.827	0.0101	0.0429	18	5
ENST00000430496	PRPS1P2	0.59	0.0101	0.0429	119	79
ENST00000367772	SCYL3	2.185	0.0103	0.0434	14	3
ENST00000390463	TRAV36DV7	2.185	0.0103	0.0434	14	3
ENST00000448834	RP11-211N11.5	2.185	0.0103	0.0434	14	3
ENST00000478916	SYNE1	2.185	0.0103	0.0434	14	3
ENST00000568912	RP11-1H8.3	2.185	0.0103	0.0434	14	3
ENST00000572045	KREMEN2	2.185	0.0103	0.0434	14	3
ENST00000359297	STK40	0.509	0.0104	0.0436	185	130
ENST00000389614	GPX2	1.973	0.0104	0.0436	16	4
ENST00000481165	TINAGL1	1.973	0.0104	0.0436	16	4
ENST00000498607	SCG5	1.973	0.0104	0.0436	16	4
ENST00000561978	PCAT1	1.973	0.0104	0.0436	16	4
ENST00000583159	RP11-720N19.1	1.973	0.0104	0.0436	16	4
ENST00000527370	PITPNM1	0.626	0.0104	0.0438	105	68
ENST00000355295	TDRD7	0.555	0.0105	0.0441	147	100
ENST00000229795	MAPK14	0.806	0.0106	0.0442	63	36
ENST00000419640	AC092614.2	0.729	0.0107	0.0447	68	41
ENST00000529232	ALDH3B1	0.722	0.0108	0.0448	71	43
ENST00000557943	ETFA	0.722	0.0108	0.0448	71	43
ENST00000377722	AC021218.2	1.034	0.0108	0.0448	39	19
ENST00000487594	NBPF4	0.445	0.0108	0.045	324	238
ENST00000491911	ARRDC1	0.381	0.0109	0.0453	1068	820
ENST00000503970	MAN2A1	0.359	0.0109	0.0454	3995	3114
ENST00000306376	ETV5	0.597	0.011	0.0455	112	74
ENST00000378078	RGP1	0.363	0.011	0.0457	2641	2054
ENST00000310164	ZCCHC12	1.313	0.011	0.0457	25	10
ENST00000313737	AC024940.1	1.313	0.011	0.0457	25	10
ENST00000379589	LHFP	1.313	0.011	0.0457	25	10
ENST00000464664	H2BFS	0.394	0.0111	0.0457	694	528
ENST00000311417	ZMAT3	0.366	0.0111	0.0457	1957	1518
ENST00000433473	PPT1	0.359	0.0111	0.0459	3497	2726
ENST00000507915	ANKRD13D	0.455	0.0111	0.0459	288	210
ENST00000453505	TMEM189	0.84	0.0111	0.046	52	29
ENST00000504032	UGDH-AS1	0.359	0.0113	0.0465	3167	2469
ENST00000536684	MTRNR2L8	0.413	0.0113	0.0466	478	359
ENST00000243298	RAB9B	0.394	0.0113	0.0467	674	513
ENST00000417666	TNRC18P2	1.151	0.0114	0.047	29	13
ENST00000424774	RP11-276H7.2	1.151	0.0114	0.047	29	13
ENST00000444971	CLEC2D	1.151	0.0114	0.047	29	13
ENST00000311956	ARHGAP1	0.354	0.0115	0.0471	5516	4316
ENST00000362003	PCGF3	0.362	0.0117	0.0478	2042	1589
ENST00000562404	LPCAT4	0.699	0.0117	0.048	78	48
ENST00000521259	CTD-3083F21.5	0.904	0.0117	0.048	45	24
ENST00000472564	LAMP1	0.369	0.0118	0.0481	1329	1029
ENST00000264198	MUL1	0.358	0.0118	0.0482	2659	2075
ENST00000303221	EMB	0.354	0.0119	0.0485	3811	2982
ENST00000356244	RANGAP1	0.4	0.0119	0.0485	549	416
ENST00000519156	RPL26L1	1.035	0.012	0.0489	37	18
ENST00000282728	HHEX	0.572	0.0121	0.0492	119	80
ENST00000269217	LAMA3	1.344	0.0121	0.0493	23	9
ENST00000372844	HPCAL4	1.344	0.0121	0.0493	23	9
ENST00000376980	DNAJC1	0.357	0.0121	0.0493	2391	1867
ENST00000396891	HIST1H2BK	0.347	0.0122	0.0495	9970	7838

## Sheet: list4. shPHF20 down genes
ensembl	gene	logFC	PValue	FDR	MCF7.shPHF20_E2.rep1	MCF7.shPHF20_E2.rep2	MCF7.shNT_E2.rep1	MCF7.shNT_E2.rep2
ENST00000392583	OAS2	-4.824	3.31e-163	5.53e-159	206	199	7367	4114
ENST00000474885	RNA5-8S5	-4.521	7.31e-157	6.1e-153	737	927	983	37236
ENST00000363046	RMRP	-4.951	2.11e-111	1.18e-107	28	25	24	1621
ENST00000584058	Metazoa_SRP	-3.492	6.92e-91	1.65e-87	122	253	183	4038
ENST00000202917	OAS1	-3.437	1.34e-84	2.8e-81	159	104	1584	1266
ENST00000490232	RN7SL2	-2.91	7.08e-76	1.18e-72	610	1323	873	13656
ENST00000371826	IFIT2	-2.822	2.58e-75	3.92e-72	2603	3071	24047	16071
ENST00000414046	HCP5	-4.349	1.48e-73	2.06e-70	19	16	429	288
ENST00000397381	UCA1	-2.894	2.3e-71	2.75e-68	309	395	2589	2647
ENST00000252593	BST2	-2.814	2.03e-66	2.26e-63	380	275	2418	2188
ENST00000259030	RTP4	-3.661	4.6e-66	4.8e-63	34	33	475	375
ENST00000383925	RNU1-1	-2.847	1.63e-65	1.51e-62	232	263	1209	2353
ENST00000384782	RNU1-3	-2.847	1.69e-65	1.51e-62	231	263	1207	2348
ENST00000383861	RNU1-8	-2.846	1.71e-65	1.51e-62	233	263	1209	2358
ENST00000384278	RNU1-2	-2.845	1.84e-65	1.53e-62	231	264	1209	2350
ENST00000383869	RNU1-7	-2.845	1.93e-65	1.53e-62	233	263	1210	2354
ENST00000384659	RNU1-4	-2.845	2.06e-65	1.56e-62	231	263	1202	2348
ENST00000384687	RNU1-9	-2.846	2.23e-65	1.62e-62	226	262	1189	2321
ENST00000384010	RNU1-5	-2.843	2.35e-65	1.64e-62	233	263	1208	2351
ENST00000383858	RNU1-6	-2.844	2.84e-65	1.82e-62	226	262	1187	2317
ENST00000228928	OAS3	-2.595	8.46e-64	5.24e-61	7299	4888	39616	34020
ENST00000409652	APOL6	-3.344	4.32e-56	2.49e-53	36	35	476	247
ENST00000257570	OASL	-2.364	2.64e-53	1.38e-50	566	740	3572	3154
ENST00000262776	LGALS3BP	-2.322	4.89e-53	2.48e-50	10308	9092	50732	46263
ENST00000333625	IL29	-2.728	2.13e-49	1.02e-46	71	93	570	518
ENST00000380232	IFNB1	-2.791	4.48e-49	2.08e-46	63	76	530	433
ENST00000484003	PSMB8	-3.035	8.53e-48	3.85e-45	43	37	429	228
ENST00000371804	IFIT1	-2.204	2.38e-45	1.05e-42	577	459	2515	2260
ENST00000215794	USP18	-2.132	8.71e-45	3.73e-42	1486	1373	6632	5901
ENST00000464863	PSMB9	-2.746	9.54e-45	3.99e-42	51	66	424	362
ENST00000271332	CELSR2	-2.122	2.25e-44	9.18e-42	4659	2549	18487	12897
ENST00000379958	SAMD9	-2.114	5.12e-43	2.04e-40	881	740	3600	3418
ENST00000365668	RNU4-2	-5.974	2.39e-40	9.06e-38	1	2	7	194
ENST00000223293	GIMAP2	-3.319	7.78e-40	2.77e-37	20	17	199	172
ENST00000310803	RASGRP1	-2.032	4.69e-39	1.63e-36	762	518	2581	2654
ENST00000243346	NMI	-2.059	5.54e-39	1.89e-36	387	429	1777	1623
ENST00000341184	MGAT3	-2.84	3.26e-38	1.07e-35	34	34	263	225
ENST00000560141	TRIM69	-2.048	3.68e-38	1.18e-35	410	377	1738	1516
ENST00000333486	UBA7	-3.919	3.96e-38	1.25e-35	11	6	153	107
ENST00000528300	C14orf182	-2.944	4.34e-38	1.34e-35	25	32	203	237
ENST00000382040	RSAD2	-2.071	8.37e-38	2.54e-35	199	313	1164	988
ENST00000369317	TXNIP	-1.987	6.57e-36	1.96e-33	401	313	1793	1037
ENST00000575369	XAF1	-3.159	2.49e-35	7.04e-33	28	9	220	112
ENST00000413851	IL28B	-3.866	4.07e-35	1.1e-32	7	9	117	119
ENST00000486882	IFI44L	-2.066	4.48e-35	1.19e-32	215	166	978	618
ENST00000368947	ANXA9	-1.862	2.21e-34	5.66e-32	519	747	2167	2435
ENST00000421365	IFIH1	-2.283	2.24e-34	5.66e-32	85	77	469	320
ENST00000262878	SAMHD1	-1.81	1.08e-33	2.68e-31	1670	1719	6345	5537
ENST00000246911	IFI35	-2.166	1.11e-33	2.73e-31	116	102	564	415
ENST00000370473	GBP1	-1.931	2.47e-33	5.98e-31	289	309	1196	1085
ENST00000579787	TTC34	-1.784	2.84e-33	6.79e-31	5789	5583	20777	18381
ENST00000363217	SNORA73B	-2.525	3.52e-31	7.95e-29	51	35	36	460
ENST00000265598	LAMP3	-2.044	8.53e-31	1.87e-28	129	110	558	428
ENST00000264350	HERC5	-2.164	1.44e-30	3.12e-28	87	74	414	308
ENST00000306390	LRG1	-2.265	2.21e-30	4.66e-28	60	63	298	294
ENST00000293272	CCL5	-2.103	3.42e-30	7.14e-28	63	111	355	393
ENST00000317216	EGR3	-1.751	4.15e-30	8.56e-28	420	566	1586	1733
ENST00000331982	IL28A	-3.128	5.99e-30	1.21e-27	15	14	134	121
ENST00000521141	RP11-459E5.1	-2.01	6.01e-30	1.21e-27	98	141	428	535
ENST00000341469	TRIM14	-1.708	6.13e-30	1.22e-27	2425	1968	7076	7278
ENST00000375460	PADI3	-2.331	9.57e-30	1.88e-27	39	61	185	319
ENST00000365055	RNA5S15	-2.673	1.54e-28	2.99e-26	22	31	16	323
ENST00000365387	RNA5S16	-2.65	2.83e-28	5.44e-26	22	32	16	324
ENST00000363500	RNA5S17	-2.598	1.5e-27	2.84e-25	23	33	16	324
ENST00000462315	PARP9	-1.655	1.73e-27	3.24e-25	769	697	2412	2206
ENST00000312371	AMZ1	-1.687	2.19e-27	4.07e-25	513	389	1647	1257
ENST00000362464	RNA5S11	-2.589	2.42e-27	4.44e-25	23	33	15	323
ENST00000362482	RNA5S1	-2.585	3.08e-27	5.59e-25	23	33	16	321
ENST00000489775	PLSCR1	-1.76	3.23e-27	5.79e-25	308	227	990	823
ENST00000363511	RNA5S4	-2.581	3.92e-27	6.89e-25	23	33	16	320
ENST00000365656	RNA5S13	-2.581	3.92e-27	6.89e-25	23	33	16	320
ENST00000364718	RNA5S2	-2.568	4.29e-27	7.47e-25	23	34	15	324
ENST00000363473	RNA5S8	-2.564	5.45e-27	9.19e-25	23	34	16	322
ENST00000364485	RNA5S14	-2.564	5.45e-27	9.19e-25	23	34	16	322
ENST00000365651	RNA5S7	-2.564	5.45e-27	9.19e-25	23	34	16	322
ENST00000362400	RNA5S12	-2.56	6.92e-27	1.14e-24	23	34	16	321
ENST00000362467	RNA5S3	-2.56	6.92e-27	1.14e-24	23	34	16	321
ENST00000363754	RNA5S6	-2.555	8.79e-27	1.44e-24	23	34	15	321
ENST00000363040	RNA5S10	-2.543	9.55e-27	1.53e-24	23	35	16	323
ENST00000251642	DHX58	-2.163	1.76e-26	2.8e-24	42	65	224	256
ENST00000362526	RNA5S5	-2.53	1.95e-26	3.07e-24	23	35	16	320
ENST00000321253	TUBA3D	-2.367	2.95e-26	4.6e-24	37	34	199	168
ENST00000410482	U2	-3.617	4.15e-26	6.41e-24	8	6	21	153
ENST00000363925	RNU4-1	-4.921	5.56e-26	8.52e-24	2	2	2	125
ENST00000328880	HCAR2	-2.408	6.14e-26	9.32e-24	20	42	154	176
ENST00000365328	RN7SK	-1.603	7.33e-26	1.1e-23	1230	1459	2011	6159
ENST00000371818	IFIT3	-2.703	1.37e-25	2.01e-23	24	15	155	100
ENST00000356386	BTN3A2	-2.86	2.74e-25	3.98e-23	12	18	123	96
ENST00000436615	RAPGEFL1	-2.195	2.82e-25	4.06e-23	39	53	187	235
ENST00000526007	PARP10	-1.697	3.22e-25	4.57e-23	275	218	913	686
ENST00000312988	TUBA3E	-2.611	3.53e-25	4.95e-23	28	17	148	128
ENST00000482953	MX2	-4.199	6.91e-25	9.61e-23	3	4	69	63
ENST00000355710	RET	-1.527	2.24e-24	3.07e-22	864	1111	2604	3089
ENST00000393743	DDX60	-1.529	2.96e-24	4.02e-22	1829	1273	4835	4120
ENST00000472045	IRF1	-1.606	3.61e-24	4.86e-22	341	321	1223	792
ENST00000354258	TAP1	-1.531	6.04e-24	8e-22	904	674	2700	1862
ENST00000239938	EGR1	-1.511	6.34e-24	8.35e-22	1913	1171	5559	3232
ENST00000463764	TRANK1	-3.76	8.84e-24	1.15e-21	7	3	94	44
ENST00000448775	CLMP	-1.824	1.08e-23	1.4e-21	100	108	352	385
ENST00000263265	PLEKHA4	-3.361	1.77e-23	2.25e-21	7	8	98	58
ENST00000506222	RP3-468B3.3	-2.021	1.1e-22	1.36e-20	54	53	218	217
ENST00000572992	RMI2	-2.449	1.59e-22	1.95e-20	26	20	156	96
ENST00000560113	B2M	-1.448	2.39e-22	2.91e-20	887	1008	2917	2254
ENST00000304735	VASN	-1.459	4.13e-22	4.97e-20	941	898	2541	2515
ENST00000399808	IFITM3	-1.4	1.06e-21	1.26e-19	7915	8161	22004	20417
ENST00000553285	IFI27	-1.724	1.07e-21	1.26e-19	157	82	455	335
ENST00000477068	SP110	-1.693	1.35e-21	1.57e-19	168	96	496	358
ENST00000371795	IFIT5	-1.405	2.23e-21	2.57e-19	1839	1935	5076	4916
ENST00000374897	TAP2	-1.402	3.39e-21	3.86e-19	2194	1939	5824	5098
ENST00000236147	SELL	-2.848	3.48e-21	3.93e-19	11	13	85	89
ENST00000343070	SCNN1B	-1.737	5.42e-21	6.03e-19	78	110	271	356
ENST00000368061	VANGL2	-2.053	6.19e-21	6.8e-19	36	46	160	181
ENST00000379389	ISG15	-1.375	7.6e-21	8.3e-19	17605	14661	44997	38691
ENST00000300061	SCNN1G	-1.453	9.3e-21	1e-18	409	463	1213	1175
ENST00000269593	IGFBP4	-1.344	3.25e-20	3.41e-18	4961	5852	13442	14009
ENST00000404168	CMPK2	-4.029	1.07e-19	1.1e-17	4	2	65	36
ENST00000500836	CTD-2521M24.9	-2.215	1.48e-19	1.51e-17	33	22	140	116
ENST00000201586	SULT2B1	-1.625	2.26e-19	2.3e-17	105	113	354	319
ENST00000237289	TNFAIP3	-1.434	3.35e-19	3.35e-17	306	294	885	736
ENST00000280258	PRSS23	-1.333	3.85e-19	3.83e-17	2332	1946	5253	5528
ENST00000446057	RP11-564A8.4	-4.179	6.48e-19	6.37e-17	1	4	35	59
ENST00000316660	PMAIP1	-1.46	9.7e-19	9.37e-17	173	229	569	537
ENST00000458549	TMEM64	-1.409	1.16e-18	1.12e-16	450	221	1241	541
ENST00000381848	PLIN5	-1.606	4.06e-18	3.81e-16	95	97	302	283
ENST00000512200	RP11-757G1.6	-2.54	1.34e-17	1.23e-15	4	23	54	104
ENST00000430683	RP11-288L9.4	-1.837	1.71e-17	1.56e-15	70	27	226	121
ENST00000355754	GBP4	-1.587	1.95e-17	1.76e-15	72	102	303	220
ENST00000368738	S100A9	-1.453	3.74e-17	3.36e-15	139	175	352	508
ENST00000226247	FOXN1	-2.272	4.9e-17	4.34e-15	28	12	95	99
ENST00000401008	RP6-74O6.2	-1.75	7.05e-17	6.16e-15	31	67	167	163
ENST00000401011	PDZK1P1	-1.75	7.05e-17	6.16e-15	31	67	167	163
ENST00000368626	FRK	-1.474	9.96e-17	8.62e-15	144	110	431	275
ENST00000334528	FMN1	-1.278	1.03e-16	8.89e-15	646	513	1475	1335
ENST00000443667	PDZK1	-3.814	1.24e-16	1.06e-14	5	1	38	49
ENST00000474629	PARP14	-1.401	1.89e-16	1.6e-14	294	111	667	403
ENST00000305631	DEGS2	-1.276	2.27e-16	1.91e-14	368	429	1056	874
ENST00000275767	TMEM140	-1.276	3.49e-16	2.91e-14	362	374	1014	769
ENST00000377602	ST8SIA6	-1.471	5.8e-16	4.77e-14	107	114	294	319
ENST00000364558	7SK	-1.487	5.91e-16	4.84e-14	130	115	167	520
ENST00000515088	DDX60L	-1.442	7.44e-16	6.06e-14	97	130	337	280
ENST00000403160	MYEOV2	-1.398	9.67e-16	7.84e-14	135	149	407	342
ENST00000325455	PGR	-1.183	1.02e-15	8.25e-14	2209	2137	4969	4902
ENST00000260702	LOXL4	-1.694	1.35e-15	1.08e-13	52	52	162	175
ENST00000370482	GBP3	-3.427	1.43e-15	1.14e-13	6	2	59	29
ENST00000280155	ADRA2A	-1.412	1.58e-15	1.24e-13	78	162	271	368
ENST00000463101	SUSD2	-1.765	1.95e-15	1.53e-13	33	51	133	153
ENST00000339145	IFI6	-1.947	1.99e-15	1.55e-13	36	23	133	95
ENST00000320767	ARL14	-2.102	3.26e-15	2.52e-13	26	16	104	77
ENST00000375486	PADI2	-1.548	3.42e-15	2.63e-13	42	94	178	220
ENST00000367098	IL20	-2.662	3.86e-15	2.96e-13	3	15	58	57
ENST00000383620	HLA-H	-1.324	3.99e-15	3.04e-13	225	183	478	544
ENST00000468419	AGR2	-1.257	5.01e-15	3.81e-13	323	280	782	659
ENST00000569673	C15orf59	-1.382	6.53e-15	4.89e-13	157	123	352	378
ENST00000529369	RP11-660L16.2	-1.252	1.03e-14	7.66e-13	205	295	560	631
ENST00000412266	AC006028.9	-1.236	1.16e-14	8.51e-13	260	319	669	695
ENST00000556539	STAT2	-1.112	4.6e-14	3.36e-12	1012	1152	2541	2138
ENST00000395676	KLHDC7B	-1.12	5.13e-14	3.73e-12	1483	1129	3344	2332
ENST00000318430	TMC8	-1.57	6.35e-14	4.55e-12	52	58	163	164
ENST00000395388	HLA-DRA	-2.918	7.16e-14	5.11e-12	8	4	58	34
ENST00000448587	PLAC2	-1.095	8.34e-14	5.85e-12	2123	2472	4502	5311
ENST00000575556	PSMB10	-1.176	1.02e-13	7.06e-12	345	364	798	804
ENST00000263116	RAB36	-1.384	1.17e-13	8.02e-12	116	90	247	291
ENST00000296140	CCR1	-1.271	1.33e-13	9.1e-12	204	153	434	428
ENST00000264052	SP100	-1.352	1.37e-13	9.3e-12	114	108	289	278
ENST00000361099	STAT1	-1.08	1.45e-13	9.77e-12	9902	9171	19755	20565
ENST00000323646	PLA2G16	-1.176	1.59e-13	1.06e-11	376	312	833	722
ENST00000433734	RP5-1065P14.2	-2.093	1.72e-13	1.15e-11	16	19	94	56
ENST00000519691	RP11-150O12.3	-1.635	1.8e-13	1.2e-11	53	37	148	132
ENST00000402119	CYP4F11	-1.92	1.83e-13	1.21e-11	31	18	112	74
ENST00000332029	SOCS1	-1.217	1.83e-13	1.21e-11	184	213	531	392
ENST00000273075	DNPEP	-1.21	2.61e-13	1.71e-11	192	223	506	454
ENST00000566457	CTD-3247F14.2	-2.599	2.81e-13	1.84e-11	7	10	40	64
ENST00000559821	RP11-321G12.1	-1.645	3.35e-13	2.18e-11	44	39	135	125
ENST00000479107	HLA-DPA1	-2.74	6.04e-13	3.86e-11	2	11	43	45
ENST00000543406	SLC15A3	-2.714	8.15e-13	5.18e-11	6	8	45	48
ENST00000264346	HERC6	-1.823	8.71e-13	5.49e-11	25	28	105	83
ENST00000252483	PVRL2	-1.029	1.36e-12	8.42e-11	3043	3783	6429	7501
ENST00000390541	IGHE	-2.162	2.05e-12	1.25e-10	15	13	66	60
ENST00000486275	MX1	-1.64	2.36e-12	1.44e-10	50	24	138	93
ENST00000339223	FPR3	-2.475	2.55e-12	1.54e-10	12	6	41	60
ENST00000257267	GPR77	-1.06	2.68e-12	1.61e-10	617	654	1324	1327
ENST00000556550	DHRS2	-1.353	3.55e-12	2.11e-10	69	93	163	251
ENST00000399298	TMEM26	-1.815	4.58e-12	2.7e-10	43	10	88	99
ENST00000419932	RNA28S5	-1.039	5.12e-12	3.01e-10	179880	124591	226620	398901
ENST00000259455	GABBR2	-1.207	5.65e-12	3.31e-10	158	153	313	405
ENST00000566432	CT62	-2.226	5.96e-12	3.48e-10	10	14	62	51
ENST00000393946	SYT12	-0.997	7.95e-12	4.61e-10	4193	4765	7961	9916
ENST00000490682	CASP8	-1.193	9.35e-12	5.33e-10	171	139	360	349
ENST00000368679	ADAM12	-2.296	1e-11	5.71e-10	4	16	55	44
ENST00000242249	RAMP3	-1.245	1.02e-11	5.78e-10	154	91	306	275
ENST00000531912	IRF7	-1.297	1.11e-11	6.24e-10	77	93	241	177
ENST00000582381	ALDOC	-1.994	1.14e-11	6.37e-10	16	18	66	70
ENST00000371900	SLC6A14	-0.989	1.7e-11	9.33e-10	2219	1632	4684	2962
ENST00000359543	EMP2	-0.977	1.76e-11	9.63e-10	4634	4944	9172	9676
ENST00000554129	RP11-58E21.3	-1.747	1.79e-11	9.77e-10	30	22	76	99
ENST00000289269	PCDHAC2	-1.152	1.8e-11	9.8e-10	172	161	415	325
ENST00000164227	BCL3	-1.133	2.09e-11	1.13e-09	150	195	382	375
ENST00000415861	CD164	-1.304	2.72e-11	1.47e-09	92	65	235	153
ENST00000558573	PATL2	-2.932	3.67e-11	1.96e-09	3	6	36	34
ENST00000361976	INPP5F	-0.964	4.1e-11	2.18e-09	1633	1791	3480	3199
ENST00000491847	CISH	-1.408	4.8e-11	2.54e-09	60	48	140	147
ENST00000564725	PML	-1.032	4.92e-11	2.6e-09	342	374	779	685
ENST00000178638	CA12	-0.936	5.23e-11	2.76e-09	6885	9909	14962	17173
ENST00000453426	XXbac-BPG246D15.8	-2.803	5.37e-11	2.82e-09	6	4	44	27
ENST00000374975	HLA-DRB5	-1.017	5.45e-11	2.85e-09	263	438	680	739
ENST00000535284	NLRC5	-2.487	6.38e-11	3.33e-09	6	9	46	39
ENST00000461341	CPHL1P	-1.38	6.93e-11	3.61e-09	49	65	119	178
ENST00000310398	AGR3	-2.708	7.52e-11	3.88e-09	5	6	51	22
ENST00000367341	RAET1L	-1.473	7.87e-11	4.03e-09	26	56	104	124
ENST00000262888	KCNN4	-1.474	8.51e-11	4.34e-09	49	38	104	138
ENST00000373091	GRIK3	-1.075	1.01e-10	5.09e-09	180	239	386	497
ENST00000315323	FZD2	-1.025	1.1e-10	5.5e-09	352	358	694	751
ENST00000390543	IGHG4	-1.328	1.15e-10	5.75e-09	57	64	172	132
ENST00000427522	HELZ2	-0.94	1.3e-10	6.45e-09	1936	1985	3879	3644
ENST00000371852	CH25H	-2.783	1.31e-10	6.49e-09	4	6	36	34
ENST00000379472	KCNC1	-1.559	1.44e-10	7.12e-09	27	37	101	88
ENST00000380913	SHROOM2	-0.987	1.72e-10	8.43e-09	524	496	976	1046
ENST00000340573	UBE2L6	-2.395	1.76e-10	8.61e-09	12	4	41	44
ENST00000288466	ZNF618	-0.951	1.78e-10	8.67e-09	1477	1270	2673	2638
ENST00000233057	EIF2AK2	-0.93	1.91e-10	9.28e-09	7528	6429	13544	13055
ENST00000567776	THSD4	-1.651	1.95e-10	9.44e-09	37	17	105	65
ENST00000389131	LOXL2	-0.959	2.76e-10	1.32e-08	771	748	1354	1599
ENST00000308831	RHOD	-0.925	3.13e-10	1.48e-08	1541	1664	2959	3126
ENST00000419007	SEMA3B	-1.03	3.29e-10	1.55e-08	311	212	630	438
ENST00000494066	NMRK1	-1.051	3.47e-10	1.63e-08	205	212	423	441
ENST00000379485	KBTBD6	-0.916	3.89e-10	1.82e-08	1207	1416	2545	2403
ENST00000393593	IRF2	-0.954	4.06e-10	1.89e-08	547	565	1087	1068
ENST00000265293	WWC1	-1.051	4.37e-10	2.02e-08	215	186	442	389
ENST00000344120	SPRY4	-1.239	4.8e-10	2.21e-08	85	70	187	179
ENST00000502382	UBE2J2	-1.095	4.91e-10	2.25e-08	119	150	287	288
ENST00000368222	CRABP2	-0.875	5.48e-10	2.5e-08	2659	5265	6360	8168
ENST00000440492	RP11-288L9.1	-2.9	6.29e-10	2.86e-08	6	2	25	36
ENST00000513317	ACSL1	-4.992	6.67e-10	3.01e-08	0	1	21	17
ENST00000296161	DTX3L	-0.891	9.07e-10	4.07e-08	10421	8280	18977	15715
ENST00000268042	ARRDC4	-0.929	1.1e-09	4.93e-08	559	577	1094	1069
ENST00000496624	PARP12	-1.75	1.11e-09	4.95e-08	28	12	78	57
ENST00000320330	PAGR1	-0.894	1.18e-09	5.24e-08	1388	1610	2581	2992
ENST00000281030	THRSP	-2.239	1.27e-09	5.63e-08	2	15	21	60
ENST00000521914	WDR67	-1.62	1.32e-09	5.79e-08	25	24	76	75
ENST00000528880	HCAR3	-2.307	1.33e-09	5.83e-08	4	11	38	37
ENST00000318407	BOK	-0.875	1.37e-09	5.99e-08	3467	4218	6582	7511
ENST00000486774	LGALS9	-2.757	1.41e-09	6.14e-08	3	6	33	29
ENST00000310954	SLCO4C1	-1.159	1.5e-09	6.53e-08	89	90	214	186
ENST00000384714	SNORD15B	-2.606	1.59e-09	6.9e-08	4	7	10	58
ENST00000378347	RP11-830F9.6	-1.288	1.65e-09	7.13e-08	72	52	97	206
ENST00000277225	ZNF462	-1.148	1.77e-09	7.61e-08	71	108	167	230
ENST00000340790	PALM3	-0.951	1.84e-09	7.89e-08	322	343	678	608
ENST00000342640	THEG	-2.29	1.88e-09	8.03e-08	8	8	35	44
ENST00000371809	IFIT1B	-4.915	2.17e-09	9.19e-08	0	1	17	19
ENST00000219334	SMPD3	-1.318	2.17e-09	9.19e-08	60	45	112	150
ENST00000166244	EPHA8	-1.469	2.29e-09	9.66e-08	26	40	68	115
ENST00000443093	AC116366.6	-1.491	2.32e-09	9.75e-08	26	34	96	73
ENST00000310624	NEFH	-1.899	2.95e-09	1.23e-07	11	17	44	61
ENST00000406875	HIPK2	-0.874	3.03e-09	1.26e-07	4731	3743	7739	7792
ENST00000559042	PSME2	-0.87	3.11e-09	1.29e-07	1307	1458	2498	2556
ENST00000389110	P2RX2	-1.415	3.34e-09	1.38e-07	41	32	94	101
ENST00000389474	SIGLEC15	-1.846	3.57e-09	1.46e-07	23	8	58	54
ENST00000321612	GLDC	-1.357	3.58e-09	1.46e-07	39	46	87	131
ENST00000411404	RNU2-6P	-4.192	3.58e-09	1.46e-07	1	1	3	37
ENST00000253110	C19orf66	-1.765	3.84e-09	1.56e-07	18	16	71	45
ENST00000306072	ISG20	-1.152	3.93e-09	1.59e-07	91	74	213	154
ENST00000306621	CXCL11	-1.704	4.07e-09	1.64e-07	11	26	57	64
ENST00000415912	ECE1	-0.854	4.09e-09	1.64e-07	1784	2253	3380	3918
ENST00000469226	TH	-2.608	4.6e-09	1.83e-07	6	4	36	26
ENST00000425209	PDZK1P2	-2.912	4.61e-09	1.83e-07	4	3	18	36
ENST00000443439	ERAP1	-0.893	4.68e-09	1.85e-07	583	637	1048	1217
ENST00000415141	RP11-203J24.8	-1.33	4.7e-09	1.85e-07	47	44	103	126
ENST00000504162	CDK18	-2.057	5.01e-09	1.97e-07	10	11	42	46
ENST00000327532	DZIP1L	-1.614	6.02e-09	2.34e-07	15	28	66	66
ENST00000484256	XBP1	-0.998	6.65e-09	2.58e-07	195	163	371	344
ENST00000274710	PSD2	-1.434	7.04e-09	2.71e-07	37	28	91	85
ENST00000268933	EPN3	-1.027	7.04e-09	2.71e-07	100	160	223	307
ENST00000436715	H19	-2.44	7.21e-09	2.77e-07	5	7	29	37
ENST00000235382	RGS2	-1.167	7.22e-09	2.77e-07	86	68	159	187
ENST00000330258	FAM123B	-0.889	8.03e-09	3.06e-07	564	470	1048	867
ENST00000562031	RP11-8P11.3	-2.264	8.68e-09	3.29e-07	3	11	31	37
ENST00000273153	CSRNP1	-0.955	1.03e-08	3.87e-07	213	200	448	353
ENST00000507297	TMEM173	-1.112	1.05e-08	3.97e-07	62	97	171	173
ENST00000302517	CXXC5	-0.838	1.08e-08	4.06e-07	1007	1336	1944	2244
ENST00000263464	BIRC3	-1.132	1.2e-08	4.46e-07	88	67	206	134
ENST00000350849	CDH26	-2.08	1.25e-08	4.64e-07	10	9	35	46
ENST00000490302	PKDCC	-1.856	1.26e-08	4.64e-07	8	17	51	40
ENST00000432629	RPL12P4	-4.833	1.28e-08	4.73e-07	1	0	2	32
ENST00000468249	ODF3B	-1.678	1.36e-08	4.99e-07	28	10	63	59
ENST00000339420	ZDHHC3	-0.983	1.36e-08	4.99e-07	140	171	296	319
ENST00000370575	PYROXD2	-1.233	1.61e-08	5.87e-07	49	53	119	121
ENST00000319374	ZDHHC22	-0.952	1.62e-08	5.91e-07	303	144	553	312
ENST00000373290	TSPAN15	-0.881	1.65e-08	6.02e-07	321	419	649	714
ENST00000316048	C12orf69	-1.57	1.8e-08	6.53e-07	27	17	75	56
ENST00000249016	MCHR1	-2.044	1.82e-08	6.58e-07	10	9	46	33
ENST00000562900	RP11-142A12.1	-4.04	1.96e-08	7.08e-07	0	2	14	22
ENST00000312960	SIAH2	-0.806	1.97e-08	7.11e-07	4349	5107	8123	8407
ENST00000337752	C5orf56	-1.48	2.06e-08	7.4e-07	36	18	96	55
ENST00000465821	FAM102A	-0.893	2.15e-08	7.72e-07	304	312	619	525
ENST00000394945	SPOCK1	-1.19	2.48e-08	8.81e-07	64	52	131	134
ENST00000453951	AC104135.4	-0.97	2.55e-08	9.06e-07	254	142	362	414
ENST00000567273	AL121578.2	-1.415	2.62e-08	9.25e-07	48	16	105	66
ENST00000369158	HIST2H3C	-0.813	2.98e-08	1.05e-06	1011	1106	2018	1702
ENST00000403683	HIST2H3A	-0.813	3.06e-08	1.07e-06	1012	1106	2018	1702
ENST00000364315	RNA5SP202	-2.83	3.12e-08	1.09e-06	4	3	5	46
ENST00000558888	RP11-1069G10.1	-1.219	3.21e-08	1.12e-06	34	63	100	126
ENST00000379565	RPS6KA3	-0.817	3.25e-08	1.13e-06	1160	1256	2052	2204
ENST00000509817	FAM86KP	-4	3.45e-08	1.2e-06	1	1	25	10
ENST00000535834	HSH2D	-0.978	3.52e-08	1.22e-06	140	135	299	243
ENST00000369295	ADRB1	-1.275	3.68e-08	1.27e-06	36	49	75	131
ENST00000564646	RP11-830F9.7	-1.369	3.75e-08	1.29e-06	40	28	95	81
ENST00000296533	NPY1R	-0.792	4.61e-08	1.56e-06	11743	9488	20320	16439
ENST00000446295	NUS1P1	-0.889	4.84e-08	1.63e-06	291	257	543	472
ENST00000297323	ADCY1	-0.79	4.9e-08	1.65e-06	3507	3358	6304	5566
ENST00000484704	HLA-F	-2.027	5.13e-08	1.71e-06	8	10	44	30
ENST00000454158	RELL1	-1.387	5.13e-08	1.71e-06	24	34	87	65
ENST00000392097	AL021068.1	-0.926	5.27e-08	1.75e-06	200	170	388	315
ENST00000568752	RP11-989E6.10	-1.189	5.3e-08	1.76e-06	71	39	149	102
ENST00000412149	LL22NC03-2H8.4	-1.725	5.35e-08	1.77e-06	8	20	62	31
ENST00000313426	C20orf197	-3.958	6.1e-08	2e-06	0	2	19	15
ENST00000310396	CPED1	-3.958	6.1e-08	2e-06	2	0	20	14
ENST00000365484	RNY3	-7.087	6.4e-08	2.08e-06	0	0	0	27
ENST00000372213	MAT1A	-7.033	6.4e-08	2.08e-06	0	0	17	9
ENST00000526097	BLK	-2.476	6.62e-08	2.15e-06	1	8	21	30
ENST00000436616	AC009948.5	-1.36	6.87e-08	2.22e-06	37	26	89	73
ENST00000464177	TMEM164	-1.374	7.08e-08	2.28e-06	32	30	71	90
ENST00000360004	HLA-DRB1	-0.789	7.65e-08	2.45e-06	685	1011	1389	1541
ENST00000531862	PHLDB1	-1.211	8.32e-08	2.65e-06	44	44	140	64
ENST00000263372	KCNK6	-0.778	8.44e-08	2.69e-06	2028	2211	3643	3626
ENST00000376238	SLC28A3	-1.522	9.43e-08	2.99e-06	13	29	43	78
ENST00000341865	C6orf132	-0.845	9.63e-08	3.04e-06	373	352	682	620
ENST00000291495	CILP2	-0.823	9.71e-08	3.05e-06	444	436	868	689
ENST00000231721	SEMA3G	-1.153	1.05e-07	3.28e-06	57	54	123	124
ENST00000296452	BSN	-0.852	1.06e-07	3.31e-06	386	324	635	647
ENST00000261369	SNX24	-0.845	1.06e-07	3.31e-06	264	349	516	585
ENST00000376630	HLA-E	-0.745	1.09e-07	3.39e-06	6491	9052	13482	12570
ENST00000378578	DYNLT3	-0.772	1.13e-07	3.51e-06	2421	2533	4130	4332
ENST00000456775	ST7-AS1	-1.425	1.21e-07	3.74e-06	27	25	65	75
ENST00000306085	TRIM56	-0.782	1.21e-07	3.74e-06	2187	1484	3770	2542
ENST00000409003	SAMD12	-0.87	1.24e-07	3.82e-06	187	265	371	455
ENST00000565433	RP11-800A3.4	-0.762	1.31e-07	4.03e-06	1426	2066	2619	3304
ENST00000367091	FAIM3	-1.593	1.4e-07	4.3e-06	12	22	46	57
ENST00000319080	MLXIP	-0.953	1.51e-07	4.6e-06	168	100	298	221
ENST00000518797	CD74	-2.108	1.56e-07	4.74e-06	2	12	29	32
ENST00000381783	PAAF1	-2.585	1.67e-07	5.05e-06	4	4	31	18
ENST00000367001	SLC30A1	-0.754	1.95e-07	5.85e-06	2784	2938	4824	4824
ENST00000340607	PTGES	-1.709	1.96e-07	5.86e-06	13	15	45	47
ENST00000397477	CPSF1P1	-3.459	2.09e-07	6.23e-06	2	1	25	10
ENST00000327155	RBBP8	-1.021	2.33e-07	6.9e-06	96	71	187	152
ENST00000453464	RNF223	-0.776	2.45e-07	7.23e-06	774	731	1358	1220
ENST00000362012	PTGS1	-2.801	2.57e-07	7.56e-06	1	5	17	26
ENST00000458748	SCARNA2	-1.674	2.67e-07	7.83e-06	15	14	49	44
ENST00000313334	BTF3L4	-0.87	2.77e-07	8.1e-06	178	200	346	345
ENST00000262065	MMD	-0.885	2.98e-07	8.7e-06	198	149	374	267
ENST00000564823	RP11-414J4.2	-2.448	3.22e-07	9.35e-06	6	3	23	27
ENST00000296498	PRSS12	-1.891	3.42e-07	9.87e-06	8	11	55	16
ENST00000266744	ASCL1	-3.147	3.43e-07	9.89e-06	4	0	20	17
ENST00000493306	KLF4	-0.987	3.49e-07	1e-05	105	78	195	168
ENST00000467942	C3orf52	-1.782	3.74e-07	1.07e-05	18	6	56	27
ENST00000493850	LFNG	-1.193	3.75e-07	1.07e-05	47	36	98	92
ENST00000282388	ZFP36L2	-0.737	3.86e-07	1.1e-05	11601	9303	18683	16168
ENST00000458537	SKIL	-0.732	3.89e-07	1.1e-05	3405	4009	5698	6614
ENST00000538868	AC010536.1	-0.906	4.16e-07	1.18e-05	116	146	242	249
ENST00000269703	CYP4F22	-0.786	4.25e-07	1.2e-05	395	434	710	720
ENST00000328089	SPSB1	-0.789	4.72e-07	1.33e-05	440	442	718	806
ENST00000454935	LINC00263	-0.763	4.78e-07	1.35e-05	643	624	1124	1026
ENST00000084798	CA11	-0.921	5.01e-07	1.41e-05	86	123	220	176
ENST00000399817	IFITM2	-0.745	5.15e-07	1.44e-05	662	781	1277	1141
ENST00000282058	HAUS1	-0.759	5.32e-07	1.49e-05	594	644	1037	1058
ENST00000349015	ALDH3B2	-1.389	6.12e-07	1.69e-05	26	22	56	70
ENST00000442898	XXyac-YRM2039.2	-1.522	6.17e-07	1.71e-05	13	21	46	52
ENST00000204637	FLT3LG	-1.987	6.41e-07	1.77e-05	10	6	28	36
ENST00000244534	HIST1H1D	-1.019	6.95e-07	1.91e-05	82	59	160	126
ENST00000256458	IRAK2	-1.251	7.03e-07	1.93e-05	38	27	90	65
ENST00000481066	PNPT1	-0.773	7.34e-07	2e-05	380	392	707	612
ENST00000461013	SLC22A5	-0.785	7.43e-07	2.02e-05	428	295	776	470
ENST00000376495	OTUD1	-0.719	7.49e-07	2.03e-05	1288	1471	2372	2168
ENST00000475124	IL17RB	-1.071	7.59e-07	2.05e-05	46	61	121	104
ENST00000346234	OSTF1	-0.723	7.95e-07	2.14e-05	1069	1270	1897	1963
ENST00000321535	FBXO39	-6.794	8.25e-07	2.22e-05	0	0	12	10
ENST00000427646	NANS	-1.133	8.28e-07	2.22e-05	50	47	73	140
ENST00000287594	MPV17L	-2.877	8.34e-07	2.24e-05	1	4	10	28
ENST00000534336	MALAT1	-0.74	8.47e-07	2.27e-05	1839	1688	2367	3525
ENST00000562490	RP11-102F4.3	-2.551	8.67e-07	2.32e-05	3	4	29	13
ENST00000222248	SLC5A5	-1.202	9.26e-07	2.47e-05	29	40	79	80
ENST00000318238	SAMD9L	-3.067	9.78e-07	2.6e-05	2	2	17	18
ENST00000219244	CCL17	-2.221	1.01e-06	2.68e-05	2	9	26	26
ENST00000308249	PPM1E	-0.735	1.01e-06	2.68e-05	744	700	1290	1114
ENST00000377325	ZNF165	-0.721	1.01e-06	2.68e-05	663	750	1341	988
ENST00000479851	PISD	-1.797	1.02e-06	2.7e-05	15	5	42	28
ENST00000563110	ARHGAP11B	-0.999	1.02e-06	2.7e-05	65	72	149	125
ENST00000367580	MR1	-0.762	1.09e-06	2.87e-05	284	362	593	503
ENST00000395384	QPRT	-0.713	1.12e-06	2.93e-05	981	1269	1703	1986
ENST00000462274	DYRK1A	-1.318	1.17e-06	3.04e-05	30	20	91	34
ENST00000466983	SLC25A25	-1.08	1.21e-06	3.15e-05	53	50	108	110
ENST00000367157	NUAK2	-0.749	1.22e-06	3.18e-05	974	629	1381	1313
ENST00000324873	NUPR1	-0.808	1.23e-06	3.2e-05	166	224	337	346
ENST00000558767	FAH	-1.134	1.25e-06	3.24e-05	35	51	72	117
ENST00000334815	HPDL	-0.695	1.28e-06	3.31e-05	2336	3041	4029	4674
ENST00000332582	GPR173	-1.074	1.34e-06	3.43e-05	46	56	91	124
ENST00000414583	POM121L9P	-1.361	1.35e-06	3.46e-05	22	25	61	60
ENST00000570950	PRSS22	-1.044	1.39e-06	3.56e-05	54	56	137	90
ENST00000459341	AL592188.1	-1.779	1.43e-06	3.63e-05	17	5	32	44
ENST00000488948	AL592188.2	-1.779	1.43e-06	3.63e-05	17	5	32	44
ENST00000423738	ARMCX4	-1.139	1.45e-06	3.67e-05	17	61	48	124
ENST00000574412	CXCL16	-0.86	1.46e-06	3.7e-05	120	141	252	222
ENST00000369448	FAM46C	-0.719	1.51e-06	3.83e-05	470	625	941	861
ENST00000570843	RP11-473M20.16	-0.906	1.54e-06	3.9e-05	50	118	183	132
ENST00000395743	BTC	-1.201	1.56e-06	3.93e-05	34	32	95	57
ENST00000561760	PRSS29P	-0.933	1.64e-06	4.12e-05	103	75	203	137
ENST00000285407	KLF10	-0.922	1.69e-06	4.24e-05	104	79	217	130
ENST00000316981	PLAG1	-1.367	1.73e-06	4.35e-05	29	17	65	54
ENST00000560231	RP11-102L12.2	-2.661	1.8e-06	4.49e-05	3	3	22	17
ENST00000290341	IGF2BP1	-0.941	1.84e-06	4.57e-05	97	81	162	180
ENST00000437043	ERAP2	-1.632	1.87e-06	4.63e-05	10	16	42	39
ENST00000302754	JUNB	-0.683	1.88e-06	4.65e-05	7374	6254	12835	9039
ENST00000445648	MXRA8	-1.755	2.07e-06	5.08e-05	9	11	48	20
ENST00000375078	CAMK2N1	-0.724	2.16e-06	5.29e-05	650	632	999	1119
ENST00000374700	AOX1	-2.517	2.22e-06	5.43e-05	4	3	9	32
ENST00000495191	PRRT1	-2.164	2.35e-06	5.73e-05	2	9	22	28
ENST00000518069	PCDHGA5	-1.104	2.42e-06	5.87e-05	31	54	53	130
ENST00000171887	TNS1	-1.35	2.47e-06	5.99e-05	27	18	58	57
ENST00000314529	ZNF620	-1.076	2.49e-06	6.02e-05	39	51	105	85
ENST00000577745	SLC25A35	-1.216	2.57e-06	6.21e-05	25	33	73	62
ENST00000575231	CTC-479C5.12	-0.728	2.61e-06	6.28e-05	322	415	618	603
ENST00000396423	HNF4G	-2.364	2.62e-06	6.31e-05	4	4	30	12
ENST00000378669	COX7A2L	-0.925	2.65e-06	6.37e-05	86	84	165	158
ENST00000378661	OXER1	-1.681	2.85e-06	6.79e-05	10	12	44	27
ENST00000260403	TMEM62	-2.264	2.99e-06	7.11e-05	7	2	38	6
ENST00000390548	IGHG1	-0.844	3.03e-06	7.19e-05	108	136	235	203
ENST00000526090	TMPRSS13	-0.894	3.2e-06	7.57e-05	99	99	182	186
ENST00000584437	RNF43	-0.822	3.33e-06	7.84e-05	201	140	306	297
ENST00000412938	AC008103.5	-1.075	3.36e-06	7.9e-05	58	34	117	77
ENST00000278505	ENDOD1	-0.669	3.4e-06	7.96e-05	1934	2302	3326	3407
ENST00000329125	GP1BA	-1.338	3.56e-06	8.33e-05	23	20	64	45
ENST00000332012	LINC00482	-1.355	3.64e-06	8.47e-05	29	17	41	77
ENST00000329153	PLEKHH1	-0.75	3.74e-06	8.69e-05	341	251	590	406
ENST00000222803	FKBP14	-0.768	3.84e-06	8.89e-05	241	224	394	398
ENST00000513347	ATP5G1	-0.668	3.84e-06	8.9e-05	1281	1681	2224	2482
ENST00000263379	IL27RA	-0.728	3.96e-06	9.14e-05	397	433	570	805
ENST00000310455	PPP1R3B	-0.673	4.57e-06	0.000105	1427	1472	2281	2341
ENST00000263368	BLVRB	-0.647	4.68e-06	0.000107	2116	2922	3975	3915
ENST00000467790	IFI44	-0.685	4.85e-06	0.000111	414	557	841	720
ENST00000278550	TENM4	-0.84	4.86e-06	0.000111	96	128	191	210
ENST00000487162	TYMP	-1.106	4.97e-06	0.000113	39	38	89	77
ENST00000502887	C4orf33	-4.273	5.15e-06	0.000117	1	0	17	6
ENST00000389623	SSC5D	-1.331	5.18e-06	0.000117	14	28	38	68
ENST00000285379	CA2	-0.843	5.18e-06	0.000117	181	96	248	249
ENST00000532582	SMG7-AS1	-1.082	5.33e-06	0.00012	51	33	106	72
ENST00000303077	SIX2	-0.853	5.57e-06	0.000125	140	103	201	238
ENST00000543621	DNMBP	-1.096	5.64e-06	0.000126	43	35	95	72
ENST00000390930	SNORD17	-1.36	5.84e-06	0.00013	15	25	15	88
ENST00000380554	AKR1C3	-2.675	6.2e-06	0.000137	2	3	27	6
ENST00000382051	SLC34A2	-0.951	6.26e-06	0.000138	34	89	64	174
ENST00000392326	BTF3L4P2	-1.298	6.31e-06	0.000139	12	31	44	62
ENST00000309758	HSPA6	-0.715	6.45e-06	0.000142	219	273	507	301
ENST00000563286	RP11-121C2.2	-0.785	6.45e-06	0.000142	146	194	211	375
ENST00000373509	PIM1	-0.696	6.83e-06	0.00015	489	491	762	826
ENST00000297258	FABP5	-0.794	6.85e-06	0.00015	113	180	188	320
ENST00000432564	HCAR1	-0.877	6.87e-06	0.00015	74	105	128	201
ENST00000573866	RP11-160E2.6	-1.105	7.22e-06	0.000157	39	32	98	55
ENST00000561241	RP11-244F12.3	-0.702	7.23e-06	0.000157	325	385	593	562
ENST00000310542	FAM86B3P	-0.729	7.48e-06	0.000162	245	263	438	404
ENST00000291527	TFF1	-0.642	7.66e-06	0.000165	2530	2827	4240	4121
ENST00000371940	MOB3C	-0.944	7.8e-06	0.000168	90	44	157	101
ENST00000280614	CCRN4L	-0.698	8.04e-06	0.000173	422	396	708	619
ENST00000363312	TERC	-2.075	8.25e-06	0.000177	5	6	27	20
ENST00000338380	SLPI	-1.719	8.54e-06	0.000182	13	6	24	39
ENST00000536392	PSMB7	-0.775	8.7e-06	0.000185	192	161	287	317
ENST00000216211	UPK3A	-0.971	8.7e-06	0.000185	38	69	87	123
ENST00000303809	ZNF296	-0.679	8.82e-06	0.000187	494	493	862	718
ENST00000547946	RMST	-1.257	9e-06	0.000191	28	20	56	59
ENST00000256246	TEX15	-1.06	9.26e-06	0.000196	31	49	73	94
ENST00000482429	LTB	-4.209	9.43e-06	0.000198	1	0	19	3
ENST00000551650	RP11-650K20.3	-4.209	9.43e-06	0.000198	1	0	14	8
ENST00000291281	PRKD2	-0.697	9.68e-06	0.000203	419	353	700	552
ENST00000461286	RFPL1-AS1	-1.389	9.77e-06	0.000205	18	17	39	53
ENST00000368494	NUS1	-0.632	9.78e-06	0.000205	6371	7413	9960	11408
ENST00000256538	ATPBD4	-0.816	1.02e-05	0.000213	123	120	208	220
ENST00000321762	SPACA4	-2.293	1.02e-05	0.000213	2	6	26	14
ENST00000394808	RP1-34L19.1	-2.293	1.02e-05	0.000213	6	2	15	25
ENST00000279168	GPHA2	-2.675	1.02e-05	0.000213	3	2	19	14
ENST00000218436	ITIH6	-3.518	1.03e-05	0.000214	0	2	17	8
ENST00000262384	N4BP1	-0.638	1.05e-05	0.000217	1192	1377	2102	1896
ENST00000365085	RNY3P1	-6.508	1.1e-05	0.000227	0	0	0	18
ENST00000380332	CALML5	-1.069	1.11e-05	0.000229	42	37	73	93
ENST00000231137	PCDHB7	-0.947	1.17e-05	0.000241	51	63	114	106
ENST00000461241	INPP5J	-1.404	1.18e-05	0.000241	17	15	48	37
ENST00000272252	GALM	-1.032	1.23e-05	0.000251	34	50	70	102
ENST00000225873	PEX12	-0.702	1.24e-05	0.000252	271	305	469	468
ENST00000423507	PLXNA4	-1.333	1.29e-05	0.000261	12	24	48	43
ENST00000242728	BHLHE41	-1.164	1.3e-05	0.000264	24	33	43	85
ENST00000570453	NXPH3	-0.969	1.32e-05	0.000267	40	59	117	77
ENST00000252809	GDF15	-0.621	1.34e-05	0.000271	2751	2578	4904	3290
ENST00000306749	FASN	-0.624	1.36e-05	0.000275	32467	32509	49104	51013
ENST00000258888	ALPK3	-0.759	1.39e-05	0.000281	185	163	291	298
ENST00000239444	PCDHB8	-0.677	1.42e-05	0.000285	494	431	761	718
ENST00000338513	GJB5	-1.393	1.47e-05	0.000294	16	17	38	49
ENST00000284073	MSI2	-0.62	1.49e-05	0.000298	8655	9542	13258	14707
ENST00000555371	NFKBIA	-0.661	1.51e-05	0.000301	572	528	930	810
ENST00000357422	CCR3	-1.295	1.67e-05	0.000333	24	15	60	36
ENST00000396373	ETV6	-0.713	1.71e-05	0.000339	258	236	407	403
ENST00000449264	TNF	-1.07	1.71e-05	0.000339	28	40	76	67
ENST00000420563	AC053503.4	-1.649	1.72e-05	0.00034	7	12	43	17
ENST00000356728	RORC	-1.427	1.78e-05	0.000351	14	16	42	39
ENST00000480825	CSF3R	-3.459	1.81e-05	0.000356	1	1	5	19
ENST00000262158	SMAD7	-0.793	1.83e-05	0.000359	123	106	237	160
ENST00000355095	ZNF736	-1.734	1.83e-05	0.000359	10	7	32	25
ENST00000513444	TRIM60P14	-1.236	1.84e-05	0.00036	32	15	66	45
ENST00000371527	NKRF	-1.769	1.88e-05	0.000367	7	9	23	32
ENST00000472090	CCNYL2	-2.075	1.93e-05	0.000376	10	1	24	23
ENST00000331491	HIST2H3D	-0.975	1.93e-05	0.000376	40	53	100	83
ENST00000491322	GLUL	-0.615	1.93e-05	0.000376	3102	3194	4942	4699
ENST00000218104	ABCD1	-0.622	1.93e-05	0.000376	1737	1674	2802	2447
ENST00000534279	ADAR	-0.667	1.93e-05	0.000376	489	406	778	643
ENST00000366835	TMEM63A	-0.64	1.94e-05	0.000377	709	716	1162	1059
ENST00000290583	CELF3	-2.464	2e-05	0.000388	3	3	16	18
ENST00000329255	ALX4	-1.211	2e-05	0.000388	27	23	37	79
ENST00000375527	ZBTB12	-0.622	2.16e-05	0.000416	693	913	1247	1224
ENST00000350997	FADS1	-0.606	2.2e-05	0.000423	6742	7811	10330	11825
ENST00000361093	GART	-0.644	2.24e-05	0.00043	502	529	862	749
ENST00000315251	CHDH	-0.651	2.27e-05	0.000435	633	567	938	946
ENST00000337827	GALNTL1	-0.807	2.31e-05	0.000442	78	110	170	159
ENST00000530691	MICAL2	-0.632	2.32e-05	0.000443	717	841	1115	1300
ENST00000539261	MGP	-1.287	2.34e-05	0.000445	18	20	56	37
ENST00000560420	PSME1	-0.601	2.36e-05	0.000449	4246	4745	6984	6657
ENST00000446378	CMYA5	-0.643	2.39e-05	0.000455	1147	801	1597	1446
ENST00000491814	AFAP1L2	-0.998	2.44e-05	0.000463	57	33	91	89
ENST00000344698	PCNXL2	-0.931	2.47e-05	0.000469	49	60	91	117
ENST00000367284	ELF3	-0.645	2.48e-05	0.00047	410	538	660	823
ENST00000394662	GBP1P1	-2.22	2.5e-05	0.000473	1	7	17	21
ENST00000252338	FAM155B	-0.622	2.53e-05	0.000477	1055	1204	1596	1880
ENST00000329608	CSF1	-0.741	2.55e-05	0.000481	118	153	244	209
ENST00000225577	RPS6KB1	-0.596	2.63e-05	0.000493	15743	19011	24552	27978
ENST00000261622	SLC7A5	-0.61	2.64e-05	0.000494	2616	2343	4085	3485
ENST00000372310	SLC6A9	-0.635	2.66e-05	0.000497	468	589	788	854
ENST00000524732	FABP5P7	-0.645	2.75e-05	0.000512	360	502	609	739
ENST00000504830	ADAMTS12	-1.37	2.76e-05	0.000512	19	13	32	51
ENST00000262738	CELSR1	-0.625	2.88e-05	0.000527	1257	1038	1859	1680
ENST00000453008	AC062029.1	-1.039	2.88e-05	0.000527	31	38	85	57
ENST00000481410	C7orf49	-0.998	2.98e-05	0.000544	42	41	89	77
ENST00000418945	RP11-98I9.4	-0.796	3.02e-05	0.000548	76	114	149	181
ENST00000398640	PCDHA11	-0.63	3.02e-05	0.000548	887	744	1336	1188
ENST00000373012	POU3F1	-1.249	3.03e-05	0.00055	13	26	47	46
ENST00000461943	SIAH2-AS1	-1.553	3.09e-05	0.000558	7	14	45	17
ENST00000414686	RP11-421L21.2	-3.399	3.2e-05	0.000575	0	2	8	15
ENST00000510585	CTC-534A2.2	-0.681	3.22e-05	0.000578	239	238	421	344
ENST00000296585	ITGA2	-0.608	3.31e-05	0.000593	2138	2199	3028	3584
ENST00000368654	MKI67	-0.785	3.58e-05	0.000636	165	74	229	183
ENST00000232564	GNB4	-0.627	3.58e-05	0.000636	651	611	1022	927
ENST00000311131	P2RY2	-0.68	3.59e-05	0.000638	264	244	431	383
ENST00000216471	SAMD15	-0.701	3.69e-05	0.000653	185	208	294	345
ENST00000309447	KIAA1239	-2.747	3.69e-05	0.000653	0	4	16	12
ENST00000340333	ALG1L	-0.749	3.79e-05	0.000669	95	143	175	225
ENST00000556301	CTD-2325P2.4	-1.752	4.04e-05	0.000711	8	7	30	21
ENST00000527454	BATF2	-6.34	4.07e-05	0.000716	0	0	13	3
ENST00000582474	AC046143.2	-6.34	4.07e-05	0.000716	0	0	2	14
ENST00000219235	CCL22	-0.669	4.1e-05	0.00072	149	268	308	355
ENST00000261637	UTP20	-0.592	4.12e-05	0.000721	2129	2243	3358	3232
ENST00000500733	LIFR-AS1	-0.808	4.15e-05	0.000726	99	90	139	192
ENST00000447737	NPIPL3	-0.598	4.24e-05	0.000742	891	1275	1385	1894
ENST00000436996	TTC28-AS1	-0.854	4.27e-05	0.000745	82	64	134	130
ENST00000446754	RP11-321L2.2	-0.738	4.41e-05	0.000767	99	148	189	223
ENST00000256495	BHLHE40	-0.581	4.45e-05	0.000773	3055	2921	5210	3729
ENST00000452684	SOD2	-2.538	4.51e-05	0.00078	5	0	23	7
ENST00000565044	RP11-734K21.5	-2.538	4.51e-05	0.00078	4	1	8	22
ENST00000237283	ADAT2	-0.657	4.51e-05	0.00078	249	295	432	426
ENST00000339464	WNT7B	-0.602	4.68e-05	0.000806	794	968	1249	1425
ENST00000371610	PARD6B	-0.569	4.71e-05	0.00081	18891	27581	30562	38386
ENST00000265087	STC2	-0.56	4.81e-05	0.000824	9675	16921	17355	21843
ENST00000582965	RP11-329L6.1	-0.949	4.94e-05	0.000844	36	53	78	94
ENST00000512810	FRYL	-1.396	4.94e-05	0.000844	18	10	38	36
ENST00000380871	NKX3-1	-0.658	5.09e-05	0.000868	239	268	413	387
ENST00000300557	PRR15L	-0.574	5.12e-05	0.000871	1016	1784	1830	2337
ENST00000311413	RNF26	-0.575	5.27e-05	0.000893	2058	2729	3389	3742
ENST00000481242	GARNL3	-1.039	5.35e-05	0.000907	47	22	81	61
ENST00000431569	FAM157A	-0.929	5.41e-05	0.000916	58	37	120	61
ENST00000499459	CTD-2366F13.1	-0.922	5.41e-05	0.000916	46	51	81	103
ENST00000284245	C16orf74	-0.633	5.48e-05	0.000925	437	429	628	715
ENST00000490310	MTMR11	-0.817	5.54e-05	0.000933	103	61	171	118
ENST00000301825	ENTPD3	-1.04	5.57e-05	0.000936	39	28	65	73
ENST00000355897	GPR160	-0.597	5.59e-05	0.000938	665	875	1053	1277
ENST00000463727	PTPRE	-0.864	5.62e-05	0.000943	64	54	131	84
ENST00000361757	SBNO2	-0.796	5.63e-05	0.000943	117	69	199	124
ENST00000507605	GLRX	-0.905	5.8e-05	0.000967	38	58	102	78
ENST00000477541	HLA-DMA	-1.724	5.84e-05	0.000972	6	9	26	24
ENST00000420508	KB-1592A4.15	-1.181	5.99e-05	0.000994	28	16	70	30
ENST00000439649	GFRA1	-0.574	6.03e-05	0.000999	6719	8445	9532	13046
ENST00000541697	CYP2B7P1	-2.695	6.16e-05	0.00102	1	3	15	12
ENST00000469940	AGER	-2.016	6.3e-05	0.00104	6	3	31	6
ENST00000528407	RP11-350N15.4	-1.979	6.42e-05	0.00106	8	2	23	17
ENST00000563424	RP11-401P9.4	-1.914	6.43e-05	0.00106	4	7	15	27
ENST00000338700	TRIM2	-0.608	6.45e-05	0.00106	476	620	709	962
ENST00000290354	CBR3	-0.706	6.92e-05	0.00112	133	163	206	277
ENST00000437534	CKMT1B	-1.1	6.99e-05	0.00113	29	25	44	72
ENST00000571722	SNORD3B-2	-0.988	7e-05	0.00113	29	41	74	65
ENST00000367822	HBS1L	-0.676	7e-05	0.00113	169	192	308	269
ENST00000266671	PHLDA1	-0.553	7.05e-05	0.00114	10100	13825	17202	17893
ENST00000269499	ZCCHC2	-0.578	7.1e-05	0.00115	1962	1915	2960	2829
ENST00000517482	RP11-383J24.1	-1.446	7.17e-05	0.00115	14	9	41	22
ENST00000581712	RP11-769O8.3	-1.388	7.17e-05	0.00115	12	15	31	40
ENST00000331569	ZNF703	-0.567	7.56e-05	0.00121	4828	4860	7373	6978
ENST00000509688	ALPK1	-1.058	7.67e-05	0.00123	31	27	67	54
ENST00000242351	ZC3HAV1	-0.559	8.16e-05	0.0013	2867	4088	4431	5815
ENST00000331426	RBM43	-0.574	8.51e-05	0.00135	840	991	1417	1308
ENST00000367139	RAB7L1	-0.565	8.55e-05	0.00136	1516	1795	2458	2439
ENST00000368408	EFNA3	-0.623	8.61e-05	0.00136	268	347	453	494
ENST00000449803	2015-09-09	-0.717	8.64e-05	0.00136	117	125	212	186
ENST00000331238	RTN4RL1	-0.568	8.65e-05	0.00136	1690	2004	2543	2934
ENST00000355085	C5AR1	-0.838	8.67e-05	0.00136	54	69	109	111
ENST00000284486	FAM167A	-0.82	8.98e-05	0.00141	57	76	123	112
ENST00000425109	RP4-704D21.2	-2.205	8.99e-05	0.00141	1	6	14	19
ENST00000521840	NDUFAF6	-1.121	9.01e-05	0.00141	32	18	62	47
ENST00000287675	EXOG	-0.893	9.04e-05	0.00141	42	50	97	74
ENST00000508643	HSPD1P11	-0.753	9.4e-05	0.00147	168	58	251	130
ENST00000528089	FAM86C2P	-0.831	9.53e-05	0.00148	43	71	115	88
ENST00000571678	TPD52L1	-0.641	9.59e-05	0.00148	277	288	373	508
ENST00000222553	NAMPT	-0.552	9.67e-05	0.00149	4795	5394	7633	7307
ENST00000302909	KCNK3	-0.925	9.87e-05	0.00152	56	35	96	77
ENST00000521435	SGK3	-1.297	9.97e-05	0.00154	20	10	43	31
ENST00000449486	AC093726.6	-0.96	0.000101	0.00156	40	36	85	63
ENST00000284523	WNT3A	-1.574	0.000102	0.00156	7	11	30	24
ENST00000368705	S100A16	-1.142	0.000102	0.00156	26	21	33	71
ENST00000284110	HS3ST3A1	-1.098	0.000103	0.00157	46	9	71	47
ENST00000580576	CDKN2B-AS1	-0.938	0.000103	0.00157	50	36	91	74
ENST00000308027	SLC16A13	-0.638	0.000105	0.0016	232	268	359	419
ENST00000562017	MT2A	-0.624	0.000106	0.00161	172	306	318	419
ENST00000513560	RP11-159F24.1	-0.89	0.000106	0.00161	61	42	104	87
ENST00000334534	SLX4IP	-0.77	0.000108	0.00164	110	70	179	128
ENST00000360441	HIST1H4E	-0.708	0.00011	0.00167	142	107	250	157
ENST00000508973	GUSBP1	-0.585	0.000111	0.00167	441	583	712	824
ENST00000413214	RP11-583F2.3	-0.948	0.000113	0.0017	55	32	61	107
ENST00000464035	CEP70	-1.393	0.000114	0.00171	9	16	27	39
ENST00000433197	ERN1	-0.593	0.000115	0.00173	893	546	1289	881
ENST00000426263	SLC2A1	-0.548	0.000116	0.00173	2750	3763	4201	5321
ENST00000440465	NAMPTL	-0.553	0.000118	0.00176	1417	1650	2312	2189
ENST00000584923	SNORD3A	-0.927	0.000126	0.00188	23	50	78	61
ENST00000263980	SLC9A1	-0.645	0.000127	0.0019	265	208	379	361
ENST00000568525	RP11-532F12.5	-0.877	0.00013	0.00193	49	50	91	91
ENST00000491547	KAZN	-0.835	0.000131	0.00195	81	45	120	105
ENST00000390551	IGHG3	-0.796	0.000132	0.00196	60	73	130	101
ENST00000527748	GPR61	-2.284	0.000133	0.00197	4	2	19	11
ENST00000480284	RP5-1121A15.1	-0.607	0.000133	0.00198	313	362	484	544
ENST00000552744	SYT1	-1.71	0.000134	0.00199	9	4	31	12
ENST00000458797	SCARNA7	-2.858	0.000138	0.00204	2	1	6	17
ENST00000523028	RP11-645C24.2	-0.63	0.000139	0.00205	358	201	543	322
ENST00000468307	INSIG1	-0.593	0.00014	0.00206	336	360	590	460
ENST00000584252	RP11-15F12.1	-2.161	0.000141	0.00208	3	4	18	14
ENST00000400946	RP11-371I1.2	-2.161	0.000141	0.00208	1	6	14	18
ENST00000531380	FZD4	-0.546	0.000142	0.00208	1314	1768	2075	2426
ENST00000554859	CTD-2017C7.2	-1.443	0.000143	0.0021	4	15	32	20
ENST00000548173	PRIM1	-0.888	0.000143	0.0021	38	50	91	72
ENST00000465719	KIF6	-1.844	0.000144	0.0021	8	3	18	22
ENST00000416247	C6orf228	-0.55	0.000146	0.00212	1669	1846	2514	2633
ENST00000268638	IRF8	-2.06	0.000146	0.00212	2	6	18	16
ENST00000393603	COG5	-0.786	0.00015	0.00217	87	62	146	111
ENST00000381652	JAK2	-0.59	0.00015	0.00218	560	476	779	781
ENST00000379052	RBM24	-1.036	0.000151	0.00218	33	22	64	49
ENST00000520531	LY6E	-0.544	0.000156	0.00225	1575	1945	2427	2705
ENST00000225296	DHX33	-0.541	0.000157	0.00226	2216	2667	3386	3719
ENST00000510312	ARHGEF28	-1.17	0.000158	0.00227	11	24	47	32
ENST00000546686	RP3-416H24.1	-1.316	0.000158	0.00227	17	11	29	41
ENST00000323397	ANKRD34A	-0.695	0.00016	0.0023	99	122	192	166
ENST00000309865	SMG1P1	-0.654	0.000162	0.00232	184	147	325	196
ENST00000562866	RP11-368I7.2	-0.568	0.000163	0.00233	787	785	1124	1206
ENST00000297625	KIAA1161	-0.546	0.000166	0.00237	1831	2111	2651	3104
ENST00000216513	SIX4	-0.544	0.000166	0.00237	1205	1353	1955	1775
ENST00000378075	LRRC10B	-0.678	0.000169	0.0024	133	145	214	231
ENST00000455244	SCDP1	-0.673	0.00017	0.00242	144	147	216	248
ENST00000493920	RP11-251G23.2	-2.585	0.000171	0.00243	2	2	14	11
ENST00000259008	BRIP1	-0.525	0.000174	0.00246	4898	6744	7878	8878
ENST00000334920	OR10H1	-1.635	0.000175	0.00246	4	11	24	23
ENST00000434792	RP11-127L20.3	-3.199	0.000175	0.00246	0	2	12	8
ENST00000370292	CSAG2	-3.199	0.000175	0.00246	0	2	8	12
ENST00000415810	CSAG3	-3.199	0.000175	0.00246	0	2	8	12
ENST00000361983	KIAA1279	-0.536	0.000177	0.00249	1752	2139	2770	2872
ENST00000377047	GPC6	-0.657	0.000182	0.00256	183	169	242	313
ENST00000200453	PPP1R15A	-0.52	0.000183	0.00256	4383	4847	7706	5530
ENST00000312561	KIAA1551	-0.561	0.000184	0.00257	922	843	1327	1277
ENST00000389617	GXYLT2	-0.776	0.00019	0.00265	67	76	112	133
ENST00000270233	BCAM	-0.532	0.000192	0.00267	1257	1725	2063	2249
ENST00000356083	COL27A1	-0.78	0.000192	0.00268	48	80	114	106
ENST00000248668	LRFN1	-0.613	0.000193	0.00269	261	270	382	430
ENST00000493340	TBXAS1	-3.841	0.000194	0.00269	0	1	11	6
ENST00000476511	ZC3H6	-3.841	0.000194	0.00269	1	0	12	5
ENST00000492788	CCL3L1	-2.387	0.000195	0.00271	3	2	14	13
ENST00000548284	RARG	-0.719	0.000199	0.00275	82	99	165	133
ENST00000506942	RP11-33B1.3	-1.415	0.0002	0.00276	16	6	34	25
ENST00000217429	FAM83D	-0.527	0.0002	0.00276	906	1466	1614	1803
ENST00000317811	FJX1	-0.579	0.000202	0.00277	409	450	606	677
ENST00000423485	TOP2A	-0.521	0.000204	0.0028	2626	3465	4389	4349
ENST00000396847	TRIM5	-1.756	0.000206	0.00282	10	2	21	20
ENST00000517956	FBXO32	-0.629	0.000207	0.00283	167	199	288	278
ENST00000295082	KCNF1	-0.62	0.000209	0.00286	193	230	309	341
ENST00000544664	C21ORF116	-2.236	0.000212	0.00289	6	0	16	13
ENST00000306602	CXCL10	-1.516	0.000217	0.00296	7	10	35	14
ENST00000397910	MUC16	-0.762	0.000217	0.00296	130	51	164	143
ENST00000409852	NPPC	-1.365	0.000218	0.00297	6	16	19	38
ENST00000439688	RP13-39P12.2	-0.756	0.000219	0.00298	44	85	118	100
ENST00000340756	HIST1H4D	-1.126	0.00022	0.00299	15	22	45	36
ENST00000425287	LIPA	-0.974	0.000223	0.00303	34	28	67	55
ENST00000367362	NR5A2	-1.936	0.000225	0.00305	2	7	23	12
ENST00000374429	CXCL12	-0.53	0.00023	0.00311	3533	3867	5006	5680
ENST00000270649	ZNF614	-0.539	0.000232	0.00314	933	1064	1445	1457
ENST00000438436	AC108488.3	-0.795	0.000232	0.00314	71	58	96	128
ENST00000420843	ARRB1	-0.58	0.000233	0.00314	329	370	513	532
ENST00000372003	TSPAN1	-0.831	0.000237	0.00319	42	63	60	127
ENST00000441379	ITGB2-AS1	-1.424	0.000237	0.00319	10	10	33	21
ENST00000325814	C17orf96	-0.532	0.00024	0.00322	1441	1653	2150	2325
ENST00000418879	BTF3L4P3	-0.776	0.000244	0.00326	68	68	117	116
ENST00000327026	CCDC57	-0.574	0.000245	0.00327	426	392	638	580
ENST00000326152	HSD11B2	-0.626	0.000248	0.00331	158	195	261	284
ENST00000313064	LINC00471	-1.224	0.000249	0.00331	14	18	36	39
ENST00000533323	AP000640.8	-1.572	0.00025	0.00333	9	6	31	14
ENST00000337080	ZNF444	-0.527	0.000252	0.00334	1534	1711	2399	2276
ENST00000562272	PLK1	-0.651	0.000255	0.00338	116	161	206	229
ENST00000437648	RP11-146I2.1	-1.055	0.00026	0.00343	27	22	48	54
ENST00000261597	NDC80	-0.641	0.000268	0.00351	94	158	207	186
ENST00000295461	NIPAL1	-0.538	0.00027	0.00353	847	908	1299	1249
ENST00000577988	SNORD3B-1	-0.878	0.000271	0.00353	40	41	92	57
ENST00000304218	HIST1H1E	-1.185	0.000274	0.00357	7	25	35	38
ENST00000465463	TBCE	-0.742	0.000276	0.0036	74	82	111	150
ENST00000264059	EFHD1	-1.253	0.000279	0.00363	18	10	40	27
ENST00000400286	SLITRK6	-0.712	0.000281	0.00364	114	80	182	136
ENST00000307407	IL8	-1.464	0.000281	0.00364	12	6	33	17
ENST00000378354	CCL3L3	-2.527	0.000283	0.00366	4	0	12	12
ENST00000512462	PRDM16	-0.878	0.000289	0.00373	29	46	85	53
ENST00000306065	ANKRD27	-0.522	0.000302	0.00388	2409	2346	3548	3280
ENST00000529565	CASP4	-1.217	0.000303	0.00389	13	17	41	29
ENST00000275230	SLC2A12	-0.941	0.000304	0.0039	33	32	64	61
ENST00000329949	POM121L7	-3.126	0.000307	0.00393	0	2	11	8
ENST00000511549	BCRP7	-3.126	0.000307	0.00393	0	2	2	17
ENST00000499871	CTD-2201E18.3	-0.943	0.000307	0.00393	36	31	56	73
ENST00000417602	KCTD1	-0.606	0.000309	0.00395	281	194	409	314
ENST00000570846	MLKL	-0.905	0.000312	0.00398	30	42	66	69
ENST00000368489	ATP8B2	-0.546	0.000313	0.00398	583	583	883	820
ENST00000562404	LPCAT4	-0.909	0.000316	0.00401	36	39	69	72
ENST00000510317	RP11-745O10.2	-0.899	0.000316	0.00401	37	38	79	61
ENST00000445498	RP11-401F24.4	-2.333	0.000316	0.00401	3	2	13	13
ENST00000303714	ANTXR1	-0.545	0.000317	0.00402	659	767	878	1203
ENST00000311915	C12orf66	-0.606	0.000318	0.00403	122	215	244	269
ENST00000313946	FAM86EP	-0.568	0.000319	0.00404	205	332	382	414
ENST00000494854	SHISA5	-0.843	0.00032	0.00405	49	44	82	85
ENST00000309241	PPARGC1B	-0.544	0.000322	0.00407	721	770	977	1197
ENST00000264808	PRDM5	-1.827	0.000331	0.00417	6	4	24	12
ENST00000391437	DKFZP667F0711	-1.245	0.000335	0.00421	17	12	31	38
ENST00000574596	SLC47A1	-2.133	0.000337	0.00422	3	3	27	0
ENST00000466343	RP4-791M13.3	-0.758	0.000338	0.00424	59	71	113	107
ENST00000492877	THEMIS2	-1.894	0.000341	0.00427	2	7	19	15
ENST00000318683	B3GNT3	-0.59	0.000345	0.00431	153	229	299	276
ENST00000308910	GCSAM	-1.175	0.000345	0.00431	16	18	31	46
ENST00000424785	FKBP7	-1.973	0.000347	0.00432	2	6	14	18
ENST00000569764	SMG1	-0.583	0.000349	0.00433	592	255	772	497
ENST00000561540	KCTD13	-0.771	0.000356	0.00441	82	48	142	80
ENST00000206249	ESR1	-1.082	0.000359	0.00443	21	20	59	28
ENST00000580533	SNORD3C	-1.064	0.000359	0.00443	12	30	45	43
ENST00000528096	UNC93B1	-0.625	0.000366	0.00452	149	153	257	209
ENST00000221307	CYP4F3	-1.062	0.000371	0.00458	20	23	51	39
ENST00000565156	RP11-293B20.1	-0.775	0.000377	0.00463	74	58	100	126
ENST00000304916	FAM84B	-0.51	0.000379	0.00465	10445	10349	14543	15060
ENST00000494540	HSD17B7P2	-0.792	0.000391	0.00479	45	60	93	89
ENST00000298198	PGM2L1	-0.53	0.000393	0.0048	1166	911	1662	1337
ENST00000295908	PPM1K	-0.587	0.000404	0.00492	207	219	340	300
ENST00000257836	PRRG4	-0.54	0.000409	0.00497	439	468	702	617
ENST00000372980	JPH2	-1.209	0.000409	0.00497	8	20	27	38
ENST00000470900	MANF	-0.802	0.00041	0.00498	65	45	94	98
ENST00000518401	C2orf81	-1.642	0.000414	0.00501	6	7	23	18
ENST00000576222	PCDHGB3	-0.957	0.000417	0.00504	20	34	56	49
ENST00000261405	VWF	-0.805	0.00042	0.00507	85	34	111	97
ENST00000358912	PELI1	-0.544	0.000426	0.00513	542	467	795	676
ENST00000370355	SCD	-0.503	0.00043	0.00517	57745	65563	76801	97956
ENST00000573956	ANAPC11	-0.679	0.000433	0.0052	81	105	139	159
ENST00000343348	SEMA6A	-0.711	0.000435	0.00523	105	66	161	119
ENST00000433765	CHRM4	-1.086	0.000439	0.00526	21	18	49	34
ENST00000581596	RP11-180P8.3	-1.684	0.000442	0.00529	7	5	26	13
ENST00000267889	DISP2	-0.651	0.000444	0.0053	110	123	185	181
ENST00000477478	B9D1	-0.856	0.000445	0.00532	33	47	67	78
ENST00000309050	C12orf76	-0.579	0.00045	0.00537	170	229	308	288
ENST00000487646	NXNL2	-0.714	0.000461	0.00548	65	77	138	95
ENST00000257665	POM121C	-0.636	0.000465	0.00552	157	110	266	149
ENST00000480005	C8orf46	-2.466	0.000468	0.00555	1	3	12	11
ENST00000499939	CTD-3203P2.2	-1.732	0.00047	0.00557	5	6	17	20
ENST00000495081	AC007620.3	-0.601	0.000474	0.00562	136	177	258	217
ENST00000302787	LETM1	-0.499	0.000479	0.00566	2732	3332	3926	4643
ENST00000319694	PRR15	-0.52	0.000483	0.0057	630	727	962	984
ENST00000547442	RP11-677O4.1	-0.657	0.000485	0.00573	92	107	195	119
ENST00000367321	MTHFD1L	-0.512	0.000486	0.00573	693	947	1051	1288
ENST00000372733	SDC4	-0.499	0.000493	0.0058	2184	2567	3201	3513
ENST00000373847	CNTRL	-1.787	0.000495	0.00582	3	7	16	19
ENST00000291442	NR2F6	-0.498	0.000499	0.00586	1942	2418	2842	3317
ENST00000423385	RP11-423O2.5	-0.596	0.000501	0.00588	149	195	249	271
ENST00000459908	ATP11A	-0.634	0.000504	0.00591	150	109	248	154
ENST00000503611	RP11-597D13.9	-0.638	0.000505	0.00591	151	115	227	187
ENST00000286234	DEPTOR	-0.514	0.000506	0.00593	550	755	868	996
ENST00000580225	AC004702.2	-1.572	0.000509	0.00596	9	6	10	35
ENST00000471629	WISP2	-0.505	0.00051	0.00596	1276	1325	1939	1751
ENST00000373243	NCDN	-0.661	0.000511	0.00596	109	104	173	164
ENST00000496915	PREX1	-2.277	0.000511	0.00596	3	2	17	8
ENST00000466893	RP11-204J18.3	-1.03	0.000518	0.00603	16	27	44	44
ENST00000555581	RP6-114E22.1	-0.949	0.000529	0.00615	37	23	62	54
ENST00000556212	RP11-638I2.9	-2.133	0.000533	0.00619	5	1	10	17
ENST00000514120	RP11-96J15.2	-2.133	0.000533	0.00619	3	3	6	21
ENST00000506819	RP11-83M16.6	-3.048	0.000538	0.00624	2	0	0	18
ENST00000406175	EML4	-1.216	0.000543	0.00629	14	13	43	20
ENST00000219139	C16orf70	-0.518	0.000552	0.00638	432	556	717	698
ENST00000328965	OAF	-0.611	0.000556	0.00643	138	169	199	270
ENST00000471784	FAM166A	-1.068	0.000558	0.00644	22	17	57	25
ENST00000434116	SLC24A1	-0.583	0.00057	0.00656	248	194	362	300
ENST00000260116	TTPA	-0.933	0.000575	0.0066	21	36	52	57
ENST00000355773	SLC17A5	-0.519	0.000585	0.0067	497	616	741	854
ENST00000432607	CYP2T2P	-0.716	0.000585	0.0067	50	82	110	107
ENST00000397841	C21orf67	-0.547	0.000587	0.00671	298	366	422	548
ENST00000404933	SMS	-0.501	0.000587	0.00671	1138	1478	1593	2108
ENST00000392876	NT5DC3	-0.508	0.000591	0.00675	867	980	1239	1388
ENST00000409177	FHL2	-0.688	0.000594	0.00678	67	90	123	130
ENST00000426615	AC009336.24	-1.111	0.000599	0.00683	18	18	38	40
ENST00000434240	RP11-486B10.4	-0.701	0.000618	0.00702	48	86	106	112
ENST00000366910	2015-03-01	-1.302	0.000618	0.00702	10	13	26	31
ENST00000512134	AC004510.2	-1.088	0.000619	0.00702	18	20	42	39
ENST00000526570	FGFR1	-1.37	0.000619	0.00702	10	10	24	28
ENST00000320631	EHD1	-0.969	0.000624	0.00707	27	24	65	35
ENST00000372387	AL391421.1	-1.031	0.000637	0.00718	13	28	39	45
ENST00000367591	PEX3	-0.516	0.000637	0.00718	444	567	685	761
ENST00000450970	PFN1P4	-1.187	0.000645	0.00726	18	10	46	18
ENST00000418204	AC104135.3	-1.647	0.000646	0.00726	8	4	17	21
ENST00000375906	GPANK1	-1.48	0.000659	0.0074	7	9	26	19
ENST00000367350	KIF14	-0.502	0.000667	0.00748	529	676	887	819
ENST00000391713	ZSCAN5A	-0.685	0.000674	0.00755	74	87	134	125
ENST00000473964	PLCH2	-0.861	0.000676	0.00756	47	30	78	62
ENST00000252590	PLVAP	-2.658	0.000678	0.00757	2	1	16	4
ENST00000262215	ARFGEF1	-0.513	0.000683	0.0076	1058	685	1520	967
ENST00000497012	PFN1P8	-1.358	0.000685	0.00761	13	6	40	9
ENST00000455503	RP11-126K1.6	-0.983	0.00069	0.00765	28	22	49	50
ENST00000368599	FAM26E	-1.692	0.000693	0.00768	2	9	22	14
ENST00000468321	SH3YL1	-0.782	0.000697	0.00772	91	27	119	84
ENST00000566747	RP11-21L23.2	-0.502	0.0007	0.00775	469	748	729	994
ENST00000303004	CEBPB	-0.481	0.00071	0.00786	4287	4037	6434	5188
ENST00000549534	TROAP	-0.625	0.000717	0.00792	89	134	167	177
ENST00000301336	RILP	-1.164	0.000718	0.00792	10	18	30	33
ENST00000357618	HFE	-0.811	0.000724	0.00798	36	46	73	71
ENST00000509479	MAML3	-0.627	0.000725	0.00798	84	118	172	140
ENST00000570480	SCPEP1	-0.76	0.000731	0.00805	54	51	105	73
ENST00000373275	BRWD3	-0.503	0.000737	0.00811	781	821	1126	1144
ENST00000540394	C1R	-1.745	0.000738	0.00811	6	4	13	21
ENST00000426860	RP11-264I13.2	-1.076	0.000742	0.00815	11	24	37	37
ENST00000411631	POM121B	-0.479	0.000748	0.00821	2021	2566	3021	3372
ENST00000367033	PLXNA2	-0.596	0.000757	0.00829	157	175	205	297
ENST00000476489	ZNF775	-0.6	0.000766	0.00837	86	160	174	199
ENST00000339364	PIK3AP1	-0.941	0.000768	0.0084	19	33	44	56
ENST00000240499	ZNF141	-0.549	0.000772	0.00843	468	292	594	518
ENST00000221498	DKKL1	-1.807	0.000779	0.00849	6	3	19	13
ENST00000265395	HIBADH	-1.807	0.000779	0.00849	5	4	14	18
ENST00000527614	PPP2R1B	-0.501	0.000783	0.00852	535	711	804	959
ENST00000261769	CDH1	-0.678	0.000785	0.00854	128	62	169	135
ENST00000357370	61E3.4	-0.478	0.00079	0.00859	1748	2357	2553	3166
ENST00000472581	CFB	-1.537	0.000791	0.00859	10	4	13	28
ENST00000259989	FGFBP2	-1.439	0.000791	0.00859	1	14	18	23
ENST00000261187	SLC16A7	-0.509	0.000792	0.0086	756	524	1137	685
ENST00000354666	ELOVL2	-0.476	0.000799	0.00866	13007	12010	18924	15871
ENST00000356684	FLVCR1-AS1	-1.224	0.000801	0.00867	12	14	29	32
ENST00000538629	SCAMP1	-0.713	0.000809	0.00875	59	69	106	104
ENST00000411573	AC003665.1	-0.781	0.000811	0.00877	49	51	70	102
ENST00000369750	TPBG	-0.515	0.000811	0.00877	367	462	560	625
ENST00000396646	TAF9BP1	-1.881	0.000813	0.00877	1	7	7	23
ENST00000429844	RPSAP8	-1.881	0.000813	0.00877	7	1	5	25
ENST00000381348	LINC00634	-2.218	0.000822	0.00884	1	4	14	10
ENST00000263281	GIPR	-2.218	0.000822	0.00884	0	5	12	12
ENST00000320371	RPL23P2	-2.218	0.000822	0.00884	0	5	11	13
ENST00000391359	RP1-122K4.3	-1.121	0.000827	0.00888	19	14	35	37
ENST00000568384	RP11-375I20.6	-1.078	0.000827	0.00888	11	23	38	34
ENST00000399868	AL137145.1	-0.964	0.00083	0.0089	17	28	49	39
ENST00000370641	GNG5	-1.97	0.000836	0.00894	5	2	16	12
ENST00000308423	AOC3	-0.997	0.000839	0.00896	27	19	44	48
ENST00000555011	RP3-414A15.10	-2.079	0.000841	0.00897	2	4	18	8
ENST00000291232	TNFRSF13C	-2.079	0.000841	0.00897	4	2	6	20
ENST00000455140	EPS15L1	-0.532	0.000844	0.00899	332	358	457	541
ENST00000441587	ALMS1-IT1	-0.709	0.000853	0.00908	56	73	111	100
ENST00000486482	PPAN	-0.542	0.000854	0.00908	202	269	341	345
ENST00000465957	HPS1	-0.68	0.000858	0.00912	64	87	111	131
ENST00000313341	NEUROG2	-1.57	0.000863	0.00916	10	3	19	20
ENST00000464336	NBPF15	-0.676	0.000865	0.00918	93	74	150	117
ENST00000392413	KIAA1683	-0.792	0.000869	0.0092	51	39	83	73
ENST00000373970	DKK1	-0.49	0.00087	0.0092	5560	3958	7207	6161
ENST00000232888	RRP9	-0.499	0.000871	0.0092	566	696	819	965
ENST00000338965	NCR3LG1	-0.598	0.000874	0.00923	162	130	257	185
ENST00000566802	RP11-252A24.2	-0.771	0.000878	0.00927	70	36	104	77
ENST00000379731	B4GALT1	-0.48	0.000882	0.00931	8180	8357	10587	12474
ENST00000498979	RP11-305N23.1	-1.154	0.000889	0.00936	13	17	35	32
ENST00000375809	C6orf25	-1.031	0.00091	0.00957	26	15	41	43
ENST00000359534	KCNK5	-0.476	0.000916	0.00962	1695	1878	2493	2478
ENST00000361379	TNNI1	-0.601	0.00092	0.00965	143	149	181	262
ENST00000438444	COA1	-0.521	0.000939	0.00983	458	344	671	480
ENST00000367012	SERTAD4	-0.519	0.000952	0.00993	528	449	685	715
ENST00000264498	FGF2	-1.098	0.000953	0.00994	16	18	34	39
ENST00000371244	PRKAA2	-0.528	0.000955	0.00996	325	311	484	433
ENST00000367577	IER5	-0.461	0.000957	0.00996	3733	3860	6018	4437
ENST00000520248	PRKRIRP7	-0.496	0.000959	0.00999	592	644	879	864
ENST00000460752	FRA10AC1	-0.663	0.000964	0.01	94	91	122	171
ENST00000313442	AC097359.1	-0.585	0.000972	0.0101	140	160	214	236
ENST00000372591	FOXO6	-0.575	0.00101	0.0105	174	179	238	288
ENST00000480110	BTN3A3	-1.652	0.00102	0.0105	3	8	20	15
ENST00000319004	GEMIN4	-0.725	0.00102	0.0105	50	57	110	67
ENST00000542270	AC105052.1	-1.473	0.00102	0.0105	6	9	20	22
ENST00000330828	C12orf60	-0.746	0.00103	0.0106	68	44	92	96
ENST00000327430	SALL2	-0.904	0.00104	0.0107	27	29	65	40
ENST00000458198	CDKN2AIPNL	-0.472	0.00105	0.0108	926	1286	1404	1664
ENST00000369466	TTF2	-0.476	0.00108	0.011	943	1163	1384	1545
ENST00000373451	FTSJD2	-0.466	0.00109	0.0111	2997	3242	4316	4301
ENST00000439699	RP11-267N12.3	-1.703	0.0011	0.0112	2	8	16	17
ENST00000444553	PHF2P2	-1.251	0.00112	0.0114	16	7	28	27
ENST00000465315	CCDC115	-0.528	0.00112	0.0114	250	288	384	392
ENST00000339852	NCCRP1	-1.501	0.00113	0.0115	8	6	17	23
ENST00000517480	PTTG1	-0.543	0.00113	0.0115	115	211	245	230
ENST00000461958	ZNF746	-0.687	0.00113	0.0115	69	67	118	101
ENST00000324071	CYP2B6	-2.585	0.00114	0.0116	1	2	11	8
ENST00000354995	BX255923.1	-2.585	0.00114	0.0116	1	2	11	8
ENST00000368977	LACE1	-0.703	0.00115	0.0117	48	68	111	78
ENST00000564977	RP11-395B7.7	-0.461	0.00116	0.0117	3320	3964	4749	5277
ENST00000430756	RP11-761E20.1	-0.855	0.00116	0.0117	8	45	68	28
ENST00000216044	GTPBP1	-0.526	0.00116	0.0118	231	258	377	327
ENST00000269439	RNF165	-3.565	0.00118	0.0119	1	0	13	1
ENST00000519471	FBXO16	-3.565	0.00118	0.0119	1	0	11	3
ENST00000300101	ZBTB39	-0.468	0.00118	0.0119	1406	1370	2124	1717
ENST00000471480	GATSL3	-1.126	0.00119	0.012	8	18	36	21
ENST00000323563	MRPS31	-0.599	0.0012	0.012	97	134	156	194
ENST00000429265	TIMM23B	-0.549	0.0012	0.0121	185	210	281	297
ENST00000472020	EXOC4	-0.767	0.00121	0.0122	60	41	75	97
ENST00000457996	RP11-439A17.9	-0.736	0.00121	0.0122	68	40	107	73
ENST00000472688	TTLL7	-1.832	0.00124	0.0124	7	1	20	9
ENST00000524391	KCNV1	-1.533	0.00124	0.0124	7	6	22	16
ENST00000552778	RP11-981P6.1	-1.533	0.00124	0.0124	6	7	17	21
ENST00000434097	RP13-39P12.3	-1.261	0.00125	0.0125	8	14	29	24
ENST00000325660	ZNRF3-AS1	-1.233	0.00125	0.0125	14	8	34	18
ENST00000380874	FOXC1	-0.458	0.00126	0.0126	2517	2946	3644	3862
ENST00000395675	FOXO3B	-0.488	0.00129	0.0128	1179	780	1568	1180
ENST00000428058	CTD-2666L21.2	-1.918	0.00129	0.0128	3	4	19	8
ENST00000222728	HOXA6	-1.328	0.00129	0.0128	9	10	21	27
ENST00000252486	APOE	-1.137	0.0013	0.0128	20	9	27	37
ENST00000471624	C4A	-1.415	0.0013	0.0128	8	8	26	17
ENST00000260843	GPR87	-0.506	0.0013	0.0128	354	362	515	502
ENST00000013222	INMT	-0.83	0.0013	0.0128	29	39	55	66
ENST00000405737	ELF1	-0.504	0.00131	0.0129	399	325	620	407
ENST00000524413	THNSL1	-2.158	0.00132	0.013	3	2	15	8
ENST00000418557	RP11-443B7.1	-2.158	0.00132	0.013	2	3	8	15
ENST00000326764	LENG8	-2.023	0.00132	0.013	4	2	13	12
ENST00000528629	RP11-148O21.4	-2.023	0.00132	0.013	6	0	12	13
ENST00000286827	TIAM1	-0.54	0.00133	0.013	200	218	297	311
ENST00000359322	MYOZ1	-1.085	0.00134	0.0131	20	11	38	28
ENST00000366814	H3F3A	-0.763	0.00134	0.0132	47	36	104	37
ENST00000359315	TPGS1	-0.581	0.00135	0.0132	156	112	245	156
ENST00000488174	OGT	-0.48	0.00135	0.0132	1811	1126	2430	1666
ENST00000375180	FAM120C	-0.469	0.00136	0.0132	1075	1282	1475	1787
ENST00000462510	RP11-615J4.4	-1.569	0.00136	0.0133	3	9	12	24
ENST00000375318	LYZL2	-1.455	0.00136	0.0133	0	13	17	19
ENST00000443558	RP11-104G3.2	-0.52	0.00136	0.0133	295	301	401	454
ENST00000381483	GREB1	-0.503	0.00139	0.0135	741	423	959	691
ENST00000504107	CTC-504A5.1	-0.491	0.00139	0.0135	367	484	537	659
ENST00000563779	CMC2	-0.903	0.0014	0.0135	27	28	45	58
ENST00000479475	MAMDC4	-0.649	0.0014	0.0135	108	75	138	149
ENST00000398153	HDDC2	-0.536	0.0014	0.0136	160	211	272	266
ENST00000400461	FER1L4	-1.034	0.00141	0.0137	20	17	40	36
ENST00000512873	RP11-415C15.2	-0.836	0.00143	0.0138	34	32	63	55
ENST00000575662	MYBBP1A	-0.525	0.00143	0.0138	222	256	333	355
ENST00000442832	ZNF587B	-0.553	0.00143	0.0138	181	174	270	251
ENST00000560444	PIF1	-0.979	0.00143	0.0138	23	18	45	36
ENST00000478388	C4B	-1.439	0.00144	0.0139	8	7	25	16
ENST00000558468	RNF31	-0.601	0.00145	0.0139	128	100	191	155
ENST00000477157	CECR5	-0.541	0.00145	0.0139	216	210	294	326
ENST00000538291	SCARB1	-0.509	0.00145	0.0139	505	337	670	528
ENST00000550802	PFKM	-0.61	0.00153	0.0146	77	111	123	164
ENST00000436115	NDUFS7	-0.519	0.00154	0.0147	210	238	340	302
ENST00000582940	RP11-160O5.1	-0.887	0.00155	0.0148	28	26	53	47
ENST00000332408	SHC4	-0.86	0.00155	0.0148	22	33	64	36
ENST00000448102	AC079776.7	-0.92	0.00159	0.0151	29	19	53	38
ENST00000265112	TARS	-0.934	0.0016	0.0152	20	27	29	61
ENST00000565053	RP11-830F9.5	-0.828	0.0016	0.0152	32	31	75	37
ENST00000224600	RBP3	-1.465	0.0016	0.0152	12	2	17	22
ENST00000459739	DLG5	-0.962	0.0016	0.0152	18	24	54	28
ENST00000398631	PCDHA12	-0.529	0.00162	0.0154	260	227	337	366
ENST00000522605	PCDHGB2	-0.666	0.00164	0.0155	85	63	119	116
ENST00000444438	RP11-324H6.6	-1.094	0.00164	0.0155	10	18	26	34
ENST00000221700	CYP4F2	-2.88	0.00164	0.0155	2	0	15	1
ENST00000501056	CTB-36O1.7	-2.88	0.00164	0.0155	2	0	15	1
ENST00000477265	IL15	-2.88	0.00164	0.0155	2	0	12	4
ENST00000366374	AC138951.1	-2.88	0.00164	0.0155	2	0	5	11
ENST00000270458	CACNG8	-0.605	0.00165	0.0156	154	78	201	152
ENST00000428206	NSUN5	-0.474	0.00165	0.0156	454	610	659	819
ENST00000225573	PNPO	-0.446	0.00166	0.0156	1935	2460	2821	3167
ENST00000561920	PDPR	-0.691	0.00167	0.0157	87	43	121	89
ENST00000407280	IFI30	-0.434	0.00167	0.0157	2177	3238	3543	3771
ENST00000431837	IRAK4	-0.535	0.00168	0.0157	227	232	275	390
ENST00000269466	ELAC1	-0.551	0.00168	0.0158	108	156	206	181
ENST00000357949	SERTAD1	-0.44	0.00168	0.0158	1615	1774	2664	1935
ENST00000263707	TFCP2L1	-1.233	0.00168	0.0158	8	14	23	29
ENST00000320954	CRTAP	-0.506	0.0017	0.0159	277	296	403	411
ENST00000502126	RP11-296I10.3	-0.478	0.0017	0.0159	374	509	564	666
ENST00000274026	CCNA2	-0.447	0.00171	0.016	849	1342	1319	1667
ENST00000372383	TSC22D3	-1.063	0.00173	0.0161	13	18	41	24
ENST00000369238	ACP6	-0.602	0.00173	0.0161	82	111	138	155
ENST00000401850	A4GALT	-0.882	0.00174	0.0162	20	32	50	46
ENST00000421937	RP11-458D21.2	-0.695	0.00174	0.0162	42	66	79	96
ENST00000552197	SLC38A1	-0.563	0.00174	0.0162	211	105	304	163
ENST00000316436	C3orf45	-1.715	0.00175	0.0162	4	5	21	9
ENST00000490531	NACAD	-1.715	0.00175	0.0162	6	3	22	8
ENST00000422440	SLC25A12	-0.893	0.00175	0.0163	17	33	43	50
ENST00000508713	CTB-131B5.2	-0.996	0.00176	0.0163	7	27	45	23
ENST00000390545	IGHG2	-0.996	0.00176	0.0163	11	23	41	27
ENST00000428149	ALKBH8	-0.745	0.00178	0.0165	38	55	59	97
ENST00000269394	ZNF750	-0.835	0.00179	0.0166	26	35	47	62
ENST00000247182	SIX1	-0.491	0.0018	0.0167	322	331	496	422
ENST00000521277	CEP57L1	-0.83	0.0018	0.0167	46	22	64	57
ENST00000284881	C21orf91	-0.462	0.00181	0.0167	873	900	1231	1211
ENST00000481012	MTA1	-0.506	0.00182	0.0168	314	259	465	349
ENST00000296677	F2RL1	-0.448	0.00183	0.0169	1123	1239	1714	1509
ENST00000575034	CTD-2047H16.4	-0.546	0.00184	0.0169	172	154	270	206
ENST00000391967	LAD1	-0.575	0.00184	0.017	111	136	169	199
ENST00000514688	SCGB3A2	-1.183	0.00184	0.017	20	5	36	21
ENST00000381585	C2orf50	-1.151	0.00184	0.017	13	13	25	33
ENST00000308177	PCDHGC3	-0.445	0.00184	0.017	1918	2157	2766	2781
ENST00000394806	C16orf87	-0.52	0.00186	0.0171	202	224	303	308
ENST00000327987	IGDCC3	-0.443	0.00187	0.0171	849	1148	1378	1337
ENST00000507486	RP11-284M14.1	-1.782	0.00187	0.0171	1	7	19	9
ENST00000569425	RP11-504A18.1	-1.782	0.00187	0.0171	6	2	17	11
ENST00000552815	orphan	-1.782	0.00187	0.0171	5	3	14	14
ENST00000436981	RP11-353N4.3	-1.782	0.00187	0.0171	5	3	12	16
ENST00000392176	FAM106A	-0.736	0.00189	0.0173	49	44	77	78
ENST00000264233	POLQ	-0.465	0.0019	0.0173	518	619	779	790
ENST00000549441	DNAJC22	-0.783	0.0019	0.0174	39	33	79	45
ENST00000493196	RWDD2B	-0.753	0.00191	0.0174	36	44	69	66
ENST00000515800	RASA1	-2.508	0.00192	0.0175	2	1	13	5
ENST00000554161	RP11-1070N10.3	-2.508	0.00192	0.0175	2	1	12	6
ENST00000321214	LINC00304	-2.508	0.00192	0.0175	3	0	11	7
ENST00000414130	HMGA1P8	-0.937	0.00193	0.0175	32	17	48	46
ENST00000310806	MIS18BP1	-0.46	0.00193	0.0176	469	629	743	767
ENST00000402522	TBC1D1	-0.55	0.00195	0.0177	121	144	217	171
ENST00000248248	MON1B	-0.459	0.00197	0.0178	937	1011	1250	1428
ENST00000246672	NR1D1	-0.476	0.00197	0.0179	286	374	498	420
ENST00000299174	PPP1R14D	-1.863	0.00199	0.0179	2	5	11	15
ENST00000420063	AC017081.2	-1.863	0.00199	0.0179	3	4	12	14
ENST00000577448	TMEM241	-0.947	0.00199	0.0179	20	24	42	43
ENST00000506836	CTC-236F12.4	-0.93	0.00199	0.0179	27	17	49	35
ENST00000262613	SLC9A3R1	-0.438	0.00199	0.018	1235	1871	1820	2388
ENST00000538264	AL592284.1	-0.552	0.002	0.018	169	142	233	223
ENST00000423899	GUSBP4	-0.944	0.002	0.018	23	19	48	33
ENST00000507521	CTC-329D1.2	-0.928	0.002	0.018	18	25	36	46
ENST00000367128	FAM72A	-0.684	0.002	0.018	70	55	98	103
ENST00000532414	MEX3A	-0.5	0.00201	0.0181	354	271	499	385
ENST00000549154	ESPL1	-0.571	0.00202	0.0181	80	138	143	181
ENST00000265074	NPR3	-1.403	0.00202	0.0181	11	4	20	20
ENST00000417194	GUSBP11	-0.834	0.00203	0.0182	47	18	70	46
ENST00000500741	RP11-18C24.6	-0.493	0.00203	0.0182	313	328	444	458
ENST00000540906	RP11-794G24.1	-0.739	0.00205	0.0184	54	37	99	53
ENST00000572706	RP11-485G7.5	-2.266	0.00207	0.0185	2	2	11	9
ENST00000467267	CAMTA1	-2.266	0.00207	0.0185	2	2	9	11
ENST00000521326	CTD-2284J15.1	-0.742	0.00208	0.0185	39	47	63	81
ENST00000373759	MAPK13	-0.695	0.0021	0.0187	52	56	79	96
ENST00000424316	API5P1	-0.679	0.0021	0.0187	48	65	92	89
ENST00000539924	SLC2A14	-2.094	0.0021	0.0187	2	3	10	12
ENST00000444815	GNAQP1	-0.617	0.00211	0.0188	90	86	134	136
ENST00000557322	CTD-2002H8.2	-1.224	0.00213	0.019	14	6	32	15
ENST00000522365	RP11-51M18.1	-0.846	0.00215	0.0191	30	30	44	64
ENST00000542575	SLC1A5	-0.434	0.00216	0.0191	5159	5978	7161	7881
ENST00000430191	NBEA-AS1	-1.568	0.00217	0.0192	4	7	21	12
ENST00000424518	HOTAIR	-0.726	0.00218	0.0193	47	46	79	75
ENST00000382280	ZG16B	-0.8	0.00219	0.0193	35	39	49	80
ENST00000366654	FAM89A	-0.758	0.00219	0.0193	31	44	72	55
ENST00000493544	PASK	-0.84	0.0022	0.0194	35	23	62	42
ENST00000556438	LGALS3	-0.451	0.00222	0.0195	1067	1045	1478	1409
ENST00000433061	RP11-357C3.3	-0.606	0.00224	0.0197	82	94	127	141
ENST00000421369	TMC7	-0.961	0.00224	0.0197	21	20	30	50
ENST00000326348	AC087289.1	-0.638	0.00224	0.0197	77	72	118	114
ENST00000295924	TIPARP	-0.996	0.00225	0.0198	27	11	45	31
ENST00000373728	MRRF	-0.784	0.00229	0.02	46	30	76	55
ENST00000583144	AC005702.4	-0.656	0.0023	0.0201	60	70	96	109
ENST00000262426	FOXF1	-0.835	0.00233	0.0204	33	28	47	62
ENST00000222139	EPOR	-0.462	0.00235	0.0204	464	462	715	561
ENST00000320533	HCG4	-1.105	0.00235	0.0204	8	17	29	25
ENST00000504166	RP11-206P5.2	-1.105	0.00235	0.0204	8	17	26	28
ENST00000355044	ATRNL1	-0.762	0.00235	0.0204	32	44	63	66
ENST00000521975	AB015752.3	-0.746	0.00235	0.0204	49	38	67	79
ENST00000324288	CIITA	-0.877	0.00236	0.0205	24	26	52	40
ENST00000241463	RASL11A	-0.657	0.00237	0.0206	59	64	105	89
ENST00000532854	BMS1P2	-0.68	0.00238	0.0206	63	48	119	59
ENST00000509311	GOLGA8O	-0.829	0.00238	0.0206	30	29	60	45
ENST00000332118	SRPR	-0.438	0.0024	0.0207	1296	1577	1798	2095
ENST00000361028	ZSCAN12	-0.916	0.00243	0.021	22	24	43	44
ENST00000535113	FAM227A	-0.57	0.00243	0.021	94	112	157	149
ENST00000561592	RP3-512B11.3	-0.543	0.00246	0.0212	142	153	209	221
ENST00000553468	RP11-384J4.2	-0.483	0.00246	0.0212	299	319	437	427
ENST00000292433	IER2	-0.428	0.00247	0.0212	7106	6491	10298	7989
ENST00000522677	MYBL1	-0.432	0.0025	0.0215	2795	2812	3953	3609
ENST00000562471	RP11-7K24.3	-1.347	0.00251	0.0216	7	9	14	27
ENST00000480614	VEGFA	-0.453	0.00252	0.0216	1023	756	1414	1022
ENST00000261800	FAT2	-1.415	0.00253	0.0216	5	8	25	10
ENST00000498907	CEBPA	-0.84	0.00253	0.0217	27	26	66	29
ENST00000581287	SLC16A3	-0.577	0.00254	0.0217	97	104	156	144
ENST00000367342	C1orf106	-0.458	0.00256	0.0218	848	952	966	1506
ENST00000541730	MBOAT1	-0.439	0.00258	0.0219	1359	1448	1855	1950
ENST00000379388	HIVEP1	-0.449	0.00258	0.022	1295	1033	1723	1455
ENST00000261304	GALC	-0.457	0.0026	0.0221	476	587	661	798
ENST00000369583	DUSP5	-0.458	0.0026	0.0221	349	424	580	482
ENST00000298316	ARF6	-0.42	0.0026	0.0221	8235	9323	12105	11380
ENST00000221930	TGFB1	-0.441	0.00263	0.0223	2293	1865	3023	2623
ENST00000434745	CICP11	-0.877	0.00264	0.0224	44	12	63	40
ENST00000555135	ACYP1	-1.17	0.00266	0.0225	15	8	29	23
ENST00000452976	RP13-225O21.3	-0.646	0.00267	0.0225	66	70	87	126
ENST00000484980	UNC119	-0.483	0.00267	0.0225	412	279	575	391
ENST00000394253	USP49	-0.595	0.00268	0.0226	109	81	157	130
ENST00000456105	RP11-480I12.7	-0.663	0.0027	0.0228	47	66	92	87
ENST00000460012	PLCH1	-1.28	0.00272	0.0229	10	8	26	18
ENST00000377104	SPRY2	-1.28	0.00272	0.0229	13	5	24	20
ENST00000327520	JMJD1C	-0.825	0.00272	0.0229	42	20	63	47
ENST00000505994	RP11-548H18.2	-1.097	0.0028	0.0234	14	13	27	31
ENST00000221233	EXOSC5	-0.425	0.00281	0.0235	1577	2057	2235	2645
ENST00000471008	ZNRD1	-0.437	0.00281	0.0236	522	757	805	927
ENST00000441348	RP11-472G21.2	-1.73	0.00283	0.0236	5	3	19	8
ENST00000444294	TRIM67	-1.73	0.00283	0.0236	4	4	14	13
ENST00000433355	SHPRH	-0.771	0.00283	0.0236	50	22	83	40
ENST00000354882	TMEM205	-0.438	0.00283	0.0236	683	757	1042	909
ENST00000474889	PTPRG	-0.446	0.00283	0.0236	875	975	1096	1425
ENST00000436258	DPY19L2P1	-0.58	0.00283	0.0236	125	93	171	155
ENST00000495809	ADAP1	-1.068	0.00283	0.0236	13	16	33	28
ENST00000548410	RP11-571M6.8	-0.938	0.00284	0.0237	13	25	30	43
ENST00000564127	RP11-480I12.10	-2.788	0.00284	0.0237	0	2	12	3
ENST00000547380	RP11-575G13.2	-2.788	0.00284	0.0237	2	0	4	11
ENST00000329078	SPNS2	-1.017	0.00286	0.0238	15	18	37	30
ENST00000457079	AC139666.1	-0.617	0.00287	0.0238	58	86	101	120
ENST00000312579	CCDC85B	-0.436	0.00287	0.0238	1826	1666	2421	2304
ENST00000366955	CENPF	-0.426	0.00287	0.0238	1060	1416	1571	1755
ENST00000419422	RP11-132A1.4	-0.447	0.00292	0.0242	480	585	706	746
ENST00000379568	PAK1IP1	-0.427	0.00293	0.0242	1349	1626	1920	2079
ENST00000448504	ARSG	-0.477	0.00293	0.0242	342	362	440	540
ENST00000335624	VSIG10L	-0.5	0.00294	0.0243	166	198	270	245
ENST00000535572	WNK1	-0.627	0.00294	0.0243	101	44	160	64
ENST00000370449	ABCC2	-0.65	0.00297	0.0244	58	70	82	119
ENST00000578585	RP11-283C24.1	-0.637	0.003	0.0247	51	73	81	112
ENST00000398988	KSR1	-0.451	0.00301	0.0247	587	649	761	929
ENST00000581185	WSB1	-0.508	0.00301	0.0247	210	152	331	184
ENST00000452643	RP11-390F4.3	-0.527	0.00301	0.0247	109	170	179	223
ENST00000463649	NOC3L	-0.682	0.00302	0.0248	55	49	92	75
ENST00000564116	RP11-632K20.6	-1.807	0.00304	0.0249	0	7	12	13
ENST00000333129	FIGN	-0.563	0.00305	0.025	179	85	235	155
ENST00000449248	AC068580.6	-0.528	0.00306	0.025	155	146	233	201
ENST00000424614	OPTN	-0.813	0.00307	0.0251	19	35	55	40
ENST00000565519	RP11-384L8.1	-0.801	0.00307	0.0251	13	42	44	52
ENST00000417820	AL773604.8	-0.926	0.00309	0.0252	26	16	35	45
ENST00000500968	USP51	-0.492	0.00309	0.0253	199	236	301	311
ENST00000330588	CTD-2547E10.2	-0.515	0.00313	0.0255	132	173	218	218
ENST00000541143	GPR133	-1.524	0.00314	0.0256	6	5	19	13
ENST00000560428	TNFAIP2	-1.524	0.00314	0.0256	6	5	18	14
ENST00000563592	ADPGK-AS1	-1.524	0.00314	0.0256	9	2	19	13
ENST00000447760	AC114755.7	-0.729	0.00315	0.0256	42	40	69	67
ENST00000340305	TMEM201	-0.45	0.00317	0.0258	446	501	639	655
ENST00000459625	HDAC7	-0.493	0.00318	0.0258	256	237	347	347
ENST00000263266	FAM83E	-1.389	0.00319	0.0259	7	7	19	18
ENST00000236877	SLC8A2	-1.904	0.00322	0.026	2	4	11	12
ENST00000560613	CTD-2184D3.7	-1.904	0.00322	0.026	6	0	17	6
ENST00000432573	CTA-313A17.3	-0.503	0.00322	0.026	150	178	260	205
ENST00000376694	TRIM15	-2.426	0.00322	0.026	3	0	6	11
ENST00000367080	PFKFB2	-0.429	0.00323	0.026	1192	1247	1665	1618
ENST00000399302	QSER1	-0.425	0.00323	0.026	1561	1835	2111	2447
ENST00000376862	SYNDIG1	-1.042	0.00323	0.026	19	11	30	32
ENST00000434618	TAPBP	-0.413	0.00326	0.0262	11822	14069	16147	18327
ENST00000355295	TDRD7	-0.602	0.00326	0.0262	96	70	140	112
ENST00000358701	QSOX2	-0.423	0.00326	0.0262	1643	1816	2277	2361
ENST00000430158	USP40	-1.235	0.00327	0.0262	12	7	26	19
ENST00000583309	ISYNA1	-0.443	0.00327	0.0262	401	523	615	641
ENST00000565472	CTC-462L7.1	-0.644	0.00328	0.0263	47	79	66	131
ENST00000215061	OCEL1	-0.448	0.00328	0.0263	279	412	474	469
ENST00000417659	RP11-206L10.5	-0.572	0.00328	0.0263	124	77	182	117
ENST00000227451	DTX4	-0.474	0.00329	0.0263	209	300	313	394
ENST00000307499	AC110373.1	-0.511	0.00329	0.0263	308	165	370	304
ENST00000222584	SP4	-0.566	0.0033	0.0264	120	84	200	102
ENST00000454781	CASC2	-0.843	0.00333	0.0266	31	23	49	48
ENST00000577399	FBXL20	-2.027	0.00334	0.0266	2	3	13	8
ENST00000420084	HCG4P7	-2.027	0.00334	0.0266	4	1	13	8
ENST00000441360	RP4-781K5.5	-2.193	0.00336	0.0267	0	4	6	13
ENST00000372829	ARMCX1	-0.412	0.00337	0.0268	1709	2116	2585	2504
ENST00000405520	UBE2C	-0.573	0.00338	0.0269	68	102	137	116
ENST00000583942	CTD-2354A18.1	-0.91	0.00341	0.0271	27	16	33	48
ENST00000315066	CNTD1	-0.755	0.00342	0.0271	38	33	71	49
ENST00000220325	EHD4	-0.407	0.00344	0.0273	2852	3567	4278	4235
ENST00000278780	OVOL2	-1.311	0.00348	0.0275	7	9	12	28
ENST00000268154	ZNF710	-0.436	0.00348	0.0275	962	887	1273	1229
ENST00000328488	HIST1H3I	-1.566	0.00349	0.0276	4	6	20	10
ENST00000487676	HLA-DQB1	-0.528	0.0035	0.0277	117	141	192	180
ENST00000557373	RP11-73E17.2	-0.501	0.00355	0.028	153	177	251	216
ENST00000317357	SOBP	-0.462	0.00355	0.028	375	386	489	559
ENST00000421832	CTU1	-0.46	0.00356	0.0281	298	311	466	372
ENST00000478691	HNRNPR	-0.538	0.00358	0.0282	110	129	169	178
ENST00000357727	CREB5	-1.136	0.00359	0.0283	18	6	37	16
ENST00000438616	ARTN	-1.105	0.00359	0.0283	15	10	30	24
ENST00000318789	FOXP1	-0.444	0.00365	0.0287	220	460	351	574
ENST00000259523	MYC	-0.724	0.00366	0.0287	33	45	62	67
ENST00000416385	RP11-206L10.3	-0.458	0.00366	0.0287	437	330	629	425
ENST00000520378	ANXA6	-0.681	0.00369	0.0289	42	54	62	92
ENST00000261015	WDR12	-0.459	0.00371	0.029	307	336	450	434
ENST00000465476	NFKBIZ	-0.895	0.00375	0.0293	28	16	42	40
ENST00000372181	FAM213A	-0.877	0.00375	0.0293	21	23	45	36
ENST00000333151	HIST1H2AJ	-0.511	0.00384	0.0299	161	145	238	198
ENST00000367282	GPR37L1	-0.429	0.00385	0.03	823	826	1137	1083
ENST00000446912	FAM157B	-0.473	0.00386	0.03	334	220	485	284
ENST00000455680	RP4-665J23.1	-1.194	0.00388	0.0302	7	13	20	26
ENST00000418100	ZNF724P	-0.467	0.0039	0.0303	266	283	387	372
ENST00000400752	ZG16	-0.887	0.0039	0.0303	10	31	33	43
ENST00000478430	L3HYPDH	-0.858	0.00391	0.0304	25	24	38	51
ENST00000427434	AC093616.4	-0.465	0.00392	0.0305	337	313	456	441
ENST00000370188	LPPR5	-1.33	0.00394	0.0306	6	9	17	21
ENST00000264444	MXD1	-0.415	0.00397	0.0308	2167	2152	2942	2816
ENST00000518325	PCDHGA7	-0.839	0.00401	0.031	18	30	34	52
ENST00000448722	HSPB1P2	-0.466	0.00402	0.031	228	291	336	381
ENST00000274938	SCUBE3	-0.801	0.00402	0.031	19	36	40	56
ENST00000435875	RP11-262H14.7	-1.444	0.00404	0.0311	4	8	18	15
ENST00000424293	CTB-134H23.2	-0.481	0.00404	0.0311	242	228	331	325
ENST00000556754	PNP	-0.675	0.00409	0.0314	50	47	89	66
ENST00000567795	CTD-2574D22.4	-0.49	0.00409	0.0314	185	171	290	210
ENST00000466681	MALSU1	-0.996	0.00412	0.0316	18	14	32	32
ENST00000468292	RP11-62J1.3	-0.539	0.00412	0.0316	87	127	132	179
ENST00000538079	LAG3	-1.075	0.00413	0.0316	12	14	23	32
ENST00000369936	KIAA1324	-0.51	0.00414	0.0317	164	173	197	283
ENST00000252996	TAF4	-1.044	0.00414	0.0317	21	8	39	21
ENST00000447261	BCRP3	-1.045	0.00415	0.0317	12	16	21	37
ENST00000488610	MRPS2	-1.02	0.00415	0.0317	14	14	37	20
ENST00000569034	RP11-15N24.4	-0.995	0.00415	0.0317	10	19	30	28
ENST00000513432	CEP192	-0.673	0.00416	0.0318	62	37	101	57
ENST00000392127	QKI	-0.547	0.00417	0.0318	120	99	183	137
ENST00000423240	HSPB1P1	-0.403	0.00418	0.0318	2145	2764	3081	3408
ENST00000366932	RRP15	-0.401	0.00419	0.0319	2947	3836	4180	4776
ENST00000559624	EIF2AK4	-0.621	0.00421	0.032	70	71	89	128
ENST00000474427	SGK1	-0.498	0.00421	0.032	186	146	290	179
ENST00000427953	RP5-1073O3.7	-1.676	0.00424	0.0322	4	4	14	12
ENST00000492633	CYP2J2	-1.676	0.00424	0.0322	4	4	9	17
ENST00000564693	AC026150.6	-1.51	0.00424	0.0322	0	9	12	14
ENST00000559007	DAPK2	-0.575	0.00424	0.0322	76	83	129	108
ENST00000449852	RP11-126H7.3	-0.727	0.00428	0.0324	27	46	53	68
ENST00000268459	NKD1	-0.727	0.00428	0.0324	32	41	59	62
ENST00000389857	CCDC88C	-0.424	0.00429	0.0325	900	851	1233	1116
ENST00000293218	UNK	-0.413	0.00431	0.0326	1489	1557	2041	2014
ENST00000555918	RP11-317N8.5	-0.429	0.00433	0.0327	711	760	928	1052
ENST00000506538	WDR36	-0.402	0.00435	0.0328	1591	2147	2296	2643
ENST00000375050	PBX2	-0.409	0.00435	0.0329	2582	2813	3431	3730
ENST00000260746	ARL3	-0.412	0.00437	0.0329	912	1145	1301	1436
ENST00000374976	RP11-153A23.6	-0.501	0.00437	0.0329	154	188	198	286
ENST00000295065	MEMO1	-0.901	0.00439	0.033	24	15	45	28
ENST00000319921	RNF213	-0.454	0.00446	0.0334	261	323	383	417
ENST00000253047	TMEM160	-0.474	0.00446	0.0334	312	210	419	306
ENST00000520552	ANKRD46	-1.455	0.00447	0.0334	13	0	9	27
ENST00000309993	MSL2	-0.41	0.00449	0.0336	984	1228	1384	1556
ENST00000286307	LSM11	-0.416	0.00453	0.0338	1333	1264	1778	1688
ENST00000470503	GCFC2	-0.536	0.00453	0.0338	88	114	151	142
ENST00000331442	HIST1H1B	-1.478	0.00453	0.0338	2	9	23	8
ENST00000526405	SLC37A2	-1.155	0.00456	0.0339	14	7	25	22
ENST00000373433	RPRD1B	-0.41	0.00461	0.0342	1218	1525	1620	2024
ENST00000408953	C5orf54	-0.805	0.00462	0.0342	14	38	40	51
ENST00000506277	CTD-2653M23.1	-1.749	0.00462	0.0342	4	3	14	10
ENST00000557927	AEN	-0.49	0.00463	0.0343	187	179	269	245
ENST00000310441	HCFC1	-0.482	0.00464	0.0343	286	178	395	253
ENST00000226067	HLF	-1.114	0.00465	0.0344	11	12	22	28
ENST00000359600	ZSWIM5	-0.417	0.00466	0.0344	1041	1059	1387	1417
ENST00000460766	IMP4	-0.418	0.00466	0.0344	618	782	874	996
ENST00000368778	UROS	-0.54	0.00467	0.0345	87	120	124	177
ENST00000377828	ESPN	-0.503	0.00468	0.0345	165	144	238	200
ENST00000226230	TMEM97	-0.547	0.00469	0.0345	72	112	116	153
ENST00000265498	MGST2	-1.078	0.0047	0.0346	9	16	27	26
ENST00000339381	TAS1R3	-0.436	0.00471	0.0346	581	531	752	752
ENST00000370536	SOX3	-0.445	0.00471	0.0346	477	445	589	666
ENST00000316881	TRIM25	-0.397	0.00473	0.0347	9659	11704	12897	15229
ENST00000532502	FAR1	-0.559	0.0048	0.0351	98	77	169	89
ENST00000511316	HMGB2	-0.408	0.00481	0.0351	837	1113	1185	1402
ENST00000409746	PSTPIP2	-0.42	0.00482	0.0352	494	625	724	773
ENST00000582298	AC005702.3	-0.732	0.00485	0.0354	35	39	56	67
ENST00000375135	FGD1	-0.431	0.00489	0.0356	312	408	483	488
ENST00000495270	DPM2	-0.415	0.0049	0.0356	622	771	889	968
ENST00000425217	KSR2	-0.472	0.00491	0.0357	275	280	296	474
ENST00000497954	RPL21P4	-2.69	0.00492	0.0357	2	0	13	1
ENST00000571772	RP11-297D21.3	-2.69	0.00492	0.0357	0	2	2	12
ENST00000376854	C9orf40	-0.419	0.00492	0.0358	665	745	911	974
ENST00000578214	RP11-815I9.4	-0.413	0.00494	0.0359	731	781	1068	945
ENST00000339594	BAZ1B	-0.395	0.00503	0.0363	1875	2522	2641	3141
ENST00000400613	C9orf152	-1.213	0.00504	0.0364	7	11	18	24
ENST00000579647	CBX3P2	-1.373	0.00506	0.0365	6	7	20	14
ENST00000426339	RP11-34E5.2	-1.517	0.00508	0.0366	6	4	19	10
ENST00000497217	SLC25A28	-0.616	0.00509	0.0366	59	59	101	80
ENST00000548436	PRPF40B	-0.695	0.00509	0.0366	57	30	74	67
ENST00000219837	C16orf88	-0.438	0.00519	0.0372	341	411	456	563
ENST00000358607	C19orf60	-0.558	0.0052	0.0373	84	83	142	104
ENST00000527115	LIPT2	-1.162	0.0052	0.0373	10	10	28	17
ENST00000428275	ACTG1P10	-1.13	0.0052	0.0373	14	6	29	15
ENST00000394323	ERV3-1	-0.432	0.00521	0.0373	485	454	657	610
ENST00000374049	C9orf91	-0.413	0.00521	0.0373	628	837	853	1097
ENST00000358127	PAX5	-0.55	0.00522	0.0373	113	98	127	182
ENST00000571937	ITGAE	-0.95	0.00523	0.0374	15	17	38	24
ENST00000271636	CGN	-0.411	0.00524	0.0374	1327	1225	1744	1649
ENST00000369535	NRAS	-0.391	0.00526	0.0375	21996	24141	29771	30749
ENST00000455120	SNX18P8	-1.958	0.00527	0.0376	2	3	12	8
ENST00000513357	RP11-241F15.7	-1.958	0.00527	0.0376	3	2	6	14
ENST00000418788	AC012318.3	-0.428	0.00528	0.0376	279	405	449	471
ENST00000507363	AC008984.2	-0.995	0.0053	0.0377	17	13	24	36
ENST00000471398	VWA1	-0.792	0.00532	0.0378	21	28	51	34
ENST00000282869	ZNF117	-0.456	0.00532	0.0378	387	291	481	449
ENST00000438487	AC096582.7	-0.995	0.00535	0.038	18	10	37	19
ENST00000361661	SLC26A1	-0.657	0.00536	0.0381	39	51	83	59
ENST00000300469	DYNLRB1	-0.723	0.00539	0.0382	29	40	52	62
ENST00000378616	XK	-0.447	0.0054	0.0383	423	378	496	596
ENST00000563957	2015-09-01	-2.115	0.00543	0.0384	1	3	13	5
ENST00000475369	C1ORF224	-2.115	0.00543	0.0384	2	2	11	7
ENST00000543604	RP11-359J14.2	-2.115	0.00543	0.0384	4	0	14	4
ENST00000576762	AJ003147.8	-2.115	0.00543	0.0384	3	1	11	7
ENST00000399538	RP11-144G6.9	-2.115	0.00543	0.0384	0	4	4	14
ENST00000423269	CLTC-IT1	-2.115	0.00543	0.0384	4	0	6	12
ENST00000309061	DUS3L	-0.428	0.00545	0.0385	429	436	608	556
ENST00000238647	IRF2BPL	-0.393	0.00547	0.0385	4578	4770	6245	6031
ENST00000216540	SLC10A1	-1.291	0.00547	0.0385	7	8	21	16
ENST00000476258	HN1	-1.291	0.00547	0.0385	9	6	19	18
ENST00000361937	INO80	-0.442	0.00549	0.0387	213	295	356	334
ENST00000501194	RP11-68L18.1	-0.407	0.00553	0.0389	888	963	1226	1228
ENST00000558276	PBX4	-0.789	0.00558	0.0392	18	34	46	44
ENST00000456943	RP1-80B9.2	-0.714	0.00558	0.0392	29	38	63	47
ENST00000499642	RP11-346I3.4	-0.809	0.00565	0.0396	16	29	45	34
ENST00000308191	PDE7B	-1.564	0.00568	0.0398	3	6	18	9
ENST00000299134	SVOP	-1.564	0.00568	0.0398	5	4	14	13
ENST00000507621	PCYOX1L	-0.598	0.00572	0.04	70	68	86	123
ENST00000389286	PRTG	-0.417	0.00573	0.04	758	723	983	994
ENST00000580027	LLGL2	-0.4	0.00574	0.04	1396	1474	1888	1899
ENST00000424245	PRMT5-AS1	-1.4	0.00574	0.04	7	5	15	17
ENST00000512133	RP11-669N7.2	-1.4	0.00574	0.04	8	4	10	22
ENST00000259803	GCM1	-1.4	0.00574	0.04	10	2	11	21
ENST00000565980	DUS2L	-1.225	0.00575	0.04	5	12	17	23
ENST00000583175	RP11-214C8.5	-0.389	0.00575	0.04	1607	1924	2359	2265
ENST00000265056	MCM2	-0.409	0.00578	0.0402	544	728	759	930
ENST00000584259	ENOSF1	-0.493	0.0058	0.0403	247	138	304	238
ENST00000320270	RRS1	-0.389	0.00581	0.0403	4466	5195	6021	6628
ENST00000230056	GMNN	-0.599	0.00582	0.0404	61	67	83	111
ENST00000484859	RP11-34P13.12	-0.447	0.00585	0.0406	363	273	484	383
ENST00000344519	ZNF66P	-0.693	0.00593	0.0411	62	27	79	65
ENST00000482999	KIAA0125	-1.247	0.00595	0.0411	16	2	16	27
ENST00000391141	SNORA53	-1.136	0.00595	0.0411	7	12	29	13
ENST00000416928	HOXD-AS1	-0.835	0.00596	0.0412	28	19	40	44
ENST00000358739	HIST1H2AI	-0.424	0.00596	0.0412	474	430	665	548
ENST00000469893	S100A1	-0.668	0.00598	0.0413	47	36	82	50
ENST00000255695	HRASLS2	-0.849	0.00599	0.0413	15	26	37	37
ENST00000514558	TMEM144	-0.97	0.00603	0.0416	12	17	35	22
ENST00000492936	ACAP3	-0.449	0.00606	0.0418	266	243	391	304
ENST00000517434	PCDHGA6	-0.61	0.00607	0.0418	54	58	84	87
ENST00000369168	FCGR1A	-1.055	0.00612	0.0421	13	10	32	16
ENST00000204549	PDCD7	-0.387	0.00613	0.0421	1845	2164	2631	2612
ENST00000454465	AC083899.3	-0.391	0.00614	0.0422	1089	1350	1570	1629
ENST00000360127	C17orf97	-0.496	0.00614	0.0422	158	151	198	238
ENST00000513291	ATR	-0.491	0.00615	0.0422	103	161	169	202
ENST00000376271	AC024580.1	-0.621	0.00616	0.0422	78	37	120	57
ENST00000300134	STAT6	-1.31	0.00623	0.0426	9	5	19	16
ENST00000562848	AC012531.25	-1.31	0.00623	0.0426	12	2	23	12
ENST00000370795	FLJ44790	-0.66	0.00631	0.043	28	58	52	84
ENST00000495397	FCRLB	-0.914	0.00633	0.043	22	14	36	32
ENST00000488550	MEIS1	-0.914	0.00633	0.043	23	13	31	37
ENST00000425850	AC116609.2	-1.62	0.00633	0.043	3	5	18	7
ENST00000469878	EFNA1	-0.455	0.00635	0.0432	174	201	296	218
ENST00000563287	RP11-10O17.1	-0.578	0.00636	0.0432	67	75	96	116
ENST00000376223	DHRS3	-0.484	0.00637	0.0432	160	151	225	210
ENST00000375549	SDHD	-0.41	0.00638	0.0433	363	555	523	697
ENST00000568032	RP11-626G11.4	-0.607	0.00642	0.0435	38	65	81	76
ENST00000366560	FH	-0.387	0.00645	0.0436	1227	1671	1715	2075
ENST00000281938	HSPB8	-0.379	0.00646	0.0437	25231	28399	34678	35083
ENST00000547687	CHMP1A	-0.634	0.00654	0.0442	41	53	85	61
ENST00000298355	TRIM9	-0.868	0.00656	0.0443	18	23	41	34
ENST00000523031	RP13-582O9.5	-0.833	0.00656	0.0443	17	25	37	38
ENST00000295228	INHBB	-0.387	0.00658	0.0443	2384	3074	3042	4097
ENST00000418914	PSRC1	-1.238	0.00658	0.0443	8	8	21	17
ENST00000532465	LMNB2	-1.238	0.00658	0.0443	6	10	15	23
ENST00000361470	MAGEE1	-0.516	0.00658	0.0443	104	105	153	146
ENST00000560993	SEMA4B	-0.637	0.00661	0.0444	46	51	67	84
ENST00000374057	DFNB31	-0.543	0.00662	0.0445	122	68	176	101
ENST00000370282	TMED5	-0.519	0.00662	0.0445	76	120	126	155
ENST00000442326	AC016700.3	-0.95	0.00663	0.0445	14	18	27	35
ENST00000380175	C6orf201	-0.631	0.00666	0.0447	40	60	75	80
ENST00000568695	RP11-92G12.3	-0.814	0.00669	0.0449	24	22	44	37
ENST00000462640	KCTD17	-0.639	0.00672	0.045	51	51	77	82
ENST00000377412	KM-PA-2	-0.388	0.00674	0.0452	3336	3620	4269	4833
ENST00000550968	HECTD4	-0.971	0.00676	0.0453	17	13	31	28
ENST00000508554	PAICS	-0.634	0.00676	0.0453	58	47	66	97
ENST00000472232	BAG1	-0.388	0.0068	0.0455	1250	1718	1653	2230
ENST00000282276	MARS2	-0.387	0.00681	0.0455	1316	1514	1837	1865
ENST00000251535	ALOX12	-1.179	0.00681	0.0455	12	6	22	19
ENST00000237455	RNF103	-0.536	0.00682	0.0455	108	72	175	86
ENST00000352133	SLC37A1	-0.749	0.00684	0.0456	44	19	58	48
ENST00000285873	GEMIN5	-0.382	0.00687	0.0458	3609	4022	4893	5049
ENST00000427638	CCDC74B-AS1	-0.995	0.00687	0.0458	15	13	26	30
ENST00000326303	ACOT4	-0.39	0.00694	0.0462	909	1128	1275	1394
ENST00000507821	CLTB	-1.022	0.00696	0.0463	14	12	30	23
ENST00000306006	ZNF239	-0.626	0.00697	0.0463	48	53	72	84
ENST00000265896	SQLE	-0.385	0.007	0.0464	7542	7355	9663	9795
ENST00000361640	AKR7A3	-0.994	0.00701	0.0465	6	19	24	26
ENST00000256447	CD180	-0.994	0.00701	0.0465	8	17	19	31
ENST00000395925	GLI3	-0.428	0.00705	0.0467	311	384	395	540
ENST00000378756	ATAD3A	-0.551	0.00706	0.0467	79	80	131	102
ENST00000265437	ST7	-0.554	0.00706	0.0467	79	81	103	132
ENST00000531658	C11orf58	-0.442	0.00709	0.0469	214	221	340	251
ENST00000525899	GJB7	-3.222	0.00709	0.0469	0	1	11	0
ENST00000462278	CYP21A2	-3.222	0.00709	0.0469	0	1	0	11
ENST00000421285	GOLGA6B	-1.331	0.00712	0.0469	9	4	21	12
ENST00000375165	TSTD2	-1.331	0.00712	0.0469	8	5	12	21
ENST00000461886	GRB10	-1.225	0.00712	0.0469	2	12	12	21
ENST00000267294	ZIC5	-0.489	0.00716	0.0471	181	124	235	193
ENST00000299578	C16orf46	-0.911	0.00717	0.0472	19	16	30	36
ENST00000488129	ZDHHC23	-0.413	0.0072	0.0474	623	527	814	717
ENST00000566556	MPI	-0.421	0.00726	0.0477	266	356	393	440
ENST00000419098	ZNF732	-0.561	0.00728	0.0478	64	79	103	108
ENST00000361084	RAB25	-0.544	0.00728	0.0478	59	85	114	96
ENST00000369385	HIST2H2BD	-0.401	0.00729	0.0479	596	625	842	770
ENST00000469381	GSE1	-0.443	0.0073	0.0479	351	249	437	379
ENST00000464829	NOL6	-0.436	0.00731	0.0479	238	244	367	285
ENST00000480055	SMURF1	-0.929	0.00736	0.0482	14	19	32	31
ENST00000498444	LCOR	-0.906	0.00736	0.0482	21	12	43	19
ENST00000434601	LINC00422	-1.467	0.00737	0.0482	6	4	10	18
ENST00000265198	IPCEF1	-1.467	0.00737	0.0482	8	2	8	20
ENST00000225276	ST6GALNAC2	-0.422	0.0074	0.0483	419	366	563	489
ENST00000261636	ARL1	-0.373	0.00743	0.0485	1648	2272	2400	2678
ENST00000458408	CCDC159	-0.507	0.00744	0.0485	109	107	172	135
ENST00000584498	TEX2	-0.427	0.00746	0.0486	237	285	364	338
ENST00000559797	REC8	-0.596	0.00747	0.0486	64	55	89	91
ENST00000376070	ANKRD26	-0.827	0.00751	0.0489	22	23	31	49
ENST00000327355	FAM174B	-0.639	0.00752	0.0489	60	35	92	56
ENST00000239450	PCDHB12	-0.628	0.00752	0.0489	45	52	68	82
ENST00000375943	CTRC	-0.797	0.00753	0.0489	24	26	34	53
ENST00000494299	SAPCD1	-0.903	0.00754	0.0489	12	20	21	39
ENST00000354336	CRKL	-0.377	0.00756	0.049	5458	6178	7210	7899
ENST00000316398	CCDC89	-0.5	0.0076	0.0493	100	122	158	156
ENST00000560148	RP11-60L3.1	-1.774	0.00766	0.0496	1	5	10	11
ENST00000379433	NEDD9	-0.706	0.0077	0.0499	15	45	50	48
ENST00000492846	FMR1	-0.664	0.00771	0.0499	55	32	72	66
ENST00000420367	RP11-313D6.4	-0.502	0.00771	0.0499	132	120	164	193

## Sheet: list 5. shPHF20 up genes
ensembl	gene	logFC	PValue	FDR	MCF7.shPHF20_E2.rep1	MCF7.shPHF20_E2.rep2	MCF7.shNT_E2.rep1	MCF7.shNT_E2.rep2
ENST00000370519	SPANXA1	3.327	4.93e-94	2.06e-90	5610	9956	816	735
ENST00000370518	SPANXA2	3.324	6.72e-94	2.25e-90	5610	9955	817	737
ENST00000367288	LMOD1	5.051	6.34e-93	1.77e-89	201	800	20	10
ENST00000358993	SPANXC	3.371	1.03e-83	1.92e-80	1287	2459	196	166
ENST00000370515	SPANXD	3.486	4.38e-73	5.63e-70	497	1018	68	67
ENST00000369684	WNT2B	2.855	2.5e-65	1.67e-62	1637	1765	225	245
ENST00000564596	CYP1A1	3.607	2.41e-58	1.44e-55	126	595	13	46
ENST00000533227	LUZP2	3.131	9.31e-56	5.18e-53	381	584	52	58
ENST00000423391	ACTBL2	3.859	1.34e-55	7.21e-53	252	273	18	18
ENST00000297261	SHH	2.385	7.8e-53	3.83e-50	3677	4140	719	777
ENST00000369582	CGA	2.588	2.13e-41	8.26e-39	469	392	96	47
ENST00000167588	KRT20	3.151	2.87e-40	1.07e-37	260	168	28	20
ENST00000295522	CLDN1	2.127	3.64e-40	1.32e-37	1529	1773	327	429
ENST00000367976	CTGF	1.996	2.48e-38	8.28e-36	2786	2678	623	747
ENST00000370530	SPANXB1	3.241	1.38e-35	3.98e-33	118	224	26	10
ENST00000449283	SPANXB2	3.237	1.38e-35	3.98e-33	118	223	26	10
ENST00000230990	HBEGF	2.312	2.68e-35	7.45e-33	394	481	79	97
ENST00000379375	EDN1	1.939	2.91e-35	7.97e-33	2043	2037	585	479
ENST00000307662	SYNPO	1.906	6.34e-35	1.65e-32	2533	3505	706	905
ENST00000393752	DRD1	2.477	7.88e-32	1.85e-29	213	300	38	54
ENST00000374866	COL5A2	2.185	8.64e-32	2e-29	447	363	95	83
ENST00000242208	INHBA	1.949	2.67e-31	6.1e-29	775	894	208	224
ENST00000425194	RP13-614K11.2	2.936	5.39e-31	1.2e-28	126	189	16	25
ENST00000472441	TM4SF1	2.038	1.86e-30	3.99e-28	282	877	91	191
ENST00000304636	COL3A1	2.931	9.17e-27	1.49e-24	105	148	21	12
ENST00000566733	RP1-140K8.5	1.694	9.88e-26	1.47e-23	1164	1127	422	286
ENST00000498102	VIPR1	1.984	1.17e-25	1.73e-23	292	409	88	89
ENST00000222693	CAV2	1.619	3.23e-25	4.57e-23	1547	1635	515	521
ENST00000369516	TSPAN2	3.267	2.13e-24	2.94e-22	87	88	9	9
ENST00000261402	NUAK1	1.52	4.95e-24	6.62e-22	5486	6081	1873	2159
ENST00000381813	CYS1	2.948	1.51e-23	1.94e-21	61	141	15	11
ENST00000533863	TAGLN	1.738	3.67e-23	4.65e-21	459	489	129	155
ENST00000455853	LINC00473	2.69	7.74e-23	9.72e-21	113	114	21	14
ENST00000402744	CPE	1.49	8.58e-23	1.07e-20	3314	3522	1182	1251
ENST00000369066	AIM1	1.451	2.96e-22	3.58e-20	6165	6562	2104	2552
ENST00000286614	MMP16	1.44	4.64e-22	5.53e-20	25420	32500	9613	11732
ENST00000511828	RP11-766F14.2	1.583	1.25e-21	1.46e-19	780	796	317	209
ENST00000564572	CNN2	1.594	2.39e-21	2.73e-19	555	623	143	247
ENST00000264036	MCAM	2.167	3.8e-21	4.26e-19	171	144	37	33
ENST00000444775	TRGV9	1.747	6.08e-21	6.72e-19	404	184	91	84
ENST00000379987	NPNT	1.39	7.94e-21	8.62e-19	10252	9853	3668	4004
ENST00000424690	NAALADL2-AS2	1.832	1.62e-20	1.73e-18	243	288	88	61
ENST00000513190	IFT122	1.463	1.68e-20	1.79e-18	1142	1555	468	510
ENST00000444842	KCNK2	1.786	2.8e-20	2.96e-18	263	317	109	59
ENST00000333209	GPRIN3	2.119	3.83e-20	4e-18	192	104	38	30
ENST00000382114	LGI2	2.467	9.71e-20	1.01e-17	123	77	14	22
ENST00000296755	MAP1B	1.359	2.43e-19	2.46e-17	3049	2513	1164	1004
ENST00000216264	CERK	1.366	2.5e-19	2.52e-17	2321	2820	832	1163
ENST00000266718	LUM	8.476	5.16e-19	5.1e-17	17	54	0	0
ENST00000454872	NAALADL2	1.514	6.6e-19	6.45e-17	509	611	193	199
ENST00000482470	CALD1	3.985	6.9e-19	6.7e-17	47	51	2	4
ENST00000327449	DUSP5P1	1.731	1.36e-18	1.3e-16	179	316	45	104
ENST00000323084	TSPEAR	4.425	1.48e-18	1.41e-16	23	67	2	2
ENST00000527564	AP001816.1	1.535	3.14e-18	2.97e-16	326	544	116	184
ENST00000399816	UBE2QL1	1.329	4.24e-18	3.95e-16	1464	1329	450	662
ENST00000372684	RIMS3	1.546	5.62e-18	5.22e-16	384	332	106	139
ENST00000453304	UNC5C	1.43	5.9e-18	5.45e-16	618	767	242	272
ENST00000316418	AHRR	1.429	1.8e-17	1.63e-15	438	758	149	295
ENST00000316793	OXTR	1.283	4.82e-17	4.3e-15	1431	1332	445	690
ENST00000263754	KAT2B	1.273	4.84e-17	4.3e-15	3028	3305	1335	1286
ENST00000376468	NPPB	3.1	9.19e-17	8e-15	49	64	7	6
ENST00000327741	KRT81	1.295	1.12e-16	9.63e-15	1100	750	319	435
ENST00000368635	MARCKS	1.241	2.2e-16	1.86e-14	2202	2289	807	1093
ENST00000244293	PSG9	1.921	3.69e-16	3.06e-14	130	128	27	41
ENST00000248071	KLF2	1.347	4.5e-16	3.72e-14	635	932	345	271
ENST00000361762	PCDH7	1.412	1.3e-15	1.04e-13	387	401	150	146
ENST00000378700	ID4	1.361	1.56e-15	1.24e-13	489	428	166	191
ENST00000263734	EPAS1	1.58	2.63e-15	2.04e-13	236	162	61	72
ENST00000432185	CCDC68	1.655	5.75e-15	4.35e-13	188	140	45	59
ENST00000346562	NPAS3	1.222	6.49e-15	4.88e-13	1161	1595	570	611
ENST00000260630	CYP1B1	1.165	8.61e-15	6.42e-13	14502	31008	7070	13226
ENST00000252804	PXDN	1.175	1.06e-14	7.84e-13	1639	1562	591	827
ENST00000274093	GLRA3	2.128	4.35e-14	3.19e-12	89	69	20	16
ENST00000448120	TULP3	1.359	5.38e-14	3.89e-12	305	370	124	139
ENST00000438934	DGCR5	1.546	6.27e-14	4.51e-12	151	229	53	77
ENST00000443402	TRGC1	1.185	7.23e-14	5.14e-12	944	787	373	388
ENST00000451237	B3GALT4	1.279	8.12e-14	5.75e-12	398	551	162	229
ENST00000264360	PCDH10	1.128	8.33e-14	5.85e-12	3760	4062	1915	1663
ENST00000360578	TPPP	1.457	8.6e-14	6.01e-12	196	271	75	95
ENST00000377482	ERRFI1	1.118	9.81e-14	6.83e-12	3102	2762	1391	1311
ENST00000264554	SHC2	1.387	9.86e-14	6.84e-12	286	274	119	95
ENST00000428999	RP11-347D21.3	2.056	1.04e-13	7.13e-12	80	87	20	20
ENST00000216117	HMOX1	1.146	1.44e-13	9.77e-12	1493	1612	746	657
ENST00000320033	ARL4D	1.538	2.57e-13	1.69e-11	141	205	49	70
ENST00000442682	TMEM213	1.588	3.52e-13	2.28e-11	172	108	39	54
ENST00000429567	RP11-470P21.2	1.961	5.55e-13	3.58e-11	54	114	12	31
ENST00000284878	CXADR	1.229	5.63e-13	3.62e-11	457	488	198	205
ENST00000332235	C2CD4C	1.743	7.79e-13	4.97e-11	119	99	39	26
ENST00000262017	ITGB3	3.326	8.42e-13	5.33e-11	37	35	4	3
ENST00000367511	FAM129A	1.588	1.02e-12	6.4e-11	135	151	47	48
ENST00000481132	TFPI	1.118	1.1e-12	6.89e-11	1085	1362	561	566
ENST00000407418	CBX6	1.072	1.15e-12	7.16e-11	5467	8209	2913	3593
ENST00000256062	TMTC1	1.061	1.62e-12	1e-10	3358	4322	1557	2125
ENST00000290551	BTG2	1.063	1.78e-12	1.1e-10	4319	4537	2302	1938
ENST00000374619	HTR1D	1.844	1.97e-12	1.21e-10	88	92	22	28
ENST00000567430	CLEC3A	1.039	2.34e-12	1.42e-10	3255	2219	1382	1281
ENST00000250457	EGLN3	1.865	2.38e-12	1.44e-10	63	116	15	34
ENST00000281441	TMEM45B	1.212	2.75e-12	1.65e-10	379	460	173	189
ENST00000377861	PCDH9	1.673	3.23e-12	1.93e-10	86	144	28	44
ENST00000300057	MESP1	1.757	4.06e-12	2.4e-10	100	83	14	40
ENST00000335083	AL603965.1	1.116	7.06e-12	4.11e-10	599	754	253	371
ENST00000530248	AF131215.2	1.178	8.37e-12	4.84e-10	388	427	157	203
ENST00000520822	MGAT4B	1.112	8.54e-12	4.92e-10	664	823	339	349
ENST00000378069	MAOB	1.56	9.03e-12	5.18e-10	116	132	37	47
ENST00000322157	NPEPPS	1.03	9.3e-12	5.32e-10	4668	6848	2613	3025
ENST00000499685	RP11-796E2.4	2.261	1.02e-11	5.78e-10	52	59	12	11
ENST00000374258	AL591684.1	1.108	1.03e-11	5.8e-10	590	749	254	367
ENST00000499853	RP11-529F4.1	1.513	1.26e-11	7.01e-10	115	168	57	42
ENST00000300091	C18orf54	1.313	1.36e-11	7.54e-10	157	308	70	117
ENST00000504449	PCP4L1	1.531	1.39e-11	7.69e-10	105	167	47	47
ENST00000341772	DNER	2.18	1.4e-11	7.72e-10	57	57	9	16
ENST00000396663	ARL4A	1.038	1.82e-11	9.85e-10	1946	2657	1168	1074
ENST00000378062	NDP	2.717	2.83e-11	1.52e-09	31	49	10	2
ENST00000341866	AL450307.1	1.375	2.89e-11	1.55e-09	212	128	93	38
ENST00000491483	IL20RB	4.328	6.98e-11	3.62e-09	44	0	0	2
ENST00000441802	FAT1	0.954	7.52e-11	3.88e-09	6086	5537	2640	3360
ENST00000377722	AC021218.2	2.016	7.67e-11	3.94e-09	37	89	16	15
ENST00000509578	COX7C	0.986	8.26e-11	4.22e-09	2998	4249	1676	1983
ENST00000525985	EPPK1	0.944	9.44e-11	4.8e-09	12242	8984	5779	5251
ENST00000284984	ADAMTS1	2.551	9.55e-11	4.83e-09	59	24	12	2
ENST00000290271	STC1	0.981	1.04e-10	5.24e-09	3573	5218	2103	2350
ENST00000378247	SPIRE2	1.048	1.18e-10	5.87e-09	664	906	380	379
ENST00000520268	KB-1562D12.1	1.36	1.58e-10	7.81e-09	143	168	60	61
ENST00000302472	PTGER4	1.294	1.71e-10	8.39e-09	194	157	73	70
ENST00000417887	PGM5-AS1	5.102	2.06e-10	9.96e-09	13	28	1	0
ENST00000444210	AC092171.4	0.951	2.35e-10	1.13e-08	2367	2928	1085	1653
ENST00000393467	CAV1	1.212	2.59e-10	1.24e-08	246	176	90	92
ENST00000396233	ACACB	2.005	2.71e-10	1.3e-08	65	44	8	19
ENST00000473911	CLIC3	1.231	2.86e-10	1.36e-08	223	174	80	89
ENST00000265734	CDK6	0.961	3.12e-10	1.48e-08	1252	971	527	615
ENST00000368984	HTRA1	1.131	3.2e-10	1.51e-08	305	291	128	144
ENST00000421970	AL078621.5	1.723	4.15e-10	1.93e-08	69	80	22	23
ENST00000370765	DST	0.947	4.17e-10	1.94e-08	1985	1611	1015	850
ENST00000216014	KDELR3	1.069	4.74e-10	2.19e-08	361	426	142	233
ENST00000564660	RP11-13L2.4	1.692	4.87e-10	2.24e-08	66	96	30	20
ENST00000491695	AKAP9	1.323	5.11e-10	2.33e-08	190	93	72	41
ENST00000217131	CTSZ	0.951	6.49e-10	2.94e-08	1615	2179	905	1058
ENST00000394554	EFEMP1	1.754	7.78e-10	3.5e-08	77	55	21	18
ENST00000377103	THBD	0.93	1.17e-09	5.23e-08	1320	1451	611	843
ENST00000460658	SMTN	1.001	1.28e-09	5.64e-08	534	461	234	263
ENST00000495655	TXNRD2	2.085	1.31e-09	5.79e-08	51	43	12	10
ENST00000240100	DUSP4	0.922	1.65e-09	7.13e-08	1601	1665	836	888
ENST00000343677	HIST1H1C	0.914	1.72e-09	7.41e-08	7514	12022	4990	5377
ENST00000478033	TAGLN2	0.916	1.86e-09	7.96e-08	1995	2206	1102	1125
ENST00000467622	ARPC3	0.907	2.17e-09	9.19e-08	2559	3211	1433	1644
ENST00000225171	DNAJC12	1.008	2.44e-09	1.02e-07	420	608	240	271
ENST00000306675	ADRA1B	2.563	2.45e-09	1.03e-07	37	29	5	6
ENST00000512501	DBN1	0.899	2.9e-09	1.21e-07	2065	2439	1067	1349
ENST00000491983	L1CAM	0.965	2.92e-09	1.22e-07	621	707	325	355
ENST00000428842	HMGCLL1	0.938	3.27e-09	1.35e-07	938	1277	581	575
ENST00000397864	RP11-289F5.1	2.71	3.5e-09	1.44e-07	28	32	1	8
ENST00000314641	BVES	1.122	3.68e-09	1.5e-07	222	207	82	115
ENST00000315302	AC108142.1	0.982	3.89e-09	1.57e-07	510	638	299	282
ENST00000357037	PTRF	0.896	4.24e-09	1.7e-07	1569	1947	802	1087
ENST00000280612	SLC7A11	0.893	4.43e-09	1.77e-07	2068	2358	1154	1230
ENST00000327495	PSG3	2.11	4.56e-09	1.82e-07	36	51	4	16
ENST00000451564	TLR8-AS1	3.755	4.62e-09	1.83e-07	12	31	0	3
ENST00000538731	RP13-977J11.2	1.14	4.71e-09	1.85e-07	182	248	95	100
ENST00000466096	RABL6	0.984	5.16e-09	2.02e-07	448	551	249	256
ENST00000436911	TRGC2	1.146	5.94e-09	2.32e-07	207	143	71	87
ENST00000398399	VGLL3	2.025	5.96e-09	2.32e-07	50	32	2	18
ENST00000398410	CTB-13H5.1	1.15	7.03e-09	2.71e-07	138	264	77	104
ENST00000328432	PPP1R2	0.871	7.64e-09	2.92e-07	4378	6259	2606	3209
ENST00000392452	MB21D2	0.873	7.66e-09	2.92e-07	9073	12656	5963	5905
ENST00000333628	TUBB2A	0.861	8.33e-09	3.16e-07	4350	4943	2406	2710
ENST00000484877	CPB1	4.155	1.11e-08	4.17e-07	0	39	1	1
ENST00000380680	UBL3	0.848	1.12e-08	4.21e-07	33972	40381	20093	21213
ENST00000569134	RP11-48B3.4	1.021	1.13e-08	4.21e-07	194	549	125	241
ENST00000446556	COX7CP1	1.045	1.17e-08	4.35e-07	227	347	127	151
ENST00000370763	DNAJB4	0.933	1.17e-08	4.35e-07	547	799	306	399
ENST00000377694	IGFBPL1	1.57	1.37e-08	5.01e-07	69	68	22	24
ENST00000278937	MPZL2	0.83	1.99e-08	7.17e-07	5135	5170	2690	3107
ENST00000483371	FAM102B	0.844	2.16e-08	7.73e-07	1982	1297	1070	756
ENST00000407540	MATN3	0.997	2.2e-08	7.85e-07	308	321	162	153
ENST00000494317	LCN2	2.959	2.21e-08	7.87e-07	29	19	5	1
ENST00000237612	ABCG2	1.195	2.6e-08	9.19e-07	124	151	54	66
ENST00000274217	FAM105A	0.967	3.06e-08	1.07e-06	299	397	140	216
ENST00000413591	LINC00365	0.982	3.17e-08	1.11e-06	311	339	166	163
ENST00000240662	KCNJ8	1.343	3.19e-08	1.11e-06	106	82	48	26
ENST00000378116	FAM171A1	0.936	3.77e-08	1.29e-06	386	439	188	243
ENST00000271277	CTTNBP2NL	0.841	3.8e-08	1.31e-06	2289	2785	1443	1390
ENST00000392386	CRLF1	0.875	3.86e-08	1.32e-06	711	799	356	467
ENST00000425089	RP11-524H19.2	0.997	4.01e-08	1.37e-06	285	318	177	125
ENST00000565283	RP11-490M8.1	1.099	4.15e-08	1.41e-06	154	206	73	95
ENST00000485767	GSN	0.857	4.21e-08	1.43e-06	1018	962	567	526
ENST00000417218	AL592494.5	1.99	4.54e-08	1.54e-06	44	40	16	5
ENST00000370532	CDR1	0.941	4.8e-08	1.62e-06	363	461	207	222
ENST00000395868	PTHLH	2.802	5.03e-08	1.69e-06	19	31	0	7
ENST00000490936	FLNA	0.804	5.09e-08	1.71e-06	11717	12768	6515	7509
ENST00000234389	GRIN3B	1.19	5.23e-08	1.74e-06	153	80	49	53
ENST00000397300	RP11-680H20.1	1.008	5.32e-08	1.76e-06	217	306	119	141
ENST00000530439	ADM	1.73	5.6e-08	1.85e-06	56	44	14	16
ENST00000568177	RP11-600F24.7	0.855	6.25e-08	2.05e-06	969	1157	611	564
ENST00000307145	KLF13	0.812	6.39e-08	2.08e-06	2813	2900	1593	1660
ENST00000548557	RP11-266E14.1	7.033	6.4e-08	2.08e-06	10	16	0	0
ENST00000274341	HAPLN1	2.67	6.62e-08	2.15e-06	17	35	6	2
ENST00000285208	RAB6B	1.536	6.83e-08	2.21e-06	59	69	20	24
ENST00000309446	KLF7	0.844	6.95e-08	2.24e-06	903	1080	479	626
ENST00000427391	RP11-453F18__B.1	0.969	6.99e-08	2.25e-06	290	313	155	153
ENST00000421798	PNMA6C	1.425	7.58e-08	2.43e-06	79	61	10	42
ENST00000451137	CYR61	0.808	7.92e-08	2.53e-06	2801	2498	1644	1383
ENST00000404155	RP1-40E16.8	0.913	9.2e-08	2.92e-06	399	456	234	220
ENST00000311623	C4orf26	1.128	9.44e-08	2.99e-06	153	116	53	70
ENST00000496758	PGM5	2.898	9.64e-08	3.04e-06	12	34	3	3
ENST00000515059	BMPR1B	1.755	1.03e-07	3.25e-06	43	52	12	16
ENST00000284637	SH3RF1	0.816	1.11e-07	3.47e-06	1628	2103	996	1123
ENST00000432137	FTH1P12	0.86	1.3e-07	4.02e-06	747	1164	592	461
ENST00000583247	RP11-41O4.1	2.303	1.38e-07	4.24e-06	18	42	4	8
ENST00000360971	ENPP1	0.838	1.42e-07	4.34e-06	792	1049	486	544
ENST00000480705	RP11-296A18.5	1.755	1.42e-07	4.35e-06	29	66	15	13
ENST00000450676	FTH1P7	0.801	1.44e-07	4.4e-06	3148	4506	2064	2329
ENST00000296252	LIPH	1.021	1.59e-07	4.81e-06	181	227	102	99
ENST00000253122	SLC6A8	0.813	1.66e-07	5.01e-06	1471	2058	970	1039
ENST00000512500	RP11-517I3.1	1.152	1.79e-07	5.38e-06	123	135	72	44
ENST00000509570	SEPW1	0.787	1.83e-07	5.52e-06	4910	6752	3156	3601
ENST00000561761	RP11-629O1.2	1.073	1.95e-07	5.85e-06	129	189	71	80
ENST00000556808	TSPYL2	0.864	2.02e-07	6.04e-06	550	591	349	278
ENST00000265563	PRKAR2A	0.782	2.03e-07	6.04e-06	3744	4912	2252	2782
ENST00000358869	FAM114A1	0.999	2.19e-07	6.51e-06	189	253	116	105
ENST00000319211	F2R	0.894	2.23e-07	6.61e-06	367	354	199	189
ENST00000563079	RP11-274H24.1	1.319	2.4e-07	7.09e-06	97	63	41	23
ENST00000377084	SLITRK1	2.131	2.58e-07	7.58e-06	32	30	2	12
ENST00000199940	MAP2	1.609	2.58e-07	7.58e-06	62	36	13	19
ENST00000526990	EHBP1L1	0.914	2.94e-07	8.58e-06	278	310	140	172
ENST00000225688	RASD1	0.785	3e-07	8.72e-06	2393	2368	1624	1139
ENST00000558587	RP11-133L19.1	1.579	3.28e-07	9.5e-06	50	55	11	24
ENST00000269576	KRT10	0.766	3.31e-07	9.59e-06	2183	2096	1183	1334
ENST00000553244	JAG2	1.31	3.37e-07	9.75e-06	85	69	21	41
ENST00000382713	DOK6	1.474	3.54e-07	1.02e-05	65	52	19	23
ENST00000394290	FTH1P3	0.833	3.59e-07	1.03e-05	587	1004	420	473
ENST00000382361	FSCN1	0.946	3.68e-07	1.05e-05	242	180	100	119
ENST00000421195	EEF1A1P14	0.752	4.18e-07	1.18e-05	5350	8609	2779	5511
ENST00000395842	PANX2	1.314	4.4e-07	1.24e-05	67	85	28	33
ENST00000237853	ELL2	0.809	5.02e-07	1.41e-05	672	774	402	423
ENST00000376980	DNAJC1	0.759	5.55e-07	1.55e-05	2285	2664	1380	1545
ENST00000400384	MAPK4	1.324	5.73e-07	1.6e-05	83	55	21	34
ENST00000157600	LMCD1	0.88	5.98e-07	1.66e-05	246	448	134	243
ENST00000274289	PLK2	0.753	6.01e-07	1.67e-05	11029	16710	7478	8984
ENST00000570288	RP11-1437A8.5	3.375	6.21e-07	1.72e-05	23	10	2	1
ENST00000517577	FTH1P11	0.816	6.47e-07	1.78e-05	535	675	317	370
ENST00000546821	RP11-70F11.8	2.221	6.62e-07	1.82e-05	37	15	4	7
ENST00000554614	RP4-647C14.2	1.431	7.24e-07	1.98e-05	56	63	16	28
ENST00000438175	RP11-143M1.7	1.729	7.27e-07	1.98e-05	40	40	8	16
ENST00000300797	PRRT2	1.135	7.32e-07	1.99e-05	105	106	44	52
ENST00000492960	AC159540.1	0.944	7.62e-07	2.06e-05	166	240	65	146
ENST00000261275	FAM189A1	1.524	7.76e-07	2.09e-05	53	48	20	15
ENST00000256429	MBD2	0.749	9.95e-07	2.65e-05	1747	2444	1084	1409
ENST00000377113	C10orf114	0.789	1e-06	2.65e-05	691	624	409	352
ENST00000392552	GPR155	1.241	1.08e-06	2.85e-05	83	78	36	32
ENST00000382368	FBXL18	0.763	1.13e-06	2.96e-05	764	621	360	456
ENST00000166139	FSTL3	0.723	1.14e-06	2.99e-05	3769	3468	2209	2175
ENST00000288943	DUSP2	0.752	1.19e-06	3.1e-05	1025	1027	568	650
ENST00000564152	CTA-29F11.1	0.827	1.23e-06	3.2e-05	394	504	262	244
ENST00000282466	IGSF10	1.189	1.25e-06	3.24e-05	88	81	31	43
ENST00000466692	RP11-1398P2.1	1.681	1.29e-06	3.32e-05	36	51	18	9
ENST00000525377	IL32	1.595	1.29e-06	3.32e-05	62	23	14	14
ENST00000262648	KAL1	0.847	1.36e-06	3.48e-05	306	392	184	204
ENST00000300527	COL6A2	0.999	1.42e-06	3.63e-05	155	137	76	70
ENST00000412445	RP11-815M8.1	6.658	1.57e-06	3.96e-05	20	0	0	0
ENST00000506314	LEF1-AS1	0.771	1.74e-06	4.37e-05	616	901	373	516
ENST00000343028	TM7SF3	0.729	1.76e-06	4.39e-05	1558	1837	910	1138
ENST00000295453	ALPPL2	1.612	1.77e-06	4.41e-05	38	48	12	16
ENST00000480549	SH3D21	1.068	1.86e-06	4.62e-05	120	92	46	55
ENST00000368468	MAN1A1	0.703	1.87e-06	4.63e-05	7017	6931	4094	4476
ENST00000465261	LMO7	2.01	1.88e-06	4.64e-05	35	22	9	5
ENST00000452900	PHKA2-AS1	2.01	1.88e-06	4.64e-05	29	28	8	6
ENST00000458420	CLSTN2	0.859	1.9e-06	4.69e-05	240	248	99	170
ENST00000228705	PPM1H	0.696	2.01e-06	4.94e-05	6092	5422	3395	3712
ENST00000496491	TM4SF1-AS1	1.366	2.1e-06	5.16e-05	36	88	17	31
ENST00000334306	SOWAHB	0.711	2.22e-06	5.43e-05	2307	2353	1352	1494
ENST00000443173	ERVMER34-1	1.595	2.32e-06	5.66e-05	26	62	11	18
ENST00000366259	LINC00449	1.295	2.4e-06	5.84e-05	75	48	24	26
ENST00000281830	KCNE4	1.044	2.46e-06	5.97e-05	88	170	71	54
ENST00000404580	PSG5	1.697	2.72e-06	6.53e-05	49	26	17	6
ENST00000302913	ACHE	0.888	2.76e-06	6.62e-05	202	257	137	111
ENST00000498607	SCG5	3.026	2.77e-06	6.63e-05	10	24	4	0
ENST00000390345	TRGV4	2.983	2.77e-06	6.63e-05	21	12	4	0
ENST00000383699	CADM2	6.658	3e-06	7.14e-05	6	14	0	0
ENST00000333480	MAFA	0.859	3.15e-06	7.48e-05	259	220	156	108
ENST00000467105	RPL3	0.702	3.18e-06	7.53e-05	8573	13149	5764	7589
ENST00000448615	hsa-mir-3654	0.698	3.2e-06	7.57e-05	17464	25845	11615	15075
ENST00000503202	IGBP1P4	3.628	3.29e-06	7.75e-05	10	17	0	2
ENST00000321442	SFXN1	0.695	3.35e-06	7.87e-05	9201	11500	5986	6803
ENST00000456362	FAM115D	1.477	3.37e-06	7.9e-05	42	53	20	14
ENST00000467665	C2orf82	0.945	3.47e-06	8.12e-05	131	181	65	97
ENST00000304984	TUBB3	1.005	3.62e-06	8.44e-05	127	120	66	57
ENST00000447365	TLE2	0.988	3.7e-06	8.62e-05	135	125	67	64
ENST00000400331	MACC1	0.765	3.79e-06	8.78e-05	440	408	212	287
ENST00000242057	AHR	0.721	3.89e-06	9e-05	1229	1625	842	889
ENST00000295101	KCNJ3	0.695	4.1e-06	9.46e-05	3355	4127	2154	2469
ENST00000409299	PXMP4	0.906	4.44e-06	0.000102	151	237	97	110
ENST00000295092	FAM84A	1.095	4.47e-06	0.000103	62	139	38	56
ENST00000435030	KIF5C	1.442	4.71e-06	0.000108	63	27	19	14
ENST00000389032	STK38L	0.68	5.01e-06	0.000114	2511	2422	1421	1658
ENST00000418244	RP4-792G4.2	1.596	5.03e-06	0.000114	38	38	13	12
ENST00000259939	RNF144B	0.716	5.08e-06	0.000115	986	1489	643	864
ENST00000524264	CTB-157D17.1	1.597	5.22e-06	0.000118	50	23	16	8
ENST00000431915	RP11-347D21.1	1.042	5.26e-06	0.000119	106	94	45	52
ENST00000490075	MFAP2	0.952	5.3e-06	0.000119	124	178	81	75
ENST00000457910	MYL7	1.638	5.41e-06	0.000121	35	37	9	14
ENST00000430391	AF127577.8	0.81	5.52e-06	0.000124	235	326	108	212
ENST00000380615	KATNAL1	0.722	5.57e-06	0.000125	745	753	450	458
ENST00000563205	RP11-363E7.4	0.735	5.66e-06	0.000126	605	780	378	454
ENST00000272546	PGM5P2	1.227	5.7e-06	0.000127	69	60	24	31
ENST00000431303	AC093107.7	6.658	5.74e-06	0.000128	0	20	0	0
ENST00000199764	CEACAM6	0.803	5.94e-06	0.000132	272	370	162	206
ENST00000344651	UNC119B	0.678	6.08e-06	0.000135	2660	3530	1529	2339
ENST00000179259	C12orf5	0.682	6.45e-06	0.000142	2764	2981	1793	1789
ENST00000340940	KLRG2	0.919	6.66e-06	0.000146	119	195	62	104
ENST00000226218	VTN	0.89	6.89e-06	0.00015	160	220	112	93
ENST00000322954	UACA	0.775	7.06e-06	0.000154	325	416	189	244
ENST00000522299	CLU	0.682	7.12e-06	0.000155	2994	3821	2033	2214
ENST00000460982	DCLK1	0.761	7.26e-06	0.000158	339	466	183	292
ENST00000262713	AJUBA	0.725	7.4e-06	0.00016	625	747	388	442
ENST00000405460	GPR98	1.137	7.57e-06	0.000164	99	42	28	36
ENST00000275532	KCTD7	0.724	7.9e-06	0.00017	618	571	374	346
ENST00000461190	RP11-521J5.1	0.849	8.09e-06	0.000174	180	256	110	132
ENST00000434656	RP11-88I18.3	2.106	8.25e-06	0.000177	17	31	4	7
ENST00000493874	RP11-526L22.1	0.672	8.29e-06	0.000177	6555	10474	4330	6361
ENST00000319426	AL391137.1	1.045	8.35e-06	0.000178	92	98	43	49
ENST00000329620	WBP2NL	0.726	8.51e-06	0.000181	548	790	354	455
ENST00000388934	C2orf54	1.82	8.97e-06	0.00019	30	27	3	13
ENST00000332624	TRAK2	0.664	9.23e-06	0.000195	4915	5312	3216	3240
ENST00000295417	FZD5	0.672	9.34e-06	0.000197	1735	1720	1046	1123
ENST00000356860	CACNA2D1	3.518	1.03e-05	0.000214	12	13	0	2
ENST00000515191	PLXND1	0.749	1.05e-05	0.000218	382	386	216	241
ENST00000419235	DUSP22	0.703	1.09e-05	0.000226	704	706	428	438
ENST00000371753	NACC2	0.645	1.1e-05	0.000227	3526	3167	1943	2336
ENST00000529750	GRAMD1B	6.508	1.1e-05	0.000227	11	7	0	0
ENST00000526091	CTD-2337I7.1	6.508	1.1e-05	0.000227	4	14	0	0
ENST00000291187	ZNF229	0.672	1.15e-05	0.000236	1200	1442	682	976
ENST00000264896	SCARB2	0.654	1.18e-05	0.000241	11076	13596	7305	8379
ENST00000433976	ZNF778	0.862	1.18e-05	0.000242	173	138	65	106
ENST00000500634	RP11-727A23.5	2.115	1.19e-05	0.000244	29	15	5	5
ENST00000319595	HTR1F	1.333	1.21e-05	0.000246	70	21	22	14
ENST00000265381	APBA1	1.145	1.23e-05	0.00025	76	68	40	25
ENST00000435366	MMP24-AS1	0.735	1.27e-05	0.000258	408	531	266	298
ENST00000296142	RTP3	1.558	1.31e-05	0.000264	29	45	8	17
ENST00000522362	PNMA2	1.167	1.41e-05	0.000284	73	62	40	20
ENST00000413027	RPL3P2	0.678	1.46e-05	0.000293	1119	1686	764	989
ENST00000379251	SAT1	0.84	1.58e-05	0.000317	168	201	94	112
ENST00000564295	MT1F	0.792	1.59e-05	0.000317	178	338	96	202
ENST00000455600	RUSC2	1.27	1.62e-05	0.000324	59	45	20	23
ENST00000468715	RP11-122C9.1	0.647	1.63e-05	0.000325	26806	40286	18472	24374
ENST00000379589	LHFP	2.63	1.68e-05	0.000333	11	21	0	5
ENST00000366997	LPGAT1	0.637	1.72e-05	0.00034	5722	5789	3609	3791
ENST00000546566	RP11-983P16.4	0.657	1.73e-05	0.000341	2943	4131	2117	2368
ENST00000383686	RP11-553A10.1	0.776	1.76e-05	0.000346	309	246	207	117
ENST00000395298	AL163952.1	0.932	1.78e-05	0.00035	151	59	64	46
ENST00000574306	MIR22HG	0.725	1.93e-05	0.000376	436	374	277	213
ENST00000215582	C19orf21	0.635	2.09e-05	0.000404	4920	5463	3157	3531
ENST00000315264	KIF26A	0.78	2.1e-05	0.000405	195	305	102	189
ENST00000565747	CTD-2270L9.4	1.232	2.16e-05	0.000416	58	55	28	20
ENST00000264833	OLFM2	0.657	2.18e-05	0.00042	1145	1120	726	710
ENST00000469948	RP11-461O14.1	0.654	2.22e-05	0.000426	1878	2806	1323	1654
ENST00000485969	CSTL1	2.369	2.28e-05	0.000436	3	34	3	4
ENST00000542509	ENO2	0.951	2.47e-05	0.000469	119	88	58	49
ENST00000474026	CAPN2	1.016	2.5e-05	0.000473	87	81	39	44
ENST00000389757	PKP4	0.78	2.52e-05	0.000476	203	331	152	159
ENST00000270288	WTIP	0.755	2.52e-05	0.000476	249	239	121	168
ENST00000297423	KIAA0146	0.942	2.57e-05	0.000482	89	136	47	70
ENST00000295414	CCNYL1	0.702	2.59e-05	0.000486	413	524	250	326
ENST00000581396	TOM1L2	0.616	2.66e-05	0.000497	9310	9702	5580	6822
ENST00000563960	RP11-1437A8.4	2.091	2.66e-05	0.000497	29	10	6	3
ENST00000333677	ARHGEF37	0.728	2.68e-05	0.0005	295	487	195	277
ENST00000450930	RP1-151F17.1	1.201	2.71e-05	0.000504	67	39	19	27
ENST00000511251	GALNTL6	1.37	2.76e-05	0.000512	41	42	17	15
ENST00000428373	ARPP21	3.033	2.77e-05	0.000513	13	13	3	0
ENST00000217381	SNTA1	0.717	2.78e-05	0.000514	343	415	210	251
ENST00000341460	SYDE2	0.647	2.78e-05	0.000514	1420	1565	959	947
ENST00000395957	YWHAZ	0.681	2.78e-05	0.000514	586	738	374	452
ENST00000488967	ACTA2	1.014	2.79e-05	0.000514	70	110	42	47
ENST00000316355	CCNG2	0.641	2.79e-05	0.000514	1864	2145	1264	1306
ENST00000441047	RPS2P48	0.947	2.83e-05	0.000522	89	129	50	63
ENST00000282111	TCF7L1	0.657	2.85e-05	0.000523	992	1235	670	742
ENST00000497325	CTD-2270N23.1	2.013	2.85e-05	0.000523	6	39	6	5
ENST00000359894	LPPR3	1.981	2.85e-05	0.000523	28	16	10	1
ENST00000382020	TUSC3	0.815	2.92e-05	0.000534	180	172	94	106
ENST00000532661	LTBP3	0.876	2.96e-05	0.000542	125	145	66	81
ENST00000262768	TIMP2	0.623	2.98e-05	0.000544	2927	3356	1759	2320
ENST00000319041	SH3BGRL3	0.657	2.99e-05	0.000545	859	946	543	602
ENST00000503970	MAN2A1	0.627	3.01e-05	0.000548	4588	6347	2978	4105
ENST00000305997	MBOAT2	0.652	3.06e-05	0.000554	858	845	510	574
ENST00000554922	EML5	0.906	3.08e-05	0.000557	106	134	61	67
ENST00000493253	KRT17	0.697	3.13e-05	0.000565	435	596	294	342
ENST00000389063	DCP2	0.654	3.13e-05	0.000565	1041	1951	733	1168
ENST00000322611	BASP1	0.604	3.14e-05	0.000566	12848	10507	7676	7690
ENST00000482808	CAPZB	1.085	3.18e-05	0.000572	71	65	34	30
ENST00000333896	SPTBN1	0.655	3.19e-05	0.000574	913	884	604	537
ENST00000558243	SRP14	0.63	3.31e-05	0.000593	2164	2555	1416	1633
ENST00000373137	AL591845.1	0.756	3.35e-05	0.0006	238	262	139	157
ENST00000583145	RP13-104F24.3	0.681	3.41e-05	0.000609	542	616	365	357
ENST00000518938	CTB-63M22.1	0.625	3.42e-05	0.000609	13484	20468	9608	12405
ENST00000513637	EEF1A1P19	0.613	3.47e-05	0.000618	28428	40828	17460	27829
ENST00000358295	FAM19A5	1.06	3.5e-05	0.000623	79	63	30	38
ENST00000412485	GS1-600G8.5	2.747	3.69e-05	0.000653	17	11	3	1
ENST00000236040	LEPRE1	1.071	3.77e-05	0.000667	67	74	33	34
ENST00000338448	PALM	1.309	3.82e-05	0.000674	47	40	20	15
ENST00000320785	KIF1C	0.61	3.99e-05	0.000702	8791	9915	5722	6536
ENST00000382840	CD24P4	0.606	4.11e-05	0.00072	31249	38263	20063	25597
ENST00000519856	RP11-697N18.3	1.167	4.26e-05	0.000744	43	74	16	36
ENST00000554615	SEC23A	0.735	4.34e-05	0.000756	259	277	154	168
ENST00000559385	RP11-316P21.1	1.201	4.36e-05	0.000758	50	56	23	23
ENST00000303375	MRC2	0.973	4.48e-05	0.000777	107	62	56	30
ENST00000479029	PHF1	0.786	4.6e-05	0.000794	183	200	114	108
ENST00000254051	TNS4	0.906	4.66e-05	0.000804	108	102	53	59
ENST00000507485	RPS3A	0.619	4.68e-05	0.000806	7539	10725	5724	6164
ENST00000569722	RP11-795F19.5	2.977	4.74e-05	0.000814	10	15	2	1
ENST00000447413	AC074286.1	2.919	4.74e-05	0.000814	21	3	1	2
ENST00000361905	TEAD1	0.764	4.81e-05	0.000825	169	288	102	167
ENST00000454957	RP11-3B12.5	1.6	4.82e-05	0.000826	34	24	4	15
ENST00000280527	CRIM1	0.606	5.05e-05	0.000861	9009	10734	6174	6798
ENST00000322507	COL12A1	0.762	5.1e-05	0.000869	242	182	152	98
ENST00000415278	EEF1A1P11	0.6	5.17e-05	0.000878	30503	42592	19489	28719
ENST00000568912	RP11-1H8.3	1.491	5.22e-05	0.000887	40	25	12	11
ENST00000466821	RPL7	0.609	5.45e-05	0.00092	13672	20435	9829	12535
ENST00000482885	SCHIP1	1.173	5.52e-05	0.00093	59	45	22	24
ENST00000360418	UGT1A1	1.166	5.57e-05	0.000936	49	50	7	37
ENST00000275493	EGFR	0.635	5.63e-05	0.000943	652	569	345	441
ENST00000479281	MAGED4	0.734	5.72e-05	0.000956	240	304	167	160
ENST00000481096	MAGED4B	0.733	5.72e-05	0.000956	240	307	169	160
ENST00000378279	AARD	0.836	5.8e-05	0.000967	104	189	59	105
ENST00000309311	EEF2	0.6	5.82e-05	0.00097	188792	244174	131197	154540
ENST00000437232	RP11-124N14.4	1.352	5.88e-05	0.000977	43	39	22	10
ENST00000273047	RAB5A	0.638	5.99e-05	0.000994	937	1445	701	830
ENST00000442722	LYPD6B	2.182	6.07e-05	0.00101	12	25	3	5
ENST00000373279	C10orf35	0.637	6.23e-05	0.00103	656	772	395	523
ENST00000382592	LATS2	0.62	6.25e-05	0.00103	1496	1952	1053	1191
ENST00000292562	ZNF251	0.606	6.38e-05	0.00105	2402	2462	1636	1560
ENST00000566725	DBNDD1	0.631	6.51e-05	0.00107	801	1072	524	685
ENST00000260302	MMP13	1.019	6.52e-05	0.00107	67	67	20	46
ENST00000395863	BMP7	0.588	6.56e-05	0.00107	3078	2837	1790	2145
ENST00000514975	EEF1A1P9	0.595	6.56e-05	0.00107	8880	13047	5653	8862
ENST00000337190	MXD4	0.611	6.57e-05	0.00107	2477	3211	1798	1925
ENST00000414544	GSN-AS1	1.244	6.58e-05	0.00107	52	43	24	16
ENST00000435222	KB-1027C11.4	0.87	6.61e-05	0.00108	112	133	73	61
ENST00000561137	DHRS1	1.008	6.68e-05	0.00109	91	52	40	31
ENST00000412542	RP6-105D16.1	0.644	6.75e-05	0.0011	724	1277	575	705
ENST00000367495	RAB32	0.604	6.77e-05	0.0011	2868	2928	2037	1775
ENST00000172229	NGFR	0.846	6.88e-05	0.00112	128	131	75	69
ENST00000291892	RDH13	0.829	6.97e-05	0.00113	146	117	77	71
ENST00000330194	C10orf107	1.468	7.17e-05	0.00115	36	28	14	9
ENST00000402456	PSG6	2.489	7.37e-05	0.00118	15	14	1	4
ENST00000498872	RP11-158I9.5	2.489	7.37e-05	0.00118	13	16	1	4
ENST00000554784	RP11-348M3.2	0.914	7.54e-05	0.00121	112	71	51	46
ENST00000339468	YPEL1	0.863	7.78e-05	0.00124	107	126	55	73
ENST00000336078	ZNF532	0.613	7.89e-05	0.00126	724	529	369	450
ENST00000464431	ABTB1	0.74	7.98e-05	0.00127	205	226	120	138
ENST00000362003	PCGF3	0.593	8.11e-05	0.00129	2295	2649	1437	1841
ENST00000375458	COBLL1	0.76	8.24e-05	0.00131	169	214	97	129
ENST00000570183	RP11-586K12.10	2.284	8.31e-05	0.00132	24	6	6	0
ENST00000340635	PDE4D	1.05	8.46e-05	0.00134	59	82	40	28
ENST00000517767	RP11-367E12.4	0.707	8.56e-05	0.00136	257	249	154	156
ENST00000323469	DIRAS1	0.647	8.59e-05	0.00136	569	671	414	378
ENST00000560715	TSPAN3	0.659	8.65e-05	0.00136	379	439	215	303
ENST00000568223	METRN	0.616	8.66e-05	0.00136	853	974	541	651
ENST00000328827	PAWR	0.586	8.8e-05	0.00138	17033	21341	11817	13755
ENST00000553825	RP11-718G2.4	0.79	8.81e-05	0.00138	120	200	69	116
ENST00000477859	ITGB8	0.818	8.97e-05	0.00141	120	157	68	89
ENST00000388820	ADAMTS7	1.056	9.02e-05	0.00141	76	49	34	26
ENST00000424148	RP13-25N22.1	0.653	9.19e-05	0.00144	503	527	365	290
ENST00000435564	PDE1A	2.102	9.43e-05	0.00147	25	10	6	2
ENST00000367021	IRF6	0.619	9.45e-05	0.00147	945	1236	694	726
ENST00000368918	GABPB2	0.611	9.49e-05	0.00148	993	1253	672	798
ENST00000219439	HSDL1	0.633	9.55e-05	0.00148	661	609	457	362
ENST00000457119	CTB-54D4.1	0.592	9.56e-05	0.00148	4559	6742	3268	4228
ENST00000534918	CTD-2228K2.7	0.607	9.57e-05	0.00148	1235	1445	859	901
ENST00000265643	GAL	0.622	9.62e-05	0.00149	577	465	300	377
ENST00000337995	ZNF420	0.654	9.69e-05	0.0015	374	391	206	280
ENST00000375001	COL15A1	3.335	9.94e-05	0.00153	4	18	0	2
ENST00000531393	EPS8L2	0.646	9.99e-05	0.00154	439	397	255	279
ENST00000343702	NTN4	1.574	0.000102	0.00156	34	20	11	7
ENST00000527620	RP11-496I9.1	0.671	0.000102	0.00156	339	279	197	191
ENST00000327536	TNFAIP8L3	0.87	0.000102	0.00156	106	97	48	63
ENST00000497299	RPL7P47	0.663	0.000103	0.00157	355	568	260	323
ENST00000485303	PVRL3	0.914	0.000105	0.00159	117	49	47	41
ENST00000305354	TM4SF4	1.401	0.000105	0.00159	22	47	12	14
ENST00000355653	VAT1	0.578	0.000109	0.00165	10595	13402	7266	8807
ENST00000528088	CCDC84	0.622	0.00011	0.00167	562	557	322	405
ENST00000457497	AC016708.2	0.597	0.000112	0.0017	2797	4669	2182	2754
ENST00000354193	SVIP	0.586	0.000113	0.0017	1870	2232	1213	1519
ENST00000453039	AC007383.4	0.792	0.000113	0.00171	116	182	63	109
ENST00000311417	ZMAT3	0.583	0.000114	0.00171	1847	2076	1152	1467
ENST00000265104	DNAH5	0.825	0.000116	0.00174	124	110	59	73
ENST00000426023	RP11-400K9.4	0.987	0.00012	0.0018	83	50	30	37
ENST00000495455	CREG2	0.733	0.000121	0.00181	181	213	100	137
ENST00000490362	IGFBP2	0.594	0.000122	0.00183	1109	1361	709	927
ENST00000471496	RP11-393B14.1	0.821	0.000133	0.00198	95	163	69	77
ENST00000451469	EEF1A1P24	1.446	0.000134	0.00199	22	41	8	15
ENST00000379638	REEP5	0.574	0.000136	0.00202	6635	9202	4591	6051
ENST00000421585	GS1-594A7.3	2.858	0.000138	0.00204	7	16	2	1
ENST00000436106	C19orf25	0.698	0.000139	0.00205	241	254	152	153
ENST00000455309	AC017002.1	1.574	0.000143	0.0021	17	37	11	7
ENST00000310164	ZCCHC12	1.844	0.000144	0.0021	18	22	5	6
ENST00000400984	RP11-122G18.7	1.844	0.000144	0.0021	18	22	6	5
ENST00000411660	RPS3AP25	0.589	0.000145	0.00211	1749	2649	1305	1618
ENST00000429630	AC093673.5	0.609	0.000145	0.00212	582	634	346	451
ENST00000305031	CHSY3	2.06	0.000146	0.00212	17	17	0	8
ENST00000366131	SCNN1A	1.182	0.000151	0.00218	39	52	24	16
ENST00000443590	EEF1A1P12	0.572	0.000152	0.00221	3929	6107	2654	4095
ENST00000274192	SRD5A1	0.6	0.000153	0.00221	675	947	412	658
ENST00000285393	ATP6V0D2	1.119	0.000153	0.00222	51	47	23	22
ENST00000536441	SESN3	0.577	0.000156	0.00225	1795	1689	1246	1089
ENST00000388825	GPX3	0.85	0.000157	0.00227	88	123	51	66
ENST00000258341	LAMC1	0.564	0.000158	0.00227	6355	7155	4335	4805
ENST00000358067	ZNF329	0.682	0.000159	0.00229	240	336	172	187
ENST00000370888	LRRC1	0.574	0.00016	0.00229	2157	2616	1469	1737
ENST00000341700	GNA14	0.645	0.00016	0.0023	346	333	205	229
ENST00000467419	SRGAP2	0.624	0.000162	0.00232	522	719	394	411
ENST00000260641	ACTR2	0.569	0.000167	0.00238	6518	9400	4687	6042
ENST00000272427	EXOC6B	0.569	0.000167	0.00238	2360	2775	1562	1900
ENST00000553142	B4GALNT1	0.664	0.000171	0.00243	282	325	176	207
ENST00000381930	KLHL5	0.998	0.000172	0.00244	79	49	44	20
ENST00000501580	EEF1A1P5	0.565	0.000173	0.00245	128908	191261	94516	121840
ENST00000425761	FTH1P5	0.587	0.000173	0.00246	1665	2414	1320	1395
ENST00000334133	RFTN1	1.635	0.000175	0.00246	26	21	5	10
ENST00000551032	RP11-359M6.1	3.199	0.000175	0.00246	8	12	0	2
ENST00000491712	SPTAN1	0.616	0.000177	0.00249	561	766	417	449
ENST00000401827	PDE7A	0.592	0.000182	0.00256	940	1370	688	844
ENST00000468083	ZYX	0.587	0.000184	0.00257	886	891	585	598
ENST00000256759	FST	1.67	0.000185	0.00259	21	24	6	8
ENST00000449719	MAPK11	0.876	0.000186	0.0026	98	71	39	53
ENST00000499638	P2RX4	0.6	0.000186	0.0026	747	804	542	481
ENST00000396425	2015-09-03	0.667	0.000193	0.00268	270	289	174	178
ENST00000230085	SNX3	0.709	0.000196	0.00272	178	270	128	146
ENST00000483386	SLC35G1	0.636	0.000197	0.00272	356	396	225	259
ENST00000396593	CARHSP1	0.591	0.000197	0.00272	957	1406	721	848
ENST00000376499	TLE1	0.565	0.000201	0.00277	3057	3523	2211	2238
ENST00000393437	LONRF2	0.55	0.000201	0.00277	4310	3673	2859	2593
ENST00000359175	SPTSSB	0.548	0.000202	0.00277	19270	20491	12860	14335
ENST00000417705	RP11-54O7.3	0.657	0.000202	0.00278	251	279	127	209
ENST00000372207	BEST4	0.782	0.000206	0.00283	115	162	79	82
ENST00000503537	CTD-2165H16.1	0.548	0.00022	0.00299	31667	43239	20813	30419
ENST00000222008	RABAC1	0.568	0.00022	0.003	1657	1805	1181	1154
ENST00000287538	ZIC3	1.037	0.000223	0.00302	57	52	22	31
ENST00000395905	LRRC2	1.362	0.000227	0.00308	28	34	11	13
ENST00000307864	AIFM2	0.578	0.000232	0.00314	943	1301	647	856
ENST00000472321	LGALS1	1.174	0.000233	0.00314	38	48	22	16
ENST00000504403	BANK1	2.794	0.000236	0.00317	9	13	0	3
ENST00000448875	AL162151.3	0.56	0.000236	0.00317	3069	4013	2216	2589
ENST00000465904	MICAL1	0.59	0.000237	0.00318	668	574	442	383
ENST00000382426	AC092171.1	0.634	0.000241	0.00323	315	346	194	232
ENST00000456481	AC009245.3	0.563	0.000242	0.00324	3280	4930	2473	3086
ENST00000493133	PBXIP1	0.793	0.000244	0.00326	121	113	71	64
ENST00000311601	SH3PXD2B	0.559	0.000246	0.00329	1608	1830	1067	1266
ENST00000429210	RP11-312O7.2	0.59	0.000248	0.0033	638	473	416	322
ENST00000466734	RP11-446H18.3	0.585	0.000248	0.0033	638	735	405	510
ENST00000420481	PPP1R2P3	0.828	0.00025	0.00333	94	121	68	53
ENST00000234111	ODC1	0.587	0.000257	0.00341	721	1007	530	620
ENST00000585044	C17orf62	0.558	0.000259	0.00342	1452	1108	985	754
ENST00000417736	TUBB6	0.673	0.000259	0.00343	231	249	158	143
ENST00000243077	LRP1	0.709	0.00026	0.00343	200	132	117	86
ENST00000542219	RP11-43N5.1	1.069	0.00026	0.00343	46	57	23	26
ENST00000366089	SENP7	1.055	0.00026	0.00343	57	45	23	26
ENST00000567181	TMSB15B	0.735	0.000261	0.00345	149	139	81	92
ENST00000497774	C17orf76-AS1	0.558	0.000262	0.00345	5018	7020	3907	4269
ENST00000337137	TBC1D22A	0.655	0.000263	0.00346	243	294	147	194
ENST00000296043	SHROOM3	0.549	0.000263	0.00346	5383	6942	3804	4618
ENST00000377834	HES2	0.761	0.000265	0.00349	119	137	57	94
ENST00000328379	PTRHD1	0.757	0.000267	0.0035	118	134	56	93
ENST00000374694	FZD8	0.547	0.000267	0.00351	4297	4274	3045	2823
ENST00000563609	JPH3	1.053	0.000268	0.00351	48	58	25	26
ENST00000377957	FBXO48	0.63	0.000268	0.00352	317	471	222	287
ENST00000274496	YIPF5	0.639	0.00027	0.00353	312	473	261	243
ENST00000313766	FAM20C	0.89	0.000272	0.00354	83	71	35	48
ENST00000437048	VPS53	0.554	0.000272	0.00354	2272	2910	1577	1952
ENST00000390654	COL23A1	0.663	0.000274	0.00357	257	318	210	153
ENST00000412649	CLTCL1	1.088	0.000277	0.0036	41	57	14	32
ENST00000320683	INPPL1	0.605	0.000281	0.00364	414	470	264	317
ENST00000393676	FOLR1	2.527	0.000283	0.00366	12	12	1	3
ENST00000476723	FILIP1L	2.527	0.000283	0.00366	14	10	4	0
ENST00000234875	RPL22	0.545	0.000291	0.00375	7292	10057	5157	6733
ENST00000396578	COL4A3	1.199	0.000294	0.00379	46	30	15	18
ENST00000263100	A1BG	0.701	0.000294	0.00379	181	211	130	111
ENST00000561587	CTD-2076M15.1	6.044	0.000295	0.0038	13	0	0	0
ENST00000180173	MTMR7	0.725	0.000295	0.0038	150	151	83	99
ENST00000228495	KCTD10	0.556	0.000299	0.00385	1471	1880	1004	1275
ENST00000306560	HAS3	0.731	0.000302	0.00388	142	127	58	104
ENST00000429530	RP11-59D5__B.2	3.199	0.000307	0.00393	2	18	2	0
ENST00000488946	RPL13A	0.548	0.000308	0.00394	6586	8751	5010	5481
ENST00000523988	SLC25A30	0.594	0.000312	0.00398	554	492	397	296
ENST00000413385	AC011286.1	0.936	0.000312	0.00398	62	74	33	38
ENST00000344575	FZD9	0.897	0.00032	0.00404	67	84	34	47
ENST00000551872	DCTN2	0.584	0.000321	0.00406	647	869	489	522
ENST00000265807	SH2D4A	0.562	0.000327	0.00413	795	928	488	679
ENST00000498732	RP1-177G6.2	0.812	0.00033	0.00416	105	97	57	58
ENST00000381401	SLC25A6	0.542	0.000334	0.00421	20756	30348	15616	19476
ENST00000530550	CTD-2562J17.2	1.092	0.000337	0.00422	44	50	18	26
ENST00000322315	GIPC3	2.185	0.000337	0.00422	16	12	4	2
ENST00000312814	TMEM168	0.553	0.000337	0.00423	1570	1976	1121	1296
ENST00000389400	RPS3AP5	0.55	0.000339	0.00425	5041	7297	4022	4406
ENST00000264363	NDST4	0.784	0.00034	0.00426	130	113	98	43
ENST00000481454	HILPDA	1.894	0.000341	0.00427	15	19	6	3
ENST00000361871	MSRB1	0.547	0.000342	0.00427	2175	2831	1533	1894
ENST00000322563	WNT11	1.058	0.000347	0.00432	48	48	22	24
ENST00000458587	BCAP31	0.63	0.000347	0.00432	296	280	186	186
ENST00000417615	RPL3P4	0.546	0.000349	0.00433	2209	2993	1543	2021
ENST00000325000	CTD-2192J16.15	0.545	0.00035	0.00434	12339	19598	9681	12202
ENST00000573312	AC144831.1	0.562	0.000357	0.00442	734	853	454	621
ENST00000289746	CDH15	1.572	0.000358	0.00443	21	24	7	8
ENST00000414383	RP11-388P9.2	1.443	0.000359	0.00443	33	19	9	10
ENST00000381431	SGCB	0.599	0.000368	0.00454	419	517	299	319
ENST00000430094	RP1-60O19.1	1.303	0.000375	0.00462	29	33	10	15
ENST00000432132	EIF4BP3	0.545	0.000377	0.00463	2968	3901	2262	2446
ENST00000457346	SCUBE2	0.904	0.000377	0.00463	58	90	40	39
ENST00000513296	NKD2	1.18	0.000382	0.00469	40	35	10	23
ENST00000330137	SKA2	0.53	0.000383	0.0047	5510	6588	3723	4657
ENST00000443018	RP11-403I13.5	1.638	0.000385	0.00472	16	28	4	10
ENST00000469435	KLF6	0.721	0.000386	0.00473	171	116	114	60
ENST00000245304	RAP2A	0.536	0.000393	0.0048	2404	2620	1648	1818
ENST00000482732	RPL10	0.538	0.000399	0.00487	27208	39644	21294	24759
ENST00000437430	RP3-527G5.1	2.728	0.0004	0.00488	11	10	1	2
ENST00000380629	BNIP3L	0.548	0.000401	0.00488	1406	1826	1007	1203
ENST00000417262	KDM5B-AS1	0.86	0.000402	0.00489	80	89	53	40
ENST00000412759	RP11-439A17.7	0.569	0.000409	0.00497	633	432	411	307
ENST00000395601	SNTB1	1.407	0.00041	0.00497	20	36	7	14
ENST00000276925	CDKN2B	0.528	0.000414	0.00501	4773	5780	3235	4084
ENST00000276414	GNRH1	1.291	0.000414	0.00501	39	20	9	15
ENST00000291592	LRRC3	0.592	0.000415	0.00502	478	494	356	289
ENST00000342380	ASTL	1.061	0.000423	0.0051	46	46	20	24
ENST00000581487	CMTM4	0.513	0.000424	0.00511	5401	4346	3418	3410
ENST00000455833	IFFO2	0.531	0.000426	0.00513	1470	1514	888	1177
ENST00000482665	PDIA2	0.778	0.00043	0.00517	115	84	54	62
ENST00000522356	ZDHHC11B	0.843	0.000434	0.00521	78	89	39	54
ENST00000561632	RP11-438D14.2	0.855	0.000436	0.00523	84	79	48	42
ENST00000337335	C1orf145	0.93	0.000442	0.00529	63	61	33	32
ENST00000465804	WWTR1	0.541	0.000446	0.00532	1948	2761	1427	1810
ENST00000495704	EEF1A1P25	0.538	0.000446	0.00532	2237	3384	1592	2280
ENST00000372292	SFTPD	0.762	0.000454	0.00541	111	113	54	78
ENST00000413306	RPLP0P6	0.541	0.000456	0.00543	2773	4220	2161	2646
ENST00000260443	RSL24D1	0.536	0.000457	0.00543	4645	6285	3619	3921
ENST00000393132	BPGM	2.466	0.000468	0.00555	9	14	3	1
ENST00000479515	PHTF2	0.859	0.000475	0.00562	80	78	47	40
ENST00000360688	GDPD3	0.874	0.000477	0.00565	71	85	49	36
ENST00000521936	RP11-586K2.1	1.106	0.000486	0.00573	40	42	18	20
ENST00000548568	RPLP0	0.53	0.000487	0.00574	18019	26048	14152	16363
ENST00000475243	VAPB	0.521	0.000493	0.0058	3453	4364	2259	3187
ENST00000359165	RP11-841C19.6	0.534	0.000496	0.00582	4898	7289	3854	4564
ENST00000565460	PLA2G15	0.744	0.000511	0.00597	128	110	71	71
ENST00000413366	PRKCA	0.528	0.000524	0.0061	1249	1545	759	1178
ENST00000297540	PHAX	0.544	0.000524	0.0061	1263	1919	955	1228
ENST00000255764	MED10	0.57	0.000542	0.00629	459	736	322	483
ENST00000480958	MPP3	0.704	0.000547	0.00633	128	198	104	96
ENST00000243298	RAB9B	0.555	0.000549	0.00636	638	630	423	440
ENST00000376327	PLP2	0.541	0.000552	0.00638	1409	2022	1096	1262
ENST00000295213	SPATA18	0.671	0.00056	0.00646	146	260	114	141
ENST00000289166	FAM46B	0.582	0.00056	0.00646	410	506	292	320
ENST00000330965	RPL9P7	0.532	0.000566	0.00653	2676	3831	2093	2408
ENST00000375520	C10orf126	6.044	0.000573	0.00659	0	13	0	0
ENST00000565347	RP11-586K12.11	5.931	0.000573	0.00659	11	1	0	0
ENST00000569199	RP11-1437A8.6	5.931	0.000573	0.00659	11	1	0	0
ENST00000505289	RP11-9G1.3	0.906	0.000578	0.00663	65	72	39	34
ENST00000493579	RP11-420J11.1	0.934	0.000579	0.00663	68	43	26	32
ENST00000405485	PSTK	0.917	0.000583	0.00668	63	58	31	33
ENST00000342228	SLC20A2	0.541	0.000602	0.00686	1061	1378	804	872
ENST00000473595	RP11-3P17.4	1.247	0.000603	0.00687	30	32	15	11
ENST00000524369	KB-1460A1.1	0.852	0.000612	0.00696	74	76	41	42
ENST00000256366	SYNJ2BP	0.556	0.000612	0.00696	581	492	389	341
ENST00000428817	PHBP15	1.37	0.000619	0.00702	25	27	9	11
ENST00000439904	RP11-9E13.2	0.871	0.000624	0.00707	62	79	37	40
ENST00000496634	MIR3654	0.583	0.000629	0.00711	421	557	339	314
ENST00000478375	TFAP2A	0.649	0.000634	0.00717	216	195	157	105
ENST00000506250	CTC-347C20.2	0.792	0.000637	0.00718	89	93	45	60
ENST00000568681	YPEL3	0.643	0.000642	0.00723	202	237	152	129
ENST00000329203	FAM181B	1.647	0.000646	0.00726	23	15	6	6
ENST00000563192	RP11-304L19.5	0.538	0.000646	0.00727	1360	2136	1108	1299
ENST00000340967	ACER2	0.561	0.000649	0.00729	558	442	397	281
ENST00000396024	ANXA2	1.029	0.000664	0.00745	48	42	17	27
ENST00000418645	AC004985.12	1.256	0.000671	0.00752	28	32	14	11
ENST00000494869	RP11-174O3.3	2.728	0.000678	0.00757	1	20	1	2
ENST00000579125	hsa-mir-6080	2.658	0.000678	0.00757	9	11	2	1
ENST00000435452	RP11-3B12.1	0.867	0.000681	0.00759	84	53	43	32
ENST00000374994	TGFBR1	1.217	0.000681	0.00759	20	50	14	16
ENST00000368806	TCHHL1	1.196	0.000681	0.00759	22	47	14	16
ENST00000269919	PGPEP1	0.519	0.000684	0.00761	1890	2253	1341	1550
ENST00000269485	TNFRSF11A	0.57	0.000685	0.00761	384	513	259	345
ENST00000424612	AC017074.2	1.415	0.000685	0.00761	20	31	12	7
ENST00000561423	PRKXP1	1.34	0.000686	0.00762	23	33	8	14
ENST00000404372	RP1-99E18.2	0.6	0.000716	0.00791	330	422	298	198
ENST00000579368	RP11-674N23.1	0.852	0.000717	0.00792	61	89	38	45
ENST00000355358	RP11-379F12.7	0.508	0.000728	0.00802	2675	2633	1860	1873
ENST00000507952	GLUD1P3	1.013	0.000748	0.00821	52	39	20	25
ENST00000529644	KIFC2	0.557	0.000749	0.00821	472	411	313	287
ENST00000414004	FLJ20373	0.534	0.000757	0.00829	892	1291	655	853
ENST00000509250	DUX4L8	1.231	0.00076	0.00831	32	34	21	7
ENST00000472377	FBLN7	2.402	0.00077	0.00841	6	16	2	2
ENST00000318445	SLCO3A1	0.561	0.000791	0.00859	427	857	352	518
ENST00000301653	KRT16	0.546	0.0008	0.00867	457	546	261	426
ENST00000329734	IRX3	0.524	0.000812	0.00877	1670	2123	1361	1276
ENST00000542308	LGI1	2.218	0.000822	0.00884	11	13	2	3
ENST00000330847	NR4A3	0.697	0.000827	0.00888	137	142	101	71
ENST00000554335	SAMD4A	0.738	0.000834	0.00894	131	71	82	39
ENST00000548280	CTD-2591A6.2	1.97	0.000836	0.00894	15	13	5	2
ENST00000373517	NAP1L2	0.658	0.000836	0.00894	165	165	100	109
ENST00000560351	RP11-66B24.4	0.908	0.000838	0.00896	50	74	22	44
ENST00000473237	ZFYVE27	1.425	0.000838	0.00896	27	19	9	8
ENST00000531036	RBM4B	0.551	0.000848	0.00904	416	488	250	367
ENST00000490569	EEF1A1	0.506	0.000851	0.00906	63874	88246	50580	56553
ENST00000377093	KIF1B	0.565	0.000859	0.00913	375	446	262	293
ENST00000014914	GPRC5A	0.493	0.000868	0.0092	10231	10522	7183	7561
ENST00000546368	RPL6	0.503	0.000869	0.0092	20591	29057	15690	19337
ENST00000221996	CRX	0.514	0.000877	0.00926	1363	1808	952	1269
ENST00000262441	GLP2R	1.154	0.000889	0.00936	32	35	12	18
ENST00000560419	RP11-293M10.6	0.658	0.000905	0.00952	155	167	100	104
ENST00000376105	ID1	0.558	0.00091	0.00957	389	272	233	216
ENST00000513060	GNB2L1	0.503	0.000918	0.00964	14562	20654	11291	13563
ENST00000301904	SCARA3	0.526	0.000936	0.00982	1010	1308	797	813
ENST00000367602	QSOX1	0.499	0.000938	0.00983	7791	10493	5779	7155
ENST00000446984	RP11-88I18.2	1.608	0.000939	0.00983	21	16	4	8
ENST00000570682	GPR139	1.608	0.000939	0.00983	17	20	10	2
ENST00000357877	SEMA4F	0.577	0.000945	0.00988	270	388	169	272
ENST00000532075	CD151	0.555	0.000947	0.0099	425	524	309	337
ENST00000357066	MOB3A	0.51	0.000952	0.00993	1640	1868	1216	1248
ENST00000467036	RPL9P8	0.508	0.000965	0.01	8323	12782	6926	7915
ENST00000335670	RORA	0.648	0.00098	0.0102	174	163	121	94
ENST00000428304	ABHD4	0.513	0.000982	0.0102	1451	1699	1113	1094
ENST00000376335	ZIC2	0.514	0.000993	0.0103	1054	1266	742	883
ENST00000521127	SNHG6	0.531	0.000997	0.0103	829	1114	675	670
ENST00000286298	SLC26A2	0.508	0.00102	0.0105	2341	2821	1860	1771
ENST00000429734	RP11-44D15.3	1.692	0.00102	0.0105	11	25	9	2
ENST00000461859	TUFT1	1.652	0.00102	0.0105	25	10	3	8
ENST00000530128	HTN3	1.652	0.00102	0.0105	18	17	5	6
ENST00000441044	MTMR9LP	0.846	0.00104	0.0107	65	70	37	38
ENST00000392818	TMUB1	0.679	0.00104	0.0107	150	119	101	67
ENST00000472098	MDH1	1.375	0.00105	0.0108	28	19	10	8
ENST00000375734	RND3	0.696	0.00105	0.0108	127	134	92	69
ENST00000398259	RPS3AP26	0.5	0.00106	0.0109	8023	11283	6442	7207
ENST00000254958	JAG1	0.512	0.00107	0.011	1074	1199	783	811
ENST00000484599	RPS8	0.496	0.0011	0.0112	11023	15692	8581	10362
ENST00000490277	TPT1	0.494	0.0011	0.0113	43298	57299	34379	37030
ENST00000313010	PRCP	1.501	0.00113	0.0115	22	18	8	6
ENST00000395850	CD59	0.595	0.00113	0.0115	216	251	132	177
ENST00000357430	ACSL3	0.495	0.00114	0.0116	2263	2904	1603	2063
ENST00000427299	LINC00458	2.585	0.00114	0.0116	7	12	1	2
ENST00000424623	PHBP6	1.342	0.00116	0.0117	20	31	11	9
ENST00000449310	PHBP5	1.342	0.00116	0.0117	20	31	11	9
ENST00000315872	ROCK2	0.494	0.00117	0.0118	3824	5044	2864	3434
ENST00000468675	RP11-1396O13.2	0.687	0.00117	0.0118	116	153	91	76
ENST00000533867	TMEM41B	1.762	0.00117	0.0118	18	13	7	2
ENST00000495843	RPS27A	0.496	0.00118	0.0119	10520	15556	8540	9944
ENST00000285605	MARVELD1	0.495	0.00119	0.012	2848	3555	2141	2403
ENST00000354617	AP001007.1	0.696	0.00119	0.012	112	110	64	73
ENST00000524097	TAGLN2P1	0.813	0.00119	0.012	68	85	46	41
ENST00000315127	EDC3	0.508	0.0012	0.012	2082	3482	1754	2158
ENST00000443585	C12orf75	0.613	0.00121	0.0121	180	227	118	148
ENST00000403958	RP3-340B19.2	0.559	0.00122	0.0122	518	779	561	319
ENST00000381480	DENND1C	0.595	0.00124	0.0124	214	212	126	156
ENST00000463899	NPL	1.832	0.00124	0.0124	10	19	3	5
ENST00000498905	SBF2-AS1	0.616	0.00124	0.0124	189	225	144	126
ENST00000572615	MYO1C	1.053	0.00126	0.0126	48	29	23	14
ENST00000458060	HCG4P3	2.336	0.00126	0.0126	9	12	2	2
ENST00000368515	FRG2	2.336	0.00126	0.0126	5	16	0	4
ENST00000332797	CCDC28A	0.527	0.00128	0.0127	544	723	403	476
ENST00000380486	C2CD2	1.918	0.00129	0.0128	15	12	6	1
ENST00000464150	GLDN	1.159	0.0013	0.0128	24	41	11	18
ENST00000465160	EXD3	0.524	0.0013	0.0129	599	692	445	453
ENST00000494718	MAGED1	0.497	0.00131	0.0129	1295	1622	916	1151
ENST00000532485	ACER3	0.505	0.00132	0.013	997	1371	731	937
ENST00000558000	WDR93	2.218	0.00132	0.013	5	19	0	5
ENST00000463407	NUPL1	0.492	0.00132	0.013	1923	1941	1446	1301
ENST00000491154	GDI1	0.5	0.00133	0.0131	1588	1816	1254	1153
ENST00000286544	FAM161B	0.575	0.00135	0.0132	256	325	189	201
ENST00000378535	KITLG	0.487	0.00136	0.0133	3895	4453	3002	2954
ENST00000246186	MMP24	0.677	0.00136	0.0133	129	87	64	71
ENST00000503299	RP11-472K22.1	1.608	0.00136	0.0133	13	24	5	7
ENST00000378432	CTC-425O23.2	1.569	0.00136	0.0133	24	12	5	7
ENST00000373789	RTKN2	0.644	0.00136	0.0133	152	184	120	95
ENST00000507378	RP11-632F7.1	0.631	0.00138	0.0134	165	230	150	105
ENST00000431936	EIF4BP6	0.481	0.00138	0.0134	6451	7787	4786	5412
ENST00000304661	C1GALT1C1	0.654	0.00142	0.0138	122	166	78	105
ENST00000537615	AC016725.4	1.033	0.00143	0.0138	34	46	20	19
ENST00000368804	TCHH	0.51	0.00143	0.0138	715	829	516	568
ENST00000450998	RP11-154D6.1	0.934	0.00143	0.0138	56	34	24	23
ENST00000226284	IBSP	1.439	0.00144	0.0139	28	13	4	11
ENST00000535133	RP11-897M7.1	1.439	0.00144	0.0139	21	20	9	6
ENST00000544915	ARNTL2	0.514	0.00145	0.0139	550	557	356	419
ENST00000349606	MYLIP	0.493	0.00146	0.014	2390	3150	1927	2009
ENST00000260054	CCDC90B	0.605	0.00146	0.014	184	210	122	137
ENST00000460947	UQCRH	0.612	0.00148	0.0142	169	198	103	137
ENST00000481921	PSMG1	1.11	0.0015	0.0144	36	29	13	17
ENST00000523490	MATN2	0.889	0.00153	0.0146	73	29	42	13
ENST00000355377	SYT17	0.592	0.00154	0.0147	199	273	148	165
ENST00000491240	RBM3	0.484	0.00155	0.0148	2048	2363	1519	1634
ENST00000461022	AC010468.1	0.494	0.00157	0.015	2526	3944	2133	2461
ENST00000430430	ZBTB10	0.496	0.00157	0.015	1990	3112	1671	1947
ENST00000334221	C1QL4	0.936	0.00159	0.0151	53	39	25	23
ENST00000406049	CTC-575D19.1	0.482	0.0016	0.0152	6668	9629	5253	6418
ENST00000282561	GJA1	0.611	0.00163	0.0154	180	127	97	104
ENST00000361781	SGMS1	0.487	0.00165	0.0155	2192	2504	1768	1582
ENST00000261653	STX2	0.525	0.00166	0.0156	373	407	219	323
ENST00000443556	RP11-361F15.2	0.596	0.00166	0.0156	162	299	122	183
ENST00000248121	SYNGR3	0.608	0.00167	0.0157	179	164	108	117
ENST00000264499	BBS7	0.917	0.00169	0.0159	38	66	23	32
ENST00000369705	ME1	0.489	0.0017	0.0159	1166	1399	847	981
ENST00000329759	FAM43A	0.526	0.0017	0.0159	378	316	227	255
ENST00000314138	RPL27A	0.5	0.00174	0.0162	839	1235	649	817
ENST00000316950	ZNF569	0.781	0.00174	0.0162	69	91	50	43
ENST00000541490	RASSF8	0.691	0.00175	0.0162	83	148	62	81
ENST00000562218	RP11-480G7.1	1.762	0.00175	0.0162	7	24	5	4
ENST00000449844	NPAS1	1.715	0.00175	0.0162	15	15	2	7
ENST00000579050	RP11-68I3.4	1.375	0.00177	0.0164	25	22	16	2
ENST00000579534	POLI	0.533	0.00177	0.0164	430	493	348	290
ENST00000432307	EIF4BP7	0.47	0.00177	0.0164	5874	7052	4347	4982
ENST00000462559	B3GNT5	0.889	0.00185	0.017	61	41	43	12
ENST00000409261	NCKAP5	0.562	0.00186	0.0171	209	333	144	223
ENST00000471374	YWHAH	1.782	0.00187	0.0171	14	14	4	4
ENST00000567269	CDH16	1.782	0.00187	0.0171	13	15	4	4
ENST00000285243	ANKRD40	0.471	0.00189	0.0172	3449	3873	2593	2690
ENST00000370982	GNG12	0.465	0.00189	0.0172	5451	5607	3998	4015
ENST00000365467	RNU6-41	0.533	0.00192	0.0175	427	544	370	301
ENST00000303130	TMEM133	0.693	0.00196	0.0177	88	119	56	72
ENST00000381938	TMEM156	1.569	0.00196	0.0178	12	24	10	2
ENST00000288235	MYO1E	0.484	0.00198	0.0179	1107	1354	814	946
ENST00000503695	RP11-46H11.3	0.608	0.00198	0.0179	149	223	116	128
ENST00000578053	DPRXP4	1.863	0.00199	0.0179	13	13	6	1
ENST00000569091	CTC-471J1.2	1.197	0.002	0.018	23	30	6	17
ENST00000300784	FN3K	0.551	0.002	0.018	256	371	190	238
ENST00000392301	AB019441.29	0.525	0.002	0.018	403	643	333	394
ENST00000333421	FAM108B1	0.472	0.00201	0.0181	1348	1413	924	1066
ENST00000560084	RPS17	0.471	0.00202	0.0181	19812	27938	16225	18216
ENST00000366675	TAF5L	0.505	0.00205	0.0184	520	661	372	460
ENST00000562413	RP11-497D6.2	1.157	0.00208	0.0185	29	27	9	16
ENST00000428643	HMGA1P4	2.094	0.0021	0.0187	12	10	2	3
ENST00000413888	RPL4P5	0.478	0.00211	0.0187	2836	4628	2336	3022
ENST00000463426	CUL4A	0.556	0.00211	0.0188	217	227	126	176
ENST00000444633	RPL7P36	3.459	0.00215	0.0191	12	1	1	0
ENST00000583956	CTD-2350C19.1	0.706	0.00215	0.0191	121	70	84	33
ENST00000282146	KCNK13	0.749	0.00216	0.0191	76	72	44	44
ENST00000423178	RP11-383C5.4	1.568	0.00217	0.0192	14	19	5	6
ENST00000252891	NUMBL	0.495	0.00217	0.0192	705	857	547	561
ENST00000476609	MAP4K4	0.918	0.00218	0.0192	52	37	24	23
ENST00000219271	MMP15	0.464	0.00219	0.0193	2852	3649	2053	2659
ENST00000428881	RPL4P3	0.515	0.0022	0.0194	410	645	317	421
ENST00000430544	RPL9P9	0.512	0.00222	0.0195	488	780	404	485
ENST00000336278	SNTB2	0.457	0.00222	0.0195	3719	3633	2657	2700
ENST00000490348	SRGAP3	1.329	0.00223	0.0197	25	18	10	7
ENST00000474050	GLIPR2	1.389	0.00226	0.0199	27	10	10	4
ENST00000238738	RHOQ	0.468	0.00226	0.0199	3193	4123	2497	2793
ENST00000496184	MICALL2	0.495	0.00226	0.0199	501	445	321	350
ENST00000221891	APLP1	0.887	0.00228	0.02	45	55	30	24
ENST00000334651	DHRSX	0.481	0.00229	0.02	840	1126	587	822
ENST00000409690	CEP19	0.768	0.00229	0.02	74	76	49	39
ENST00000406190	RPS2P55	0.478	0.00229	0.0201	1587	2777	1252	1882
ENST00000546424	CASP9	0.912	0.00232	0.0203	34	64	19	33
ENST00000295025	REL	0.535	0.00234	0.0204	344	188	236	131
ENST00000380381	RPS6	0.466	0.00235	0.0204	11826	16287	9787	10570
ENST00000486056	CREB3	0.576	0.00237	0.0206	193	232	145	140
ENST00000474835	USP16	0.703	0.00238	0.0206	94	95	59	57
ENST00000256015	BTG1	0.464	0.00238	0.0206	6513	8123	5287	5324
ENST00000526724	PHRF1	0.512	0.00238	0.0206	381	389	249	291
ENST00000247225	SGPP1	0.477	0.0024	0.0207	1155	1074	912	689
ENST00000585086	RP11-690G19.3	0.572	0.00241	0.0208	159	296	108	198
ENST00000448213	RP5-837I24.1	0.834	0.00241	0.0208	61	55	40	25
ENST00000556674	TGFB3	0.555	0.00244	0.0211	226	184	137	142
ENST00000155926	TRIB2	0.557	0.00247	0.0213	229	270	170	169
ENST00000447393	PACS2	0.47	0.00248	0.0214	1167	1590	831	1159
ENST00000311936	KRAS	0.458	0.0025	0.0215	4211	4646	3230	3219
ENST00000476287	FAM120B	0.496	0.0025	0.0215	465	706	321	509
ENST00000394346	RP11-512H23.2	1.065	0.00251	0.0215	28	35	18	12
ENST00000346246	ARID3B	0.51	0.00251	0.0216	366	390	238	293
ENST00000517854	RP11-131N11.4	0.825	0.00252	0.0216	57	53	31	31
ENST00000452544	ARID1B	1.495	0.00253	0.0216	11	26	10	3
ENST00000446211	RP11-51B10.2	1.455	0.00253	0.0216	16	20	1	12
ENST00000266581	AMIGO2	1.035	0.00254	0.0217	19	55	19	17
ENST00000565691	NECAB2	1.035	0.00254	0.0217	18	56	22	14
ENST00000485278	POMT1	0.558	0.00255	0.0217	206	221	129	161
ENST00000310546	SPSB4	1.215	0.00255	0.0217	26	23	9	12
ENST00000429927	CDKL2	1.215	0.00255	0.0217	22	27	9	12
ENST00000313342	WI2-1896O14.1	0.819	0.00258	0.022	62	44	30	30
ENST00000384627	RNU6-26	0.515	0.00259	0.022	426	540	370	306
ENST00000261867	SLC30A4	0.508	0.0026	0.0221	375	390	254	284
ENST00000381192	CD99	0.499	0.00262	0.0222	560	723	462	446
ENST00000003912	NIPAL3	0.488	0.00262	0.0222	564	760	401	543
ENST00000457262	EIF3LP2	0.577	0.00264	0.0223	159	220	104	150
ENST00000392730	RPL13P12	0.466	0.00265	0.0225	3528	5201	2953	3366
ENST00000284136	SEMA3D	0.525	0.00266	0.0225	302	219	178	184
ENST00000467539	CGREF1	0.533	0.0027	0.0228	285	382	232	229
ENST00000561440	RPS17L	0.459	0.00271	0.0228	19847	28205	16386	18580
ENST00000423610	SC22CB-1E7.1	0.472	0.00271	0.0228	1076	1502	813	1046
ENST00000474221	ATHL1	0.637	0.00273	0.0229	128	110	85	68
ENST00000383898	RNU6-1	0.513	0.00275	0.0231	433	530	371	304
ENST00000471102	FAM21C	0.614	0.00275	0.0231	149	125	108	71
ENST00000264193	CPOX	0.508	0.00278	0.0233	482	761	447	427
ENST00000330676	TLCD2	0.835	0.00279	0.0234	47	62	28	33
ENST00000396253	HPS5	0.54	0.00279	0.0234	241	348	186	219
ENST00000309880	TIGD3	0.551	0.0028	0.0234	202	270	147	175
ENST00000561283	RP11-307C19.1	1.782	0.00283	0.0236	8	20	3	5
ENST00000450618	RP3-340B19.3	2.788	0.00284	0.0237	2	13	2	0
ENST00000458010	AC104451.2	1.11	0.00285	0.0237	27	38	21	9
ENST00000359332	KLHDC1	0.743	0.00288	0.0239	71	68	36	47
ENST00000220507	RHOV	0.473	0.00289	0.024	1770	2555	1574	1543
ENST00000362692	RNU6-37	0.516	0.0029	0.024	387	497	336	282
ENST00000245817	TNFSF9	0.663	0.0029	0.024	90	127	62	75
ENST00000400664	KLHDC7A	0.823	0.00293	0.0242	67	34	25	32
ENST00000437982	RHOQP3	0.642	0.00294	0.0243	119	98	69	70
ENST00000343242	MAFK	0.468	0.00296	0.0244	1506	1831	1265	1147
ENST00000449726	PLEKHA8	0.513	0.00296	0.0244	299	249	172	212
ENST00000334464	PDZD8	0.451	0.00301	0.0247	3084	3506	2338	2484
ENST00000333817	RP1-273P12.3	0.593	0.00302	0.0248	145	193	116	108
ENST00000442267	TBC1D9	0.45	0.00303	0.0249	31954	36662	26439	23793
ENST00000488511	RP11-7F17.1	1.863	0.00304	0.0249	6	20	3	4
ENST00000404609	RP3-393E18.1	1.807	0.00304	0.0249	7	18	3	4
ENST00000428457	TNS3	0.725	0.00306	0.025	83	56	43	41
ENST00000370238	GCLM	0.459	0.00306	0.025	1439	1702	1085	1200
ENST00000384205	RNU6-9	0.505	0.00311	0.0254	427	528	368	305
ENST00000467460	PEX5L	1.524	0.00314	0.0256	21	11	9	2
ENST00000167106	VASH1	0.479	0.00316	0.0257	480	490	304	392
ENST00000451217	RP1-150O5.3	1.101	0.00317	0.0257	31	25	10	16
ENST00000425254	AC074138.3	1.015	0.00317	0.0258	27	48	28	9
ENST00000378847	CAMK1D	0.449	0.00321	0.026	1788	1848	1302	1361
ENST00000392222	EEF1B2	0.679	0.00321	0.026	83	98	51	62
ENST00000289104	MRAS	0.499	0.00321	0.026	364	491	256	349
ENST00000453424	2015-03-08	0.461	0.00321	0.026	1403	1842	1108	1249
ENST00000562459	CTD-3064M3.3	1.904	0.00322	0.026	12	11	0	6
ENST00000566232	RP11-56L13.1	2.426	0.00322	0.026	11	6	2	1
ENST00000489429	CAMK2B	0.996	0.00322	0.026	40	28	17	17
ENST00000266079	PRPF6	0.503	0.00322	0.026	350	520	264	350
ENST00000306071	CHRNB1	0.692	0.00324	0.0261	93	80	55	52
ENST00000453825	PNMA6A	1.235	0.00327	0.0262	20	25	6	13
ENST00000496278	GPBP1L1	1.203	0.00327	0.0262	31	13	12	7
ENST00000378679	SHROOM1	0.886	0.00328	0.0263	44	43	26	21
ENST00000468031	NME4	0.455	0.00329	0.0263	1470	1924	1090	1386
ENST00000489336	CTD-2006C1.2	0.715	0.00329	0.0263	70	91	44	54
ENST00000384238	RNU6-5	0.503	0.00331	0.0264	423	531	368	305
ENST00000263168	CAPZA1	0.449	0.00331	0.0264	9154	12866	7464	8662
ENST00000485356	TMEM110	2.027	0.00334	0.0266	11	10	1	4
ENST00000419892	GPR110	2.266	0.00336	0.0267	2	18	1	3
ENST00000297632	TMEM65	0.442	0.0034	0.027	2500	2601	1810	1945
ENST00000376390	PRAF2	0.457	0.00342	0.0271	1324	1739	1018	1213
ENST00000393792	UBTD2	0.443	0.00344	0.0273	4475	5165	3436	3656
ENST00000294661	C1orf52	0.527	0.00346	0.0274	220	244	135	187
ENST00000364234	RNU6-11	0.507	0.00347	0.0274	389	495	340	282
ENST00000370791	FAM73A	0.454	0.00347	0.0275	1339	1441	1024	1005
ENST00000296591	EDIL3	1.566	0.00349	0.0276	21	9	6	4
ENST00000448179	RP11-54O7.1	0.707	0.00352	0.0278	63	84	28	62
ENST00000482718	SLC2A4RG	0.462	0.00356	0.0281	926	1112	707	773
ENST00000320892	RNF144A	0.508	0.0036	0.0283	320	438	262	271
ENST00000496593	RPLP0P2	0.472	0.0036	0.0283	650	883	504	601
ENST00000538162	PNMA6D	0.975	0.00361	0.0284	37	32	10	25
ENST00000399764	YWHAZP6	1.097	0.00364	0.0286	25	33	14	13
ENST00000252032	C20orf194	0.483	0.00368	0.0289	476	494	354	340
ENST00000572638	LRRC37A2	0.457	0.00371	0.029	754	943	510	726
ENST00000547703	MYL6	0.443	0.00371	0.029	17073	22498	14044	15074
ENST00000517921	PABPC1	0.433	0.00372	0.0291	7890	8712	5819	6479
ENST00000571523	RP11-44F14.11	0.551	0.00376	0.0294	179	142	93	126
ENST00000364784	RNU6-40	0.501	0.00377	0.0294	410	521	364	294
ENST00000294889	C1orf115	0.493	0.0038	0.0296	329	369	211	285
ENST00000380250	FRY	0.63	0.00384	0.0299	129	63	71	53
ENST00000467020	RPL10A	0.446	0.00385	0.03	9863	14717	8422	9619
ENST00000452400	NCOA2	0.441	0.00393	0.0305	2712	3652	2062	2625
ENST00000519449	RNF19A	0.513	0.00397	0.0308	266	385	217	239
ENST00000331134	NPLOC4	0.439	0.00397	0.0308	5510	7198	4375	4997
ENST00000264930	SLC12A7	0.452	0.00397	0.0308	1407	1743	1145	1157
ENST00000384776	RNU6-25	0.493	0.00398	0.0308	424	536	369	313
ENST00000336798	SDC3	0.435	0.00399	0.0309	3799	4337	2860	3158
ENST00000373615	LHX2	1.118	0.004	0.031	36	12	12	10
ENST00000555108	RP11-829H16.3	0.787	0.00401	0.031	53	61	33	33
ENST00000005260	BAIAP2L1	0.447	0.00401	0.031	956	1091	651	851
ENST00000229795	MAPK14	0.732	0.00401	0.031	59	69	25	52
ENST00000371697	ANKRD1	0.483	0.00402	0.031	455	374	343	250
ENST00000404269	HIST1H1PS1	0.955	0.00403	0.031	39	31	20	16
ENST00000533146	CTD-2339L15.1	0.729	0.00406	0.0312	71	75	45	43
ENST00000371045	PDE4B	0.974	0.00408	0.0314	31	36	17	17
ENST00000517884	RP11-662G23.1	0.445	0.00408	0.0314	3690	5182	3094	3424
ENST00000287814	TIMP4	1.109	0.00408	0.0314	23	29	15	9
ENST00000374762	NIPSNAP3B	1.109	0.00408	0.0314	23	29	17	7
ENST00000384793	RNU6-33	0.494	0.00414	0.0317	414	531	367	304
ENST00000425673	PLEKHG2	0.529	0.00415	0.0317	213	220	146	154
ENST00000447718	EEF1B2P3	0.479	0.00415	0.0317	523	807	454	500
ENST00000327435	ADI1	0.456	0.00418	0.0318	858	1303	657	918
ENST00000495231	RP11-434O22.1	0.457	0.00419	0.0319	984	1454	800	976
ENST00000514812	RP11-1281K21.6	1.26	0.00422	0.0321	22	19	7	10
ENST00000543561	CES4A	0.675	0.00423	0.0322	96	67	57	45
ENST00000558952	CRNDE	0.732	0.00423	0.0322	90	43	58	22
ENST00000361611	PSMB5	0.822	0.00427	0.0323	49	59	37	24
ENST00000423777	ATF5	0.43	0.0043	0.0326	5848	6827	4464	4941
ENST00000568777	HEXA	0.462	0.00431	0.0326	588	649	425	473
ENST00000486733	RPS4X	0.438	0.00434	0.0328	12721	18121	10599	12175
ENST00000342558	PPP3CB	0.505	0.00436	0.0329	247	328	172	233
ENST00000472415	PLXNB3	0.872	0.00437	0.0329	41	47	26	22
ENST00000514842	RPL9	0.438	0.00437	0.0329	8924	12233	7554	8058
ENST00000197268	KIAA1467	0.44	0.00439	0.033	1528	1651	1158	1186
ENST00000384172	RNU6-36	0.489	0.0044	0.0331	417	533	368	309
ENST00000468343	TMC4	0.46	0.0044	0.0331	646	653	487	457
ENST00000530945	CFL1	0.426	0.0044	0.0331	20026	24428	14943	18154
ENST00000304842	TPST1	0.509	0.00441	0.0331	230	204	128	177
ENST00000482905	RPL21P120	0.535	0.00442	0.0332	210	355	210	180
ENST00000569248	STUB1	0.465	0.00442	0.0332	530	603	377	444
ENST00000356126	PSMD12	0.448	0.00445	0.0333	1454	2314	1184	1578
ENST00000510973	ALDH7A1P1	0.629	0.00446	0.0334	92	120	64	73
ENST00000504335	RP3-412A9.10	0.59	0.00447	0.0334	147	103	102	64
ENST00000402673	SAR1B	0.445	0.00447	0.0334	1310	1717	1018	1206
ENST00000384314	RNU6-31	0.49	0.00449	0.0336	424	528	372	306
ENST00000222374	CADM4	0.46	0.00451	0.0336	670	818	518	564
ENST00000519067	SLC45A4	0.476	0.00452	0.0337	460	561	359	375
ENST00000436135	RP11-144L1.8	0.471	0.00454	0.0338	485	632	367	439
ENST00000521542	ASAH1	0.599	0.00454	0.0338	124	117	77	82
ENST00000484855	CTSA	0.483	0.00456	0.0339	373	467	278	323
ENST00000340180	ZNF69	1.185	0.00456	0.0339	17	31	9	12
ENST00000563209	NDRG4	0.789	0.00457	0.034	43	66	32	31
ENST00000540918	TTC39C	0.776	0.00457	0.034	54	54	30	33
ENST00000424559	AC000089.3	0.499	0.00461	0.0342	283	537	253	327
ENST00000476328	ALDH7A1	0.48	0.00461	0.0342	367	640	282	440
ENST00000453496	C6orf183	0.974	0.00462	0.0342	36	29	18	15
ENST00000470633	ST6GAL1	1.749	0.00462	0.0342	13	11	4	3
ENST00000418115	RHOA	0.433	0.00463	0.0342	12730	17774	10445	12151
ENST00000512136	DNAJC21	0.459	0.00463	0.0342	706	762	563	505
ENST00000489915	RPL6P27	0.431	0.00463	0.0342	8037	10745	6415	7514
ENST00000262461	SLC12A2	0.448	0.00466	0.0344	746	1255	508	959
ENST00000264710	RAB10	0.429	0.00467	0.0345	8211	10528	6418	7505
ENST00000465009	STK25	0.474	0.00468	0.0345	423	516	307	369
ENST00000502584	2015-09-11	0.566	0.00469	0.0345	150	118	78	103
ENST00000357736	MAFG	0.441	0.00469	0.0345	2269	2514	1944	1579
ENST00000561464	BAHD1	0.995	0.0047	0.0346	40	18	16	13
ENST00000498794	DALRD3	0.463	0.00471	0.0346	557	689	425	479
ENST00000262244	MOB3B	0.747	0.00472	0.0346	47	74	24	48
ENST00000384716	RNU6-2	0.485	0.00472	0.0346	421	532	371	310
ENST00000540052	BCORL1	0.845	0.00475	0.0348	27	63	11	39
ENST00000293525	KRT86	0.55	0.00477	0.0349	143	147	67	131
ENST00000304363	SUV420H1	0.44	0.00478	0.035	1726	2272	1401	1545
ENST00000502249	CEP170P1	0.505	0.00479	0.035	263	214	175	161
ENST00000478055	P4HA2	0.606	0.00481	0.0352	114	122	75	80
ENST00000525716	RP11-890B15.3	0.714	0.00483	0.0353	40	116	38	57
ENST00000295878	KIAA1407	0.668	0.00488	0.0356	61	125	49	68
ENST00000530479	RP11-261P9.4	0.788	0.00489	0.0356	57	45	29	30
ENST00000381271	KLHDC5	0.425	0.00489	0.0356	3124	3424	2322	2556
ENST00000580085	CTD-2349P21.9	0.869	0.00489	0.0356	33	53	25	22
ENST00000356956	IGF2R	0.42	0.0049	0.0356	6447	7055	4738	5355
ENST00000393266	RP11-212P7.1	0.464	0.00494	0.0359	1001	1819	1020	1024
ENST00000496294	RP11-234A1.1	0.434	0.00496	0.036	5516	7904	4664	5268
ENST00000434913	FTH1P20	0.441	0.00497	0.036	2638	3910	2321	2501
ENST00000510619	RP1-68D18.2	1.84	0.00498	0.036	18	4	6	0
ENST00000468432	SLC25A51P1	1.84	0.00498	0.036	15	7	5	1
ENST00000367470	C1orf27	1.84	0.00498	0.036	12	10	3	3
ENST00000509449	RP11-360F5.1	1.84	0.00498	0.036	12	10	3	3
ENST00000492278	PNPLA7	0.836	0.005	0.0361	37	56	25	27
ENST00000426545	AL049757.3	0.593	0.005	0.0361	102	141	61	100
ENST00000438210	RP3-342P20.2	0.45	0.00501	0.0362	596	777	408	597
ENST00000514047	CTD-2015B23.2	0.512	0.00505	0.0365	243	252	184	163
ENST00000547628	ZNF878	1.373	0.00506	0.0365	13	21	11	2
ENST00000322146	ZNF836	0.484	0.00507	0.0365	365	508	309	315
ENST00000272164	WNT9A	0.474	0.00507	0.0365	374	415	268	300
ENST00000417473	LINC00570	1.566	0.00508	0.0366	6	24	2	8
ENST00000373040	RPA4	1.517	0.00508	0.0366	14	15	4	6
ENST00000360656	BX936347.1	0.672	0.0051	0.0367	77	92	60	46
ENST00000053867	GRN	0.422	0.00513	0.0369	27073	33046	21484	23377
ENST00000439337	WI2-2998D17.2	0.457	0.00514	0.0369	408	199	232	210
ENST00000264607	ASB1	0.423	0.00514	0.0369	1686	1807	1163	1442
ENST00000475555	RP11-364L4.1	0.435	0.0052	0.0373	2295	3528	1878	2428
ENST00000494231	LINC00636	0.663	0.00521	0.0373	94	66	56	45
ENST00000519948	ATXN7L3B	0.42	0.00524	0.0375	19667	22784	15437	16295
ENST00000245960	CDC25B	0.688	0.00526	0.0375	81	69	58	35
ENST00000448423	RP11-179H18.2	0.455	0.00529	0.0377	639	824	514	553
ENST00000296238	CAMK2N2	0.506	0.0053	0.0377	244	280	185	184
ENST00000572382	RNF167	0.461	0.00531	0.0378	519	679	406	464
ENST00000361328	ZSCAN20	0.868	0.00532	0.0378	50	25	22	19
ENST00000572314	ARHGAP17	1.078	0.00537	0.0381	35	18	19	6
ENST00000389484	LRP1B	1.049	0.00537	0.0381	34	20	12	14
ENST00000553626	SPATA7	0.625	0.00542	0.0384	99	97	66	61
ENST00000384151	SNORA51	2.115	0.00543	0.0384	6	12	3	1
ENST00000296135	LZTFL1	0.52	0.0055	0.0387	205	310	181	178
ENST00000374561	ID3	0.432	0.00551	0.0388	766	412	520	353
ENST00000464920	ENO1	0.532	0.00551	0.0388	214	136	152	90
ENST00000373943	STX12	0.428	0.00552	0.0388	3383	4288	2809	2891
ENST00000430643	RP11-767N6.7	0.755	0.00553	0.0389	48	72	35	36
ENST00000434271	CTSB	0.577	0.00561	0.0394	98	187	71	120
ENST00000370608	MCOLN2	0.544	0.00562	0.0394	135	269	127	150
ENST00000511685	TENM3	0.446	0.00562	0.0394	636	971	462	718
ENST00000443930	RP11-547D24.1	0.431	0.00563	0.0394	1397	1377	1113	944
ENST00000261778	TMCO7	0.475	0.00563	0.0394	330	511	251	354
ENST00000261917	HCN4	0.53	0.00564	0.0396	173	175	108	133
ENST00000467933	SRGAP2B	0.506	0.00567	0.0397	247	199	170	144
ENST00000269187	SLC39A6	0.416	0.0057	0.0399	19010	21687	15032	15470
ENST00000461952	RPL5	0.421	0.00572	0.04	3868	4988	3012	3601
ENST00000542426	AP001877.1	1.4	0.00574	0.04	19	13	6	6
ENST00000253354	BPIFB1	1.4	0.00574	0.04	12	20	4	8
ENST00000525867	AF131216.5	0.582	0.00575	0.04	111	160	86	95
ENST00000389100	RNF180	1.225	0.00575	0.04	17	23	7	10
ENST00000485258	RP11-600F24.1	0.465	0.00578	0.0402	453	727	387	468
ENST00000327835	ZNF704	0.418	0.00579	0.0402	4054	4851	3082	3585
ENST00000305544	LAMB2	0.448	0.00584	0.0405	473	479	304	394
ENST00000242209	FKBP9	0.424	0.00592	0.041	1677	2154	1249	1607
ENST00000454189	GPM6B	0.972	0.00594	0.0411	32	29	19	12
ENST00000216181	MYH9	0.407	0.00595	0.0411	45173	52230	32739	40719
ENST00000461096	TAF13	0.439	0.00597	0.0412	1103	1551	927	1031
ENST00000451762	WDFY3-AS2	0.544	0.00598	0.0413	153	248	141	134
ENST00000376510	MSRB2	0.466	0.00601	0.0414	395	434	295	305
ENST00000320152	PRTFDC1	0.681	0.00608	0.0418	67	87	49	47
ENST00000567058	RP11-256I9.2	0.463	0.00612	0.0421	414	321	307	226
ENST00000515266	MBD4	0.482	0.00615	0.0422	306	401	243	263
ENST00000331343	POFUT2	0.469	0.00615	0.0422	373	390	288	263
ENST00000553528	CKB	0.877	0.00616	0.0422	45	36	29	15
ENST00000419025	EEF1A1P8	0.445	0.00616	0.0422	683	953	547	655
ENST00000448454	PALM2	0.898	0.00616	0.0422	35	36	14	24
ENST00000343307	B3GALTL	0.445	0.00617	0.0422	609	638	463	453
ENST00000396751	ILK	0.744	0.00617	0.0423	58	51	34	31
ENST00000382291	NRSN2	0.436	0.00619	0.0424	1384	2038	1199	1331
ENST00000264170	KYNU	0.449	0.00622	0.0425	570	686	448	472
ENST00000566599	C1orf63	0.747	0.00622	0.0425	58	63	40	32
ENST00000474167	CTC-451P13.1	0.521	0.00623	0.0426	181	218	138	140
ENST00000502852	NUDT16	0.47	0.00628	0.0428	325	452	236	325
ENST00000511095	UNKL	0.914	0.00633	0.043	32	36	18	18
ENST00000566331	RP11-480G7.2	1.676	0.00633	0.043	6	20	5	3
ENST00000486157	RP11-342F17.2	1.62	0.00633	0.043	9	16	4	4
ENST00000485706	RPL7A	0.419	0.00633	0.043	17346	25410	14560	17412
ENST00000334295	TPGS2	0.513	0.00634	0.0431	202	252	158	160
ENST00000566042	CPNE2	0.615	0.00634	0.0431	96	114	71	66
ENST00000431607	RPL10P3	0.49	0.00638	0.0433	268	350	221	219
ENST00000341901	SBK1	0.41	0.00638	0.0433	1830	1579	1300	1266
ENST00000331825	FTL	0.42	0.0064	0.0434	33934	48500	29511	32082
ENST00000565336	RP4-561L24.3	0.762	0.00641	0.0434	50	57	31	32
ENST00000395862	ATP6V1C1	0.416	0.00642	0.0435	3762	4457	2976	3186
ENST00000273590	TCTA	0.423	0.00644	0.0436	2485	3570	2040	2475
ENST00000439189	RPL13AP5	0.418	0.00648	0.0438	5971	8687	4867	6103
ENST00000292530	ZNF333	0.54	0.00652	0.044	175	158	134	95
ENST00000325279	KLHL36	0.406	0.00654	0.0441	5245	5623	3887	4313
ENST00000505831	SUDS3P1	1.238	0.00658	0.0443	19	19	5	11
ENST00000311177	HOXB9	0.545	0.0066	0.0444	157	205	143	105
ENST00000528207	CTD-2517M22.14	0.572	0.00663	0.0445	128	104	84	72
ENST00000466112	NT5DC2	0.467	0.00663	0.0445	317	359	217	272
ENST00000554829	RP11-356O9.1	0.817	0.00673	0.0451	42	48	26	25
ENST00000249344	STRIP2	0.599	0.00678	0.0453	101	102	65	69
ENST00000528023	FAM92A1P1	1.213	0.00681	0.0455	12	30	13	5
ENST00000583963	RP11-849F2.5	1.179	0.00681	0.0455	21	20	10	8
ENST00000292823	PCYT1A	0.407	0.00681	0.0455	8466	9618	6554	7086
ENST00000264563	IL11	0.522	0.00681	0.0455	178	161	112	124
ENST00000240306	DLX4	0.823	0.00692	0.0461	48	30	22	22
ENST00000433351	PCYOX1	0.41	0.00694	0.0462	2796	3851	2047	2954
ENST00000253407	C1QL1	0.505	0.007	0.0464	221	148	152	108
ENST00000536010	MINPP1	1.688	0.007	0.0464	14	9	4	3
ENST00000525816	AP000857.1	1.688	0.007	0.0464	10	13	2	5
ENST00000526586	RPS2	0.413	0.00703	0.0466	33271	49579	27466	34778
ENST00000342771	AUTS2	0.655	0.00706	0.0467	58	109	47	59
ENST00000378495	UNC13B	0.422	0.00707	0.0468	1007	1270	748	951
ENST00000367463	UST	0.421	0.00709	0.0469	2178	2615	1875	1704
ENST00000362032	SUCNR1	1.444	0.00712	0.0469	23	10	12	0
ENST00000377311	TMEM252	1.331	0.00712	0.0469	16	17	8	5
ENST00000466163	PSG8	1.331	0.00712	0.0469	15	18	10	3
ENST00000488489	NECAB3	0.545	0.00715	0.0471	145	144	94	104
ENST00000475610	GNAS	0.407	0.00717	0.0472	18701	23175	14921	16671
ENST00000333437	TEX19	0.591	0.00727	0.0478	98	107	65	71
ENST00000355797	MXRA7	0.584	0.00729	0.0478	102	120	66	82
ENST00000539422	FLJ22184	0.416	0.00731	0.0479	802	781	531	655
[truncated: 14 more rows]
