# Supplementary material for: G9a-mediated methylation of ERα links the PHF20/MOF histone acetyltransferase complex to hormonal gene expression
Source: Nat Commun. 2016 Mar 10;7:10810. doi: 10.1038/ncomms10810 (PMC4792926; doi:10.1038/ncomms10810)
Supplement: Supplementary Data 2 — Lists of genes and gene ontology (GO) analysis of G9a-dependent or PHF20-dependent E2 activated genes and the genes that are regulated by both G9a and PHF20. [file ncomms10810-s3.xlsx]

## Sheet: list 1. G9a-dependent E2 genes
gene	ensembl	MCF7.shNT_Control	MCF7.shNT_+E2	MCF7.shG9a_Control	MCF7.shG9a_+E2
ZDHHC14	ENST00000359775	37	87	42	38
C3orf80	ENST00000326474	24	84	20	29
IGHG4	ENST00000390543	82	333	6	80
IGHG1	ENST00000390548	98	467	9	99
IGHG2	ENST00000390545	5	58	2	19
IGHG3	ENST00000390551	48	286	11	85
FKBP4	ENST00000001008	8919	16415	8062	9642
HIPK2	ENST00000406875	3774	10892	4496	5178
PDCD11	ENST00000369797	2959	5708	2852	3267
SAMD15	ENST00000216471	245	543	265	309
SMG1	ENST00000569764	84	163	108	78
AMZ1	ENST00000312371	482	1453	450	674
ZNF703	ENST00000331569	5554	9436	3145	4356
NR0B2	ENST00000254227	11	60	11	9
SLITRK4	ENST00000381779	214	358	63	84
SRFBP1	ENST00000339397	752	1218	723	710
KCNF1	ENST00000295082	385	798	229	476
MUC16	ENST00000397910	57	393	104	124
CXCL12	ENST00000374429	1981	4680	860	1628
CCND1	ENST00000227507	34200	86328	23428	33037
RASGRP1	ENST00000310803	979	1791	978	1053
DIRAS1	ENST00000323469	246	489	298	257
EMCN	ENST00000296420	20	51	7	8
AC112229.1	ENST00000421567	53	187	90	97
PHLDA1	ENST00000266671	11364	25852	10880	15742
RP11-459E5.1	ENST00000521141	256	817	96	280
ZIC5	ENST00000267294	179	319	143	147
PCLO	ENST00000423517	14	41	24	15
GRM4	ENST00000538487	25	68	7	6
SNX18P3	ENST00000565670	130	229	81	103
RP11-705O3.1	ENST00000500113	22	80	16	25
FAM123B	ENST00000330258	615	978	392	522
FRAS1	ENST00000512123	980	2066	1260	1194
HPDL	ENST00000334815	2496	5837	992	1865
RP11-1113L8.1	ENST00000574267	3	22	0	1
C14orf182	ENST00000528300	50	389	4	41
AL391421.1	ENST00000372387	26	102	4	42
SLC22A5	ENST00000461013	281	659	257	293
VWF	ENST00000261405	19	272	28	48
FOXC1	ENST00000380874	1805	6117	2372	2798
SRGAP3	ENST00000490348	8	37	9	8
MBOAT1	ENST00000541730	787	1261	322	335
SH3BP5-AS1	ENST00000420195	1546	2618	1363	1425
CDC123	ENST00000497963	82	176	106	77
EPHA10	ENST00000373048	527	978	513	543
KB-1562D12.1	ENST00000520268	58	144	42	55
ARF6	ENST00000298316	10576	17968	6889	7897
RET	ENST00000355710	1008	6392	1036	1770
CISH	ENST00000491847	63	132	31	36
RP4-659J6.2	ENST00000566699	345	687	307	256
IL17D	ENST00000498088	1110	1765	823	991
CTD-2267D19.3	ENST00000578774	1546	2447	1404	1342
TMEM64	ENST00000458549	1131	2332	410	621
IL2RB	ENST00000216223	24	77	27	36
ZNF880	ENST00000422689	272	471	267	267
GTF2H2C	ENST00000510979	189	338	170	187
CXXC5	ENST00000302517	1772	2870	1768	1624
RP11-553K23.2	ENST00000514454	16	44	25	16
KCNC1	ENST00000379472	67	244	26	65
PGLYRP2	ENST00000340880	9	46	1	5
RP11-368I7.2	ENST00000562866	637	1194	372	550
KIAA0125	ENST00000482999	9	62	2	27
C15orf59	ENST00000569673	300	495	67	148
NOXRED1	ENST00000380835	13	38	22	13
KAZN	ENST00000491547	55	128	43	57
RP11-316M21.7	ENST00000443919	12	45	13	18
PGR	ENST00000325455	2053	7073	659	1710
HOMER2	ENST00000558090	777	1241	726	716
NOS2	ENST00000313735	12	35	0	11
HEATR3	ENST00000299192	297	505	268	300
CD44	ENST00000263398	1403	2412	1225	1367
CA12	ENST00000178638	7972	20653	2324	4842
IGHD	ENST00000390556	11	45	1	6
P2RY2	ENST00000311131	320	614	215	216
RP11-800A3.4	ENST00000565433	1695	4160	1315	1323
NAF1	ENST00000274054	176	330	98	133
NMUR1	ENST00000305141	0	35	0	0
LINC00565	ENST00000562710	1	71	12	29
C12orf69	ENST00000316048	34	121	39	27
ZNF547	ENST00000282282	80	153	83	64
ZNF460	ENST00000360338	92	210	95	97
EEPD1	ENST00000242108	132	251	82	125
DFNB31	ENST00000374057	87	203	110	99
PYCR1	ENST00000337943	19	61	14	14
TUBA3E	ENST00000312988	20	283	5	60
TUBA3D	ENST00000321253	50	435	8	99
RP11-564A8.4	ENST00000446057	16	43	12	9
ADRA2A	ENST00000280155	534	917	93	189
PLEKHH1	ENST00000329153	276	672	206	201
TSPEAR	ENST00000323084	2	21	4	5
FGFBP2	ENST00000259989	1	55	0	9
URB2	ENST00000258243	2054	3391	1577	1790
HLA-DRB1	ENST00000360004	681	1358	466	596
PEX11A	ENST00000300056	1608	2967	499	687
CGNL1	ENST00000281282	120	336	182	159
SNAI1	ENST00000244050	284	698	255	302
PRSS29P	ENST00000561760	84	208	59	86
PYCRL	ENST00000220966	1496	2504	1231	1487
SLC2A1	ENST00000426263	4260	6927	3861	3912
RHBDL1	ENST00000219551	8	35	15	9
CD3EAP	ENST00000309424	1034	1695	607	731
PLEKHA7	ENST00000531066	189	353	266	184
RP11-616M22.7	ENST00000561649	33	86	30	20
RP11-321G12.1	ENST00000559821	60	159	18	33
NMRK1	ENST00000494066	130	505	106	168
RP1-228H13.5	ENST00000565390	129	231	82	86
MIR3615	ENST00000585285	381	907	208	336
ZNF160	ENST00000355147	6	25	5	6
RP11-166P13.4	ENST00000576014	11	70	10	16
RPP25	ENST00000322177	723	1346	480	652
TIFA	ENST00000361717	417	860	255	269
SLC24A3	ENST00000328041	2656	4415	1399	1461
IGFBP4	ENST00000269593	5263	18790	2215	4326
U73166.2	ENST00000439898	45	94	33	36
CILP2	ENST00000291495	427	1565	260	356
TBC1D30	ENST00000542120	204	437	156	173
SNX24	ENST00000261369	424	1041	327	377
ZNF506	ENST00000443905	56	113	62	53
MDN1	ENST00000369393	173	413	166	193
AC004893.11	ENST00000360902	131	294	127	160
FOXF1	ENST00000262426	3	28	10	8
RP11-800A3.5	ENST00000543943	0	12	0	0
GPR77	ENST00000257267	703	1635	340	724
RP11-690D19.3	ENST00000561652	37	91	38	40
CNKSR3	ENST00000367213	97	209	74	94
RP11-823P9.3	ENST00000502532	6	45	0	8
GREB1	ENST00000381483	403	1077	175	405
LINC00341	ENST00000464767	21	80	18	20
FASN	ENST00000306749	42220	68073	41414	37722
HAS3	ENST00000306560	49	116	44	50
RP11-350F4.2	ENST00000553202	281	478	161	183
KLHL14	ENST00000359358	2	18	0	4
PUS7	ENST00000356362	854	1697	682	894
RCL1	ENST00000381750	139	306	92	167
CELSR2	ENST00000271332	10664	30131	10048	14129
CELSR1	ENST00000262738	1338	2635	1438	1513
RP11-21L23.2	ENST00000566747	316	959	177	346
GRIK3	ENST00000373091	189	508	38	189
LENG9	ENST00000333834	856	1361	581	641
C17orf96	ENST00000325814	1404	2637	1192	1477
GNB1L	ENST00000329517	14	39	19	14
SLC5A5	ENST00000222248	34	106	9	25
ECE1	ENST00000415912	2203	5257	2179	2684
MYBL1	ENST00000522677	1951	5599	604	1984
NR1D1	ENST00000246672	279	654	395	375
LOXL4	ENST00000260702	39	168	60	78
UNC119	ENST00000484980	194	385	107	163
SYNDIG1	ENST00000376862	24	90	6	19
MAT2A	ENST00000306434	8873	16585	6474	8398
NR4A2	ENST00000339562	106	267	234	150
CHRM4	ENST00000433765	7	61	10	23
RP11-452L6.5	ENST00000564629	484	940	504	530
PADI3	ENST00000375460	44	165	30	79
MGAT3	ENST00000341184	65	328	16	71
SLC16A9	ENST00000395348	15	43	14	11
DDX21	ENST00000354185	18861	34756	12099	14917
MAP6D1	ENST00000318631	721	1863	502	695
GPR135	ENST00000395116	206	406	154	237
SSR1	ENST00000244763	679	1199	545	678
RAP1A	ENST00000369709	108	214	67	76
RP11-274H2.5	ENST00000567714	3	18	2	2
PITPNC1	ENST00000580974	1198	2500	825	892
FGFRL1	ENST00000398484	5	33	2	10
PPM1L	ENST00000498165	666	1160	760	563
IL20	ENST00000367098	9	38	10	6
AC007255.7	ENST00000426767	54	110	26	26
SYT12	ENST00000393946	3712	11664	4196	6097
TIAM1	ENST00000286827	280	518	158	238
BHLHE41	ENST00000242728	32	86	22	37
PSD2	ENST00000274710	43	182	43	83
MAGI1	ENST00000464060	166	348	208	163
JAK2	ENST00000381652	476	1117	248	328
YEATS2-AS1	ENST00000425008	3	53	16	5
SHC4	ENST00000332408	38	124	39	53
C1orf226	ENST00000458626	1541	3062	901	1127
NARS2	ENST00000281038	256	437	186	218
RP13-39P12.2	ENST00000439688	67	199	65	58
RP13-39P12.3	ENST00000434097	13	37	9	7
ACTL10	ENST00000330271	347	584	231	310
INPP5F	ENST00000361976	1851	3598	973	1435
RP3-414A15.10	ENST00000555011	1	18	1	1
NPY1R	ENST00000296533	16903	28157	6301	9746
PPFIBP1	ENST00000545334	116	205	92	78
KIT	ENST00000288135	38	96	2	7
FREM2	ENST00000280481	7725	14911	5276	6330
NPTX1	ENST00000306773	16	48	3	10
ICOSLG	ENST00000407780	473	933	253	441
RP11-384L8.1	ENST00000565519	18	47	31	13
SRSF1	ENST00000582730	7524	12348	5337	5990
EGR3	ENST00000317216	450	3772	217	882
GLDC	ENST00000321612	29	133	59	63
EGR1	ENST00000239938	3503	9513	2136	2866
SRSF8	ENST00000446101	634	1125	349	496
SCNN1G	ENST00000300061	346	1926	192	431
SYT13	ENST00000020926	22	63	14	28
SCNN1B	ENST00000343070	133	363	39	115
FOS	ENST00000303562	487	1012	342	382
PAX9	ENST00000361487	280	615	209	213
VPS9D1	ENST00000561976	86	171	83	84
MED13L	ENST00000281928	14733	23766	13308	14619
ST8SIA6	ENST00000377602	185	466	153	156
PALB2	ENST00000561514	8	33	5	3
AB015752.4	ENST00000517505	12	38	5	11
SULT2B1	ENST00000201586	271	500	247	229
NXNL2	ENST00000487646	84	182	19	37
PPP2R5A	ENST00000261461	1672	2719	1139	1184
GRK5	ENST00000392870	34	103	23	33
CRYGS	ENST00000460288	0	16	0	3
ADAMTS12	ENST00000504830	13	78	10	22
CD83	ENST00000379153	161	310	163	163
ABCC6P2	ENST00000542005	3	18	6	3
NMNAT1	ENST00000377205	169	288	152	150
ERN1	ENST00000433197	708	1514	899	914
ZNF587B	ENST00000442832	156	292	182	167
AC093382.1	ENST00000413311	3	18	3	3
TPD52L1	ENST00000571678	83	278	48	98
NT5DC3	ENST00000392876	807	1351	766	790
SGK3	ENST00000521435	14	73	11	13
LRP4	ENST00000378623	31	77	30	34
JARID2	ENST00000341776	1708	3275	2002	1925
AL121578.2	ENST00000567273	50	127	32	58
RP11-1136L8.1	ENST00000518376	19	56	47	17
GUSBP1	ENST00000508973	541	1086	281	398
ATP11A	ENST00000459908	145	337	140	164
TCEA1P4	ENST00000415066	7	30	40	9
CTD-3126B10.4	ENST00000565111	27	86	32	34
FRG1B	ENST00000479318	6	41	14	13
NEFH	ENST00000310624	15	108	0	14
POU3F1	ENST00000373012	6	93	8	23
ANXA9	ENST00000368947	2321	3647	1751	1592
MSI2	ENST00000284073	10304	16480	7301	7608
RP11-214O1.2	ENST00000583262	31	103	50	38
HSPB8	ENST00000281938	16904	42400	15654	19540
AC009113.1	ENST00000378337	186	358	84	116
ZDHHC22	ENST00000319374	196	659	158	359
SERPINB9	ENST00000380698	110	282	64	133
MPPED2	ENST00000358117	53	209	41	69
SRRM2	ENST00000301740	5610	9394	5720	5639
ARC	ENST00000356613	209	384	98	96
SECISBP2	ENST00000470305	130	253	160	133
SLC9A3R1	ENST00000262613	994	2047	518	760
RP11-68L18.1	ENST00000501194	659	1570	162	361
AOC3	ENST00000308423	4	40	16	15
DNAH17	ENST00000389840	71	222	79	62
RP11-255A11.21	ENST00000433357	10	37	3	11
CLMP	ENST00000448775	249	809	73	236
RP11-503N18.1	ENST00000382849	7	42	5	11
RP11-503N18.2	ENST00000511731	0	18	3	4
PLIN4	ENST00000301286	132	266	84	109
PLIN5	ENST00000381848	173	382	36	71
RP11-830F9.7	ENST00000564646	38	89	38	32
WWC1	ENST00000265293	255	838	237	270
CCDC88C	ENST00000389857	1368	3184	709	832
GSE1	ENST00000469381	301	521	252	248
PTP4A2	ENST00000344035	3234	5126	3002	2985
2015-09-10	ENST00000437928	4	20	7	3
RP3-468B3.3	ENST00000506222	104	828	15	73
OSTF1	ENST00000346234	1010	2322	929	1195
RBP3	ENST00000224600	3	52	2	5
NBPF1	ENST00000430580	73	227	87	105
RP11-64B16.2	ENST00000392530	266	631	199	285
SNAPC4	ENST00000298532	1792	3170	1697	1930
RP11-314P12.2	ENST00000422732	28	105	38	30
OTUD6B	ENST00000285420	1721	3226	1687	1678
KCTD12	ENST00000377474	157	358	96	117
CSPG4	ENST00000308508	66	130	40	42
TLR5	ENST00000540964	8	30	16	8
STC1	ENST00000290271	3459	6327	2500	3576
STC2	ENST00000265087	20988	56621	13660	21943
AC006538.1	ENST00000567905	19	56	29	19
CTD-3247F14.2	ENST00000566457	5	76	2	15
SLC7A5	ENST00000261622	2540	8950	2559	5513
TMEM120B	ENST00000449592	408	848	368	504
CLTC	ENST00000269122	295	536	302	282
RP11-121C2.2	ENST00000563286	123	290	99	97
KBTBD6	ENST00000379485	1493	2518	541	694
CAP2	ENST00000229922	694	1159	541	612
SLC35A2	ENST00000376512	29	75	41	29
ANKRD18B	ENST00000290943	339	572	170	227
AGXT2L2	ENST00000481811	63	128	59	57
BHLHA15	ENST00000314018	8	66	18	24
RP11-244F12.3	ENST00000561241	225	839	450	443
MN1	ENST00000302326	37	124	52	43
NHSL1	ENST00000427025	130	295	87	120
RHOU	ENST00000366691	2499	4287	2902	2348
RP11-566E18.3	ENST00000562038	115	290	118	141
CHDH	ENST00000315251	817	1360	345	491
PTGES	ENST00000340607	16	76	16	33
CATSPER2P1	ENST00000429276	11	33	25	5
RP11-440L14.1	ENST00000503571	15	52	22	16
DEPTOR	ENST00000286234	807	1784	657	715
RBM24	ENST00000379052	20	103	5	19
PADI2	ENST00000375486	42	100	30	40
ELOVL2	ENST00000354666	11282	20981	6744	9954
IL17RB	ENST00000475124	69	187	27	41
FJX1	ENST00000317811	382	908	247	342
RFPL1-AS1	ENST00000461286	13	67	3	10
NCOR2	ENST00000461081	108	283	125	123
FZD7	ENST00000286201	1592	3749	1288	1775
BSN	ENST00000296452	335	591	316	350
ZNF749	ENST00000334181	228	450	227	245
TMED8	ENST00000216468	5456	11076	4353	5448
FGF18	ENST00000274625	39	181	24	60
RAPGEFL1	ENST00000436615	96	341	46	88
TSKU	ENST00000527881	70	199	26	66
FICD	ENST00000552695	388	761	400	420
SIAH2	ENST00000312960	5921	9710	5741	5928
FMN1	ENST00000334528	497	2681	434	691
SYNE3	ENST00000553340	2	23	4	4
U73167.7	ENST00000421735	31	76	28	35
SEMA3G	ENST00000231721	68	636	31	104
FAM86EP	ENST00000313946	171	358	162	148
CTB-178M22.2	ENST00000519795	21	51	6	12
TFF1	ENST00000291527	3117	5024	1901	2925
ADAM12	ENST00000368679	4	57	4	23
UST	ENST00000367463	1456	2879	1031	1099
ELF1	ENST00000405737	500	862	560	459
AC104135.4	ENST00000453951	337	1097	534	562
P2RX2	ENST00000389110	63	121	51	44
FAM86B3P	ENST00000310542	209	442	173	259
XBP1	ENST00000484256	245	481	103	145
RAB31	ENST00000580361	25	62	7	24
KCNK5	ENST00000359534	1180	2283	557	679
KCNK6	ENST00000263372	1433	5667	1861	2634
FAM155B	ENST00000252338	948	1754	904	1050
RP11-20I23.8	ENST00000562485	698	1432	928	868
HSD11B2	ENST00000326152	243	447	142	172
DGKE	ENST00000284061	466	833	432	427
ULK3	ENST00000569813	18	60	15	16
DPY19L2	ENST00000536494	52	103	39	51
ISYNA1	ENST00000583309	407	735	141	184
PIM1	ENST00000373509	773	1342	546	692
LRRC56	ENST00000270115	265	590	225	255
TMEM164	ENST00000464177	36	82	26	34
FAM101B	ENST00000329099	99	188	46	79
LRG1	ENST00000306390	258	462	87	106
FOXN1	ENST00000226247	55	128	16	43
RP11-405L18.1	ENST00000434871	249	415	195	198
TMEM26	ENST00000399298	77	176	52	75
CREB3L2	ENST00000330387	2573	4800	2218	2315
DKC1	ENST00000369550	3691	6355	2681	3325
WNT16	ENST00000222462	2	25	2	4
IFITM10	ENST00000482459	18	63	13	19

## Sheet: GO for Gene list 1
Category	Term	Count	%	PValue	Genes	List Total	Pop Hits	Pop Total	Fold Enrichment	Bonferroni	Benjamini	FDR
GOTERM_BP_FAT	GO:0002009~morphogenesis of an epithelium	8	0.350263	0.000697325	FRAS1, RET, CRYGS, CD44, FREM2, FOXF1, ZIC5, CELSR1	199	101	13528	5.38455	0.629144	0.629144	1.14494
GOTERM_BP_FAT	GO:0048729~tissue morphogenesis	10	0.437828	0.0013347	FRAS1, RET, CRYGS, CD44, FREM2, FOXF1, ZIC5, FOXC1, CELSR1, SNAI1	199	180	13528	3.77666	0.850314	0.613108	2.18068
GOTERM_BP_FAT	GO:0060429~epithelium development	11	0.481611	0.00189341	FRAS1, PGR, RET, CRYGS, CD44, FREM2, FOXF1, ZIC5, FOXN1, POU3F1, CELSR1	199	227	13528	3.29418	0.932456	0.592749	3.08017
GOTERM_BP_FAT	GO:0007242~intracellular signaling cascade	32	1.40105	0.00264351	ARF6, KIT, TLR5, RHOU, PGR, DIRAS1, DGKE, NMUR1, TIAM1, BHLHA15, P2RY2, RASGRP1, ADRA2A, NOS2, SHC4, RET, GNB1L, TIFA, NPY1R, PCLO, CISH, GRM4, RAB31, CCND1, CHRM4, HIPK2, RAP1A, JAK2, PPM1L, SIAH2, GRK5, RAPGEFL1	199	1256	13528	1.73197	0.97681	0.609768	4.2756
GOTERM_BP_FAT	GO:0007216~metabotropic glutamate receptor signaling pathway	3	0.131349	0.00426467	GRM4, GRIK3, HOMER2	199	7	13528	29.1342	0.997706	0.703428	6.81206
GOTERM_BP_FAT	GO:0007166~cell surface receptor linked signal transduction	40	1.75131	0.0117309	FGF18, WNT16, GRIK3, EPHA10, KIT, CXCL12, FOS, DGKE, BHLHA15, NMUR1, TIAM1, P2RY2, FOXF1, ADRA2A, NOS2, RET, MAGI1, STC2, GNB1L, CCDC88C, CNKSR3, GPR135, CELSR2, NPY1R, CELSR1, GPR77, SLC9A3R1, HOMER2, CISH, FZD7, CD3EAP, GRM4, CCND1, CHRM4, HIPK2, FOXC1, PPM1L, JAK2, STC1, GRK5, RAPGEFL1	199	1856	13528	1.46508	1	0.938987	17.7
GOTERM_BP_FAT	GO:0008354~germ cell migration	3	0.131349	0.0127734	FOXC1, KIT, CXCL12	199	12	13528	16.995	1	0.926578	19.1214
GOTERM_BP_FAT	GO:0060562~epithelial tube morphogenesis	5	0.218914	0.0166653	RET, CD44, FOXF1, ZIC5, CELSR1	199	67	13528	5.07313	1	0.949572	24.2271
GOTERM_BP_FAT	GO:0045860~positive regulation of protein kinase activity	9	0.394046	0.0169891	GRM4, CCND1, DGKE, ERN1, ADRA2A, PIM1, JAK2, KIT, CISH	199	223	13528	2.74358	1	0.933286	24.6379
GOTERM_BP_FAT	GO:0043526~neuroprotection	3	0.131349	0.0172773	GRM4, JAK2, NMNAT1	199	14	13528	14.5671	1	0.916114	25.0018
GOTERM_BP_FAT	GO:0051789~response to protein stimulus	6	0.262697	0.0204351	EGR1, FOS, CCND1, ERN1, CREB3L2, NR4A2	199	107	13528	3.81196	1	0.930683	28.8826
GOTERM_BP_FAT	GO:0033674~positive regulation of kinase activity	9	0.394046	0.0205676	GRM4, CCND1, DGKE, ERN1, ADRA2A, PIM1, JAK2, KIT, CISH	199	231	13528	2.64857	1	0.914793	29.0412
GOTERM_BP_FAT	GO:0019932~second-messenger-mediated signaling	9	0.394046	0.0222112	GRM4, CHRM4, NMUR1, BHLHA15, P2RY2, NOS2, NPY1R, GRK5, PCLO	199	235	13528	2.60349	1	0.914304	30.9815
GOTERM_BP_FAT	GO:0051347~positive regulation of transferase activity	9	0.394046	0.0250281	GRM4, CCND1, DGKE, ERN1, ADRA2A, PIM1, JAK2, KIT, CISH	199	240	13528	2.54925	1	0.923808	34.1916
GOTERM_BP_FAT	GO:0007167~enzyme linked receptor protein signaling pathway	11	0.481611	0.0290693	CD3EAP, FOS, FGF18, RET, TIAM1, HIPK2, EPHA10, JAK2, PPM1L, FOXC1, KIT	199	342	13528	2.18649	1	0.938984	38.5527
GOTERM_BP_FAT	GO:0007264~small GTPase mediated signal transduction	10	0.437828	0.0355325	RAB31, DIRAS1, TIAM1, RASGRP1, ADRA2A, RAP1A, ARF6, SIAH2, RAPGEFL1, RHOU	199	305	13528	2.22885	1	0.959861	44.9675
GOTERM_BP_FAT	GO:0046777~protein amino acid autophosphorylation	5	0.218914	0.0360182	ERN1, PIM1, SMG1, JAK2, KIT	199	85	13528	3.99882	1	0.953505	45.4232
GOTERM_BP_FAT	GO:0035239~tube morphogenesis	6	0.262697	0.0388185	RET, CD44, FOXF1, ZIC5, CELSR1, CXCL12	199	127	13528	3.21165	1	0.956185	47.9823
GOTERM_BP_FAT	GO:0030001~metal ion transport	13	0.569177	0.0409388	KCNC1, SLC5A5, FKBP4, NMUR1, BHLHA15, SLC24A3, KCNK6, KCNK5, KCNF1, SLC22A5, SCNN1G, SCNN1B, KCTD12	199	465	13528	1.90051	1	0.956213	49.8445
GOTERM_BP_FAT	GO:0019935~cyclic-nucleotide-mediated signaling	6	0.262697	0.0422296	GRM4, CHRM4, NOS2, NPY1R, GRK5, PCLO	199	130	13528	3.13753	1	0.953475	50.9473
GOTERM_BP_FAT	GO:0001889~liver development	4	0.175131	0.0424105	VWF, CCND1, JARID2, ARF6	199	53	13528	5.13056	1	0.946841	51.1
GOTERM_BP_FAT	GO:0043523~regulation of neuron apoptosis	5	0.218914	0.0430038	GRM4, HIPK2, NR4A2, JAK2, NMNAT1	199	90	13528	3.77666	1	0.941641	51.5978
GOTERM_BP_FAT	GO:0035295~tube development	8	0.350263	0.0432286	FGF18, RET, CD44, FOXF1, ZIC5, FOXC1, CELSR1, CXCL12	199	220	13528	2.472	1	0.93492	51.7851
GOTERM_BP_FAT	GO:0042398~cellular amino acid derivative biosynthetic process	4	0.175131	0.0444371	MAT2A, PADI3, NR4A2, PADI2	199	54	13528	5.03555	1	0.932335	52.7807
GOTERM_BP_FAT	GO:0015672~monovalent inorganic cation transport	10	0.437828	0.044535	KCNC1, SLC5A5, SLC24A3, KCNK6, KCNK5, KCNF1, SCNN1G, SLC22A5, SCNN1B, KCTD12	199	318	13528	2.13773	1	0.925077	52.8605
GOTERM_BP_FAT	GO:0016055~Wnt receptor signaling pathway	6	0.262697	0.0458165	WNT16, CCND1, CCDC88C, CELSR2, SLC9A3R1, FZD7	199	133	13528	3.06676	1	0.923083	53.8934
GOTERM_BP_FAT	GO:0031280~negative regulation of cyclase activity	4	0.175131	0.0465112	GRM4, CHRM4, ADRA2A, NPY1R	199	55	13528	4.94399	1	0.918601	54.4445
GOTERM_BP_FAT	GO:0051350~negative regulation of lyase activity	4	0.175131	0.0465112	GRM4, CHRM4, ADRA2A, NPY1R	199	55	13528	4.94399	1	0.918601	54.4445
GOTERM_BP_FAT	GO:0007194~negative regulation of adenylate cyclase activity	4	0.175131	0.0465112	GRM4, CHRM4, ADRA2A, NPY1R	199	55	13528	4.94399	1	0.918601	54.4445
GOTERM_BP_FAT	GO:0007169~transmembrane receptor protein tyrosine kinase signaling pathway	8	0.350263	0.0468717	CD3EAP, FGF18, RET, TIAM1, EPHA10, JAK2, FOXC1, KIT	199	224	13528	2.42785	1	0.912665	54.728
GOTERM_BP_FAT	GO:0001666~response to hypoxia	6	0.262697	0.0470513	ECE1, NR4A2, HSD11B2, NOS2, SCNN1G, SCNN1B	199	134	13528	3.04388	1	0.905879	54.8686

## Sheet: list 2.PHF20-dependent E2 genes
gene	ensembl	MCF7.shNT_control.rep1	MCF7.shNT_control.rep2	MCF7.shNT+E2.rep1	MCF7.shNT+E2.rep2	MCF7.shPHF20_control.rep1	MCF7.shPHF20_control.rep2	MCF7.shPHF20+E2.rep1	MCF7.shPHF20+E2.rep2
AOC3	ENST00000308423	37	19	44	48	41	32	27	19
IGHG4	ENST00000390543	70	10	172	132	9	6	57	64
IGHG1	ENST00000390548	110	32	235	203	10	3	108	136
IGHG2	ENST00000390545	15	6	41	27	5	1	11	23
IGHG3	ENST00000390551	18	10	130	101	10	2	60	73
CTC-462L7.1	ENST00000565472	54	83	66	131	53	79	47	79
HIPK2	ENST00000406875	3882	3958	7739	7792	3532	3230	4731	3743
PKDCC	ENST00000490302	31	12	51	40	9	3	8	17
PCDHA11	ENST00000398640	1265	1084	1336	1188	1036	786	887	744
DFNB31	ENST00000374057	128	76	176	101	140	60	122	68
CYP4F3	ENST00000221307	15	17	51	39	17	13	20	23
SLC30A1	ENST00000367001	3684	2891	4824	4824	3242	2405	2784	2938
SYT12	ENST00000393946	6787	7977	7961	9916	4725	3203	4193	4765
SAMD15	ENST00000216471	196	135	294	345	159	92	185	208
SMG1	ENST00000569764	415	304	772	497	453	301	592	255
AMZ1	ENST00000312371	612	287	1647	1257	324	163	513	389
ZNF703	ENST00000331569	4050	3489	7373	6978	4173	2310	4828	4860
RP11-564A8.4	ENST00000446057	8	10	35	59	3	1	1	4
WWC1	ENST00000265293	214	200	442	389	168	128	215	186
CCDC88C	ENST00000389857	1267	950	1233	1116	979	727	900	851
DHRS3	ENST00000376223	264	198	225	210	241	145	160	151
PLEKHH1	ENST00000329153	403	300	590	406	389	245	341	251
GSE1	ENST00000469381	318	264	437	379	291	222	351	249
PSD2	ENST00000274710	45	57	91	85	27	18	37	28
INHBB	ENST00000295228	3135	3285	3042	4097	2808	2614	2384	3074
FGFBP2	ENST00000259989	4	0	18	23	0	3	1	14
IRAK2	ENST00000256458	117	80	90	65	43	22	38	27
SCNN1B	ENST00000343070	70	36	271	356	15	8	78	110
SHC4	ENST00000332408	23	17	64	36	51	19	22	33
ENTPD3	ENST00000301825	80	81	65	73	48	29	39	28
HLA-DRB1	ENST00000360004	1142	814	1389	1541	478	455	685	1011
RP13-39P12.2	ENST00000439688	33	51	118	100	39	56	44	85
RP13-39P12.3	ENST00000434097	5	8	29	24	13	12	8	14
KCNF1	ENST00000295082	265	257	309	341	227	187	193	230
RP3-468B3.3	ENST00000506222	37	35	218	217	12	2	54	53
OSTF1	ENST00000346234	867	665	1897	1963	1002	710	1069	1270
SIGLEC15	ENST00000389474	22	23	58	54	3	0	23	8
RP11-68L18.1	ENST00000501194	483	287	1226	1228	396	319	888	963
SLC25A25	ENST00000466983	91	53	108	110	52	39	53	50
MUC16	ENST00000397910	91	65	164	143	48	94	130	51
CXCL12	ENST00000374429	2354	1503	5006	5680	1704	913	3533	3867
MGAT3	ENST00000341184	37	22	263	225	15	5	34	34
PLIN5	ENST00000381848	71	68	302	283	53	49	95	97
RP11-583F2.3	ENST00000413214	52	61	61	107	66	47	55	32
INPP5F	ENST00000361976	2516	1793	3480	3199	1561	1228	1633	1791
PRSS29P	ENST00000561760	96	75	203	137	94	46	103	75
IL20	ENST00000367098	24	32	58	57	5	5	3	15
RP3-414A15.10	ENST00000555011	6	0	18	8	3	2	2	4
SYNDIG1	ENST00000376862	13	6	30	32	9	11	19	11
UCA1	ENST00000397381	1155	772	2589	2647	292	167	309	395
NPY1R	ENST00000296533	9203	5118	20320	16439	6786	2750	11743	9488
POM121L9P	ENST00000414583	13	28	61	60	9	6	22	25
LRFN1	ENST00000248668	342	270	382	430	269	195	261	270
SLC2A1	ENST00000426263	3452	3316	4201	5321	3239	2570	2750	3763
PRSS23	ENST00000280258	2895	1797	5253	5528	2299	918	2332	1946
BCL3	ENST00000164227	375	363	382	375	185	184	150	195
STC2	ENST00000265087	13789	11631	17355	21843	7675	6433	9675	16921
AC003665.1	ENST00000411573	65	43	70	102	54	22	49	51
DLG5	ENST00000459739	19	14	54	28	11	14	18	24
RASGRP1	ENST00000310803	2439	1582	2581	2654	641	190	762	518
AC006028.9	ENST00000412266	248	226	669	695	172	156	260	319
CTD-3247F14.2	ENST00000566457	8	11	40	64	6	6	7	10
RP11-321G12.1	ENST00000559821	50	38	135	125	16	7	44	39
ITGA2	ENST00000296585	2465	2211	3028	3584	2105	1485	2138	2199
SLC7A5	ENST00000261622	2002	1759	4085	3485	2158	1377	2616	2343
FMN1	ENST00000334528	509	398	1475	1335	354	272	646	513
NMRK1	ENST00000494066	174	106	423	441	137	116	205	212
ARF6	ENST00000298316	8636	8028	12105	11380	9510	7404	8235	9323
2015-09-09	ENST00000449803	195	134	212	186	146	83	117	125
RP11-414J4.2	ENST00000564823	0	2	23	27	6	0	6	3
DHX33	ENST00000225296	2590	2440	3386	3719	2288	2022	2216	2667
PHLDA1	ENST00000266671	10339	8450	17202	17893	9073	9210	10100	13825
RP11-121C2.2	ENST00000563286	174	192	211	375	144	169	146	194
RP11-459E5.1	ENST00000521141	81	66	428	535	30	10	98	141
KBTBD6	ENST00000379485	1679	1187	2545	2403	1003	810	1207	1416
PLAC2	ENST00000448587	3234	3714	4502	5311	2423	1731	2123	2472
WISP2	ENST00000471629	1117	656	1939	1751	1314	733	1276	1325
EGR3	ENST00000317216	311	219	1586	1733	112	63	420	566
GLDC	ENST00000321612	34	34	87	131	26	36	39	46
EGR1	ENST00000239938	4990	2774	5559	3232	2665	1342	1913	1171
PPARGC1B	ENST00000309241	765	831	977	1197	496	520	721	770
SCNN1G	ENST00000300061	464	242	1213	1175	167	51	409	463
TIAM1	ENST00000286827	142	139	297	311	140	140	200	218
ZIC5	ENST00000267294	184	130	235	193	224	127	181	124
JAK2	ENST00000381652	445	331	779	781	454	265	560	476
NR5A2	ENST00000367362	9	4	23	12	24	5	2	7
B4GALT1	ENST00000379731	8099	6712	10587	12474	9330	6263	8180	8357
KSR1	ENST00000398988	589	707	761	929	634	517	587	649
RNF223	ENST00000453464	781	466	1358	1220	627	361	774	731
FAM123B	ENST00000330258	896	728	1048	867	592	463	564	470
FAM102A	ENST00000465821	433	316	619	525	272	192	304	312
CXXC5	ENST00000302517	1476	1385	1944	2244	1011	802	1007	1336
RP11-244F12.3	ENST00000561241	323	267	593	562	401	217	325	385
SLC26A1	ENST00000361661	42	23	83	59	44	26	39	51
CLMP	ENST00000448775	138	116	352	385	78	47	100	108
PAK1IP1	ENST00000379568	1579	1327	1920	2079	1408	1059	1349	1626
IGFBP4	ENST00000269593	5501	3619	13442	14009	3726	2264	4961	5852
SAMD12	ENST00000409003	344	342	371	455	235	222	187	265
PTGES	ENST00000340607	6	3	45	47	7	3	13	15
HPDL	ENST00000334815	2965	2611	4029	4674	2362	1862	2336	3041
PPP1R3B	ENST00000310455	2057	1669	2281	2341	1618	1135	1427	1472
SPACA4	ENST00000321762	4	0	26	14	6	7	2	6
PLA2G16	ENST00000323646	520	382	833	722	414	241	376	312
TMEM64	ENST00000458549	502	216	1241	541	289	106	450	221
DEPTOR	ENST00000286234	649	597	868	996	515	442	550	755
ST8SIA6	ENST00000377602	182	130	294	319	80	47	107	114
MTHFD1L	ENST00000367321	828	801	1051	1288	713	574	693	947
AL391421.1	ENST00000372387	10	10	39	45	4	2	13	28
TRIM9	ENST00000298355	23	30	41	34	12	6	18	23
SLC22A5	ENST00000461013	384	267	776	470	395	316	428	295
RBM24	ENST00000379052	23	16	64	49	15	5	33	22
PADI2	ENST00000375486	109	126	178	220	61	30	42	94
RP11-214C8.5	ENST00000583175	1759	1427	2359	2265	1722	1466	1607	1924
UTP20	ENST00000261637	2467	2032	3358	3232	2033	1464	2129	2243
RP11-486B10.4	ENST00000434240	63	69	106	112	38	50	48	86
VWF	ENST00000261405	37	15	111	97	72	40	85	34
NXNL2	ENST00000487646	64	36	138	95	27	27	65	77
IL17RB	ENST00000475124	48	30	121	104	31	20	46	61
FOXC1	ENST00000380874	1798	1246	3644	3862	1597	1061	2517	2946
RRP15	ENST00000366932	3430	3168	4180	4776	3212	2577	2947	3836
BHLHE41	ENST00000242728	14	17	43	85	27	25	24	33
BAG1	ENST00000472232	1255	1241	1653	2230	1295	1177	1250	1718
FJX1	ENST00000317811	512	390	606	677	395	288	409	450
FOXF1	ENST00000262426	35	10	47	62	12	2	33	28
RET	ENST00000355710	737	703	2604	3089	558	614	864	1111
TUBA3E	ENST00000312988	3	1	148	128	6	6	28	17
GPR77	ENST00000257267	642	498	1324	1327	324	135	617	654
ADAMTS12	ENST00000504830	25	10	32	51	0	8	19	13
CHDH	ENST00000315251	745	653	938	946	602	432	633	567
DYNLT3	ENST00000378578	2585	2005	4130	4332	2517	1806	2421	2533
TENM4	ENST00000278550	46	64	191	210	62	53	96	128
PSTPIP2	ENST00000409746	554	502	724	773	516	392	494	625
RFPL1-AS1	ENST00000461286	17	10	39	53	12	11	18	17
ZDHHC22	ENST00000319374	278	86	553	312	277	111	303	144
KCNC1	ENST00000379472	41	42	101	88	37	23	27	37
OXER1	ENST00000378661	3	2	44	27	3	2	10	12
GREB1	ENST00000381483	346	163	959	691	293	109	741	423
ARL14	ENST00000320767	57	34	104	77	34	20	26	16
IGHE	ENST00000390541	12	6	66	60	1	0	15	13
MICAL2	ENST00000530691	750	646	1115	1300	658	551	717	841
MARS2	ENST00000282276	1621	1212	1837	1865	1339	973	1316	1514
FHL2	ENST00000409177	87	61	123	130	71	63	67	90
BSN	ENST00000296452	494	429	635	647	334	342	386	324
FASN	ENST00000306749	38940	40941	49104	51013	37395	30022	32467	32509
CISH	ENST00000491847	81	57	140	147	41	21	60	48
RRP9	ENST00000232888	652	592	819	965	558	413	566	696
RAPGEFL1	ENST00000436615	66	92	187	235	49	34	39	53
C14orf182	ENST00000528300	20	10	203	237	6	3	25	32
RP11-203J24.8	ENST00000415141	34	43	103	126	29	23	47	44
ERN1	ENST00000433197	955	555	1289	881	979	624	893	546
ZNF587B	ENST00000442832	228	180	270	251	211	147	181	174
C6orf132	ENST00000341865	448	364	682	620	410	238	373	352
SULT2B1	ENST00000201586	233	234	354	319	106	66	105	113
CELSR1	ENST00000262738	1201	969	1859	1680	1155	895	1257	1038
SIAH2	ENST00000312960	5077	3623	8123	8407	3928	2551	4349	5107
FRK	ENST00000368626	182	104	431	275	138	65	144	110
TUBA3D	ENST00000321253	17	10	199	168	13	10	37	34
CELSR2	ENST00000271332	7328	4604	18487	12897	3760	2088	4659	2549
RP11-1069G10.1	ENST00000558888	27	30	100	126	26	19	34	63
PRKAA2	ENST00000371244	365	296	484	433	299	230	325	311
SPRY4	ENST00000344120	62	70	187	179	76	37	85	70
RP11-21L23.2	ENST00000566747	492	494	729	994	310	216	469	748
TPD52L1	ENST00000571678	148	208	373	508	130	99	277	288
NOL6	ENST00000464829	202	175	367	285	258	154	238	244
NT5DC3	ENST00000392876	913	886	1239	1388	758	660	867	980
RHOD	ENST00000308831	2046	1989	2959	3126	1753	1205	1541	1664
SNX24	ENST00000261369	292	283	516	585	315	244	264	349
GPR37L1	ENST00000367282	790	691	1137	1083	1032	709	823	826
SEMA3B	ENST00000419007	354	238	630	438	295	143	311	212
SGK3	ENST00000521435	10	10	43	31	12	3	20	10
SGK1	ENST00000474427	192	102	290	179	214	118	186	146
GRIK3	ENST00000373091	72	65	386	497	52	68	180	239
RP11-368I7.2	ENST00000562866	719	711	1124	1206	736	550	787	785
CHRM4	ENST00000433765	6	8	49	34	10	12	21	18
GEMIN5	ENST00000285873	4148	3251	4893	5049	3563	2506	3609	4022
FAM86EP	ENST00000313946	309	255	382	414	254	206	205	332
FAM89A	ENST00000366654	41	35	72	55	59	33	31	44
KIAA0125	ENST00000482999	0	4	16	27	4	0	16	2
GPR87	ENST00000260843	571	484	515	502	537	339	354	362
C12orf69	ENST00000316048	17	18	75	56	14	2	27	17
SLC5A5	ENST00000222248	67	39	79	80	33	29	29	40
CILP2	ENST00000291495	255	238	868	689	514	278	444	436
ATP11A	ENST00000459908	132	103	248	154	126	89	150	109
C17orf97	ENST00000360127	114	163	198	238	156	135	158	151
C17orf96	ENST00000325814	1831	1513	2150	2325	1690	1241	1441	1653
BIRC3	ENST00000263464	136	56	206	134	94	40	88	67
TFF1	ENST00000291527	1332	662	4240	4121	1625	770	2530	2827
AL121578.2	ENST00000567273	38	27	105	66	30	5	48	16
MYBL1	ENST00000522677	1002	493	3953	3609	879	546	2795	2812
ADAM12	ENST00000368679	12	5	55	44	6	1	4	16
SPNS2	ENST00000329078	25	13	37	30	14	9	15	18
GUSBP1	ENST00000508973	389	336	712	824	455	318	441	583
TNFAIP3	ENST00000237289	816	507	885	736	383	270	306	294
ECE1	ENST00000415912	2145	1862	3380	3918	1640	1195	1784	2253
BHLHE40	ENST00000256495	5404	3516	5210	3729	4451	3260	3055	2921
ELF1	ENST00000405737	442	272	620	407	417	236	399	325
NR1D1	ENST00000246672	435	328	498	420	391	290	286	374
AC104135.4	ENST00000453951	156	150	362	414	174	66	254	142
P2RX2	ENST00000389110	132	142	94	101	55	60	41	32
ADRA2A	ENST00000280155	192	130	271	368	84	38	78	162
XBP1	ENST00000484256	134	120	371	344	137	91	195	163
KLF10	ENST00000285407	164	62	217	130	83	42	104	79
LOXL4	ENST00000260702	34	28	162	175	38	21	52	52
RP11-830F9.7	ENST00000564646	49	25	95	81	52	29	40	28
UNC119	ENST00000484980	295	188	575	391	346	218	412	279
KCNK6	ENST00000263372	1678	1026	3643	3626	1565	1027	2028	2211
RP11-7K24.3	ENST00000562471	7	16	14	27	5	5	7	9
FAM155B	ENST00000252338	1325	1118	1596	1880	976	821	1055	1204
NEFH	ENST00000310624	8	7	44	61	5	7	11	17
AC104135.3	ENST00000418204	4	4	17	21	5	3	8	4
MBOAT1	ENST00000541730	1311	1184	1855	1950	1361	988	1359	1448
RRS1	ENST00000320270	4634	4167	6021	6628	4149	3210	4466	5195
KLF4	ENST00000493306	197	92	195	168	114	69	105	78
PGR	ENST00000325455	1386	871	4969	4902	801	523	2209	2137
SEMA3G	ENST00000231721	20	24	123	124	18	8	57	54
TH	ENST00000469226	3	0	36	26	4	2	6	4
ELOVL2	ENST00000354666	8887	4996	18924	15871	7741	4090	13007	12010
HSD11B2	ENST00000326152	197	253	261	284	165	135	158	195
DAPK2	ENST00000559007	78	69	129	108	63	64	76	83
AC068580.6	ENST00000449248	102	77	233	201	113	69	155	146
POU3F1	ENST00000373012	6	8	47	46	14	9	13	26
VASN	ENST00000304735	1339	1477	2541	2515	1034	584	941	898
ISYNA1	ENST00000583309	289	289	615	641	402	321	401	523
PIM1	ENST00000373509	477	462	762	826	456	301	489	491
ANXA9	ENST00000368947	1289	1483	2167	2435	551	532	519	747
MSI2	ENST00000284073	9575	9598	13258	14707	8892	7031	8655	9542
FCRLB	ENST00000495397	11	11	36	32	21	10	22	14
MYBBP1A	ENST00000575662	256	232	333	355	258	224	222	256
CA12	ENST00000178638	8790	7331	14962	17173	3989	3123	6885	9909
HSPB8	ENST00000281938	23109	14000	34678	35083	18974	11262	25231	28399
NCCRP1	ENST00000339852	3	13	17	23	3	10	8	6
PADI3	ENST00000375460	74	57	185	319	16	11	39	61
RP11-384L8.1	ENST00000565519	18	30	44	52	30	46	13	42
TMEM164	ENST00000464177	29	23	71	90	18	19	32	30
P2RY2	ENST00000311131	377	411	431	383	344	321	264	244
KAZN	ENST00000491547	85	65	120	105	62	43	81	45
LRG1	ENST00000306390	109	86	298	294	31	24	60	63
FOXN1	ENST00000226247	55	34	95	99	2	2	28	12
RP11-597D13.9	ENST00000503611	147	118	227	187	114	42	151	115
C12orf60	ENST00000330828	55	28	92	96	37	24	68	44
C15orf59	ENST00000569673	246	270	352	378	137	114	157	123
FAM86B3P	ENST00000310542	259	227	438	404	175	130	245	263
ENDOD1	ENST00000278505	2245	1756	3326	3407	1746	1365	1934	2302
RP11-58E21.3	ENST00000554129	47	27	76	99	42	21	30	22
TMEM26	ENST00000399298	51	19	88	99	24	10	43	10
PTPRE	ENST00000463727	48	44	131	84	48	39	64	54
RBP3	ENST00000224600	0	2	17	22	3	0	12	2
RP5-1065P14.2	ENST00000433734	76	25	94	56	39	9	16	19
KCNK5	ENST00000359534	1706	889	2493	2478	837	435	1695	1878
ZNF462	ENST00000277225	133	112	167	230	70	78	71	108
SLC9A3R1	ENST00000262613	1144	1106	1820	2388	859	694	1235	1871
RP11-800A3.4	ENST00000565433	2298	2972	2619	3304	1707	1962	1426	2066
CT62	ENST00000566432	19	8	62	51	15	5	10	14

## Sheet: GO for Gene list 2
Category	Term	Count	%	PValue	Genes	List Total	Pop Hits	Pop Total	Fold Enrichment	Bonferroni	Benjamini	FDR
GOTERM_BP_FAT	GO:0051101~regulation of DNA binding	7	0.38525	0.00259029	IRAK2, HIPK2, PIM1, BCL3, ITGA2, ZNF462, JAK2	155	121	13528	5.04911	0.968973	0.968973	4.16118
GOTERM_BP_FAT	GO:0051098~regulation of binding	7	0.38525	0.0080923	IRAK2, HIPK2, PIM1, BCL3, ITGA2, ZNF462, JAK2	155	153	13528	3.99308	0.999981	0.99566	12.4665
GOTERM_BP_FAT	GO:0044057~regulation of system process	10	0.550358	0.00889151	INHBB, EGR1, ECE1, GRIK3, TH, ITGA2, JAK2, BHLHE40, NPY1R, SLC22A5	155	309	13528	2.82451	0.999994	0.981432	13.6152
GOTERM_BP_FAT	GO:0007155~cell adhesion	16	0.880572	0.0136902	B4GALT1, SPACA4, RET, ITGA2, CELSR2, ARF6, CELSR1, CXCL12, VWF, WISP2, ANXA9, PCDHA11, DLG5, ADAM12, AOC3, MUC16	155	700	13528	1.99491	1	0.990092	20.2196
GOTERM_BP_FAT	GO:0022610~biological adhesion	16	0.880572	0.013854	B4GALT1, SPACA4, RET, ITGA2, CELSR2, ARF6, CELSR1, CXCL12, VWF, WISP2, ANXA9, PCDHA11, DLG5, ADAM12, AOC3, MUC16	155	701	13528	1.99207	1	0.976151	20.4364
GOTERM_BP_FAT	GO:0035239~tube morphogenesis	6	0.330215	0.015013	B4GALT1, RET, FOXF1, ZIC5, CELSR1, CXCL12	155	127	13528	4.12334	1	0.965809	21.955
GOTERM_BP_FAT	GO:0007242~intracellular signaling cascade	24	1.32086	0.0151328	IRAK2, RET, FHL2, ARF6, NPY1R, DAPK2, CISH, PPARGC1B, PGR, CHRM4, TIAM1, P2RY2, RASGRP1, ARL14, HIPK2, ADRA2A, BCL3, JAK2, SIAH2, DLG5, RHOD, KSR1, RAPGEFL1, SHC4	155	1256	13528	1.66772	1	0.945895	22.1105
GOTERM_BP_FAT	GO:0060429~epithelium development	8	0.440286	0.015194	B4GALT1, PGR, RET, FOXF1, ZIC5, FOXN1, POU3F1, CELSR1	155	227	13528	3.07586	1	0.922897	22.1897
GOTERM_BP_FAT	GO:0001666~response to hypoxia	6	0.330215	0.0185183	ECE1, TH, HSD11B2, ITGA2, SCNN1G, SCNN1B	155	134	13528	3.90794	1	0.93802	26.384
GOTERM_BP_FAT	GO:0006468~protein amino acid phosphorylation	15	0.825537	0.0199688	IRAK2, FRK, RET, SGK1, PTPRE, SGK3, PIM1, SMG1, DAPK2, HIPK2, ERN1, ADRA2A, JAK2, PRKAA2, KSR1	155	667	13528	1.96276	1	0.932854	28.1466
GOTERM_BP_FAT	GO:0043392~negative regulation of DNA binding	4	0.220143	0.020226	IRAK2, PIM1, ZNF462, JAK2	155	51	13528	6.84529	1	0.916866	28.455
GOTERM_BP_FAT	GO:0070482~response to oxygen levels	6	0.330215	0.0225216	ECE1, TH, HSD11B2, ITGA2, SCNN1G, SCNN1B	155	141	13528	3.71393	1	0.921273	31.153
GOTERM_BP_FAT	GO:0007264~small GTPase mediated signal transduction	9	0.495322	0.0234594	TIAM1, RASGRP1, ARL14, ADRA2A, ARF6, RHOD, SIAH2, KSR1, RAPGEFL1	155	305	13528	2.5754	1	0.913284	32.2275
GOTERM_BP_FAT	GO:0030518~steroid hormone receptor signaling pathway	4	0.220143	0.028301	PGR, FHL2, JAK2, PPARGC1B	155	58	13528	6.01913	1	0.935805	37.5286
GOTERM_BP_FAT	GO:0015672~monovalent inorganic cation transport	9	0.495322	0.0291158	KCNC1, SLC5A5, SGK1, KCNK6, KCNK5, KCNF1, SCNN1G, SLC22A5, SCNN1B	155	318	13528	2.47012	1	0.928471	38.3815
GOTERM_BP_FAT	GO:0051100~negative regulation of binding	4	0.220143	0.0295748	IRAK2, PIM1, ZNF462, JAK2	155	59	13528	5.91711	1	0.918925	38.8572
GOTERM_BP_FAT	GO:0008219~cell death	15	0.825537	0.0348547	SGK1, ARF6, BIRC3, DAPK2, ECE1, BAG1, TIAM1, HSPB8, HIPK2, ERN1, NEFH, JAK2, SIAH2, TNFAIP3, PHLDA1	155	719	13528	1.82081	1	0.938843	44.0863
GOTERM_BP_FAT	GO:0016265~death	15	0.825537	0.036624	SGK1, ARF6, BIRC3, DAPK2, ECE1, BAG1, TIAM1, HSPB8, HIPK2, ERN1, NEFH, JAK2, SIAH2, TNFAIP3, PHLDA1	155	724	13528	1.80823	1	0.937686	45.7425
GOTERM_BP_FAT	GO:0035295~tube development	7	0.38525	0.0400059	B4GALT1, RET, FOXF1, ZIC5, FOXC1, CELSR1, CXCL12	155	220	13528	2.77701	1	0.943714	48.7808
GOTERM_BP_FAT	GO:0042981~regulation of apoptosis	16	0.880572	0.0405749	B4GALT1, SGK3, KLF10, PIM1, BIRC3, DAPK2, BAG1, TIAM1, HIPK2, ERN1, BCL3, FOXC1, JAK2, DLG5, TNFAIP3, PHLDA1	155	804	13528	1.73686	1	0.937534	49.276
GOTERM_BP_FAT	GO:0060562~epithelial tube morphogenesis	4	0.220143	0.0408345	RET, FOXF1, ZIC5, CELSR1	155	67	13528	5.21059	1	0.929935	49.5004
GOTERM_BP_FAT	GO:0006915~apoptosis	13	0.715465	0.0421842	SGK1, ARF6, BIRC3, DAPK2, ECE1, BAG1, TIAM1, HIPK2, ERN1, JAK2, SIAH2, TNFAIP3, PHLDA1	155	602	13528	1.88473	1	0.92743	50.6524
GOTERM_BP_FAT	GO:0043067~regulation of programmed cell death	16	0.880572	0.0436142	B4GALT1, SGK3, KLF10, PIM1, BIRC3, DAPK2, BAG1, TIAM1, HIPK2, ERN1, BCL3, FOXC1, JAK2, DLG5, TNFAIP3, PHLDA1	155	812	13528	1.71975	1	0.925439	51.8459
GOTERM_BP_FAT	GO:0010941~regulation of cell death	16	0.880572	0.0447948	B4GALT1, SGK3, KLF10, PIM1, BIRC3, DAPK2, BAG1, TIAM1, HIPK2, ERN1, BCL3, FOXC1, JAK2, DLG5, TNFAIP3, PHLDA1	155	815	13528	1.71342	1	0.922454	52.8109
GOTERM_BP_FAT	GO:0006928~cell motion	11	0.605394	0.0450271	B4GALT1, RET, ADRA2A, ITGA2, SEMA3B, ARF6, JAK2, FOXC1, SCNN1G, SCNN1B, CXCL12	155	475	13528	2.02116	1	0.915215	52.9986
GOTERM_BP_FAT	GO:0043388~positive regulation of DNA binding	4	0.220143	0.045539	IRAK2, HIPK2, ITGA2, JAK2	155	70	13528	4.98728	1	0.909313	53.4098
GOTERM_BP_FAT	GO:0045893~positive regulation of transcription, DNA-dependent	11	0.605394	0.0460963	EGR1, ELF1, FOXF1, HIPK2, FHL2, BCL3, ZNF462, FOXC1, NR5A2, KLF4, PPARGC1B	155	477	13528	2.01269	1	0.903711	53.8536
GOTERM_BP_FAT	GO:0012501~programmed cell death	13	0.715465	0.0463145	SGK1, ARF6, BIRC3, DAPK2, ECE1, BAG1, TIAM1, HIPK2, ERN1, JAK2, SIAH2, TNFAIP3, PHLDA1	155	611	13528	1.85697	1	0.896456	54.0262
GOTERM_BP_FAT	GO:0051254~positive regulation of RNA metabolic process	11	0.605394	0.0482863	EGR1, ELF1, FOXF1, HIPK2, FHL2, BCL3, ZNF462, FOXC1, NR5A2, KLF4, PPARGC1B	155	481	13528	1.99595	1	0.898238	55.5593

## Sheet: list3. G9a PHF20-overlaps
gene	ensembl	MCF7.shNT_Control	MCF7.shNT_+E2	MCF7.shG9a_Control	MCF7.shG9a_+E2	MCF7.shNT_control.rep1	MCF7.shNT_control.rep2	MCF7.shNT+E2.rep1	MCF7.shNT+E2.rep2	MCF7.shPHF20_control.rep1	MCF7.shPHF20_control.rep2	MCF7.shPHF20+E2.rep1	MCF7.shPHF20+E2.rep2
AOC3	ENST00000308423	4	40	16	15	37	19	44	48	41	32	27	19
IGHG4	ENST00000390543	82	333	6	80	70	10	172	132	9	6	57	64
IGHG1	ENST00000390548	98	467	9	99	110	32	235	203	10	3	108	136
IGHG2	ENST00000390545	5	58	2	19	15	6	41	27	5	1	11	23
IGHG3	ENST00000390551	48	286	11	85	18	10	130	101	10	2	60	73
HIPK2	ENST00000406875	3774	10892	4496	5178	3882	3958	7739	7792	3532	3230	4731	3743
CLMP	ENST00000448775	249	809	73	236	138	116	352	385	78	47	100	108
DFNB31	ENST00000374057	87	203	110	99	128	76	176	101	140	60	122	68
PLIN5	ENST00000381848	173	382	36	71	71	68	302	283	53	49	95	97
SCNN1G	ENST00000300061	346	1926	192	431	464	242	1213	1175	167	51	409	463
SAMD15	ENST00000216471	245	543	265	309	196	135	294	345	159	92	185	208
SMG1	ENST00000569764	84	163	108	78	415	304	772	497	453	301	592	255
AMZ1	ENST00000312371	482	1453	450	674	612	287	1647	1257	324	163	513	389
ZNF703	ENST00000331569	5554	9436	3145	4356	4050	3489	7373	6978	4173	2310	4828	4860
BHLHE41	ENST00000242728	32	86	22	37	14	17	43	85	27	25	24	33
WWC1	ENST00000265293	255	838	237	270	214	200	442	389	168	128	215	186
CCDC88C	ENST00000389857	1368	3184	709	832	1267	950	1233	1116	979	727	900	851
ADRA2A	ENST00000280155	534	917	93	189	192	130	271	368	84	38	78	162
PLEKHH1	ENST00000329153	276	672	206	201	403	300	590	406	389	245	341	251
GSE1	ENST00000469381	301	521	252	248	318	264	437	379	291	222	351	249
PSD2	ENST00000274710	43	182	43	83	45	57	91	85	27	18	37	28
FGFBP2	ENST00000259989	1	55	0	9	4	0	18	23	0	3	1	14
ECE1	ENST00000415912	2203	5257	2179	2684	2145	1862	3380	3918	1640	1195	1784	2253
SHC4	ENST00000332408	38	124	39	53	23	17	64	36	51	19	22	33
HLA-DRB1	ENST00000360004	681	1358	466	596	1142	814	1389	1541	478	455	685	1011
RP13-39P12.2	ENST00000439688	67	199	65	58	33	51	118	100	39	56	44	85
RP13-39P12.3	ENST00000434097	13	37	9	7	5	8	29	24	13	12	8	14
KCNF1	ENST00000295082	385	798	229	476	265	257	309	341	227	187	193	230
RP3-468B3.3	ENST00000506222	104	828	15	73	37	35	218	217	12	2	54	53
OSTF1	ENST00000346234	1010	2322	929	1195	867	665	1897	1963	1002	710	1069	1270
RBP3	ENST00000224600	3	52	2	5	0	2	17	22	3	0	12	2
RP11-68L18.1	ENST00000501194	659	1570	162	361	483	287	1226	1228	396	319	888	963
MUC16	ENST00000397910	57	393	104	124	91	65	164	143	48	94	130	51
CXCL12	ENST00000374429	1981	4680	860	1628	2354	1503	5006	5680	1704	913	3533	3867
PRSS29P	ENST00000561760	84	208	59	86	96	75	203	137	94	46	103	75
INPP5F	ENST00000361976	1851	3598	973	1435	2516	1793	3480	3199	1561	1228	1633	1791
IL20	ENST00000367098	9	38	10	6	24	32	58	57	5	5	3	15
RP3-414A15.10	ENST00000555011	1	18	1	1	6	0	18	8	3	2	2	4
HSD11B2	ENST00000326152	243	447	142	172	197	253	261	284	165	135	158	195
NPY1R	ENST00000296533	16903	28157	6301	9746	9203	5118	20320	16439	6786	2750	11743	9488
GPR77	ENST00000257267	703	1635	340	724	642	498	1324	1327	324	135	617	654
SLC2A1	ENST00000426263	4260	6927	3861	3912	3452	3316	4201	5321	3239	2570	2750	3763
STC2	ENST00000265087	20988	56621	13660	21943	13789	11631	17355	21843	7675	6433	9675	16921
RASGRP1	ENST00000310803	979	1791	978	1053	2439	1582	2581	2654	641	190	762	518
CTD-3247F14.2	ENST00000566457	5	76	2	15	8	11	40	64	6	6	7	10
RP11-321G12.1	ENST00000559821	60	159	18	33	50	38	135	125	16	7	44	39
SLC7A5	ENST00000261622	2540	8950	2559	5513	2002	1759	4085	3485	2158	1377	2616	2343
FMN1	ENST00000334528	497	2681	434	691	509	398	1475	1335	354	272	646	513
NMRK1	ENST00000494066	130	505	106	168	174	106	423	441	137	116	205	212
LRG1	ENST00000306390	258	462	87	106	109	86	298	294	31	24	60	63
PHLDA1	ENST00000266671	11364	25852	10880	15742	10339	8450	17202	17893	9073	9210	10100	13825
RP11-121C2.2	ENST00000563286	123	290	99	97	174	192	211	375	144	169	146	194
RP11-459E5.1	ENST00000521141	256	817	96	280	81	66	428	535	30	10	98	141
KBTBD6	ENST00000379485	1493	2518	541	694	1679	1187	2545	2403	1003	810	1207	1416
RP11-384L8.1	ENST00000565519	18	47	31	13	18	30	44	52	30	46	13	42
EGR3	ENST00000317216	450	3772	217	882	311	219	1586	1733	112	63	420	566
GLDC	ENST00000321612	29	133	59	63	34	34	87	131	26	36	39	46
EGR1	ENST00000239938	3503	9513	2136	2866	4990	2774	5559	3232	2665	1342	1913	1171
SYT12	ENST00000393946	3712	11664	4196	6097	6787	7977	7961	9916	4725	3203	4193	4765
TIAM1	ENST00000286827	280	518	158	238	142	139	297	311	140	140	200	218
ZIC5	ENST00000267294	179	319	143	147	184	130	235	193	224	127	181	124
JAK2	ENST00000381652	476	1117	248	328	445	331	779	781	454	265	560	476
SCNN1B	ENST00000343070	133	363	39	115	70	36	271	356	15	8	78	110
FAM123B	ENST00000330258	615	978	392	522	896	728	1048	867	592	463	564	470
FAM86EP	ENST00000313946	171	358	162	148	309	255	382	414	254	206	205	332
RP11-244F12.3	ENST00000561241	225	839	450	443	323	267	593	562	401	217	325	385
KAZN	ENST00000491547	55	128	43	57	85	65	120	105	62	43	81	45
IGFBP4	ENST00000269593	5263	18790	2215	4326	5501	3619	13442	14009	3726	2264	4961	5852
TUBA3E	ENST00000312988	20	283	5	60	3	1	148	128	6	6	28	17
ZNF587B	ENST00000442832	156	292	182	167	228	180	270	251	211	147	181	174
HPDL	ENST00000334815	2496	5837	992	1865	2965	2611	4029	4674	2362	1862	2336	3041
TUBA3D	ENST00000321253	50	435	8	99	17	10	199	168	13	10	37	34
TMEM64	ENST00000458549	1131	2332	410	621	502	216	1241	541	289	106	450	221
DEPTOR	ENST00000286234	807	1784	657	715	649	597	868	996	515	442	550	755
ST8SIA6	ENST00000377602	185	466	153	156	182	130	294	319	80	47	107	114
CILP2	ENST00000291495	427	1565	260	356	255	238	868	689	514	278	444	436
AL391421.1	ENST00000372387	26	102	4	42	10	10	39	45	4	2	13	28
SLC22A5	ENST00000461013	281	659	257	293	384	267	776	470	395	316	428	295
RBM24	ENST00000379052	20	103	5	19	23	16	64	49	15	5	33	22
MGAT3	ENST00000341184	65	328	16	71	37	22	263	225	15	5	34	34
ELOVL2	ENST00000354666	11282	20981	6744	9954	8887	4996	18924	15871	7741	4090	13007	12010
SULT2B1	ENST00000201586	271	500	247	229	233	234	354	319	106	66	105	113
RP11-564A8.4	ENST00000446057	16	43	12	9	8	10	35	59	3	1	1	4
VWF	ENST00000261405	19	272	28	48	37	15	111	97	72	40	85	34
NXNL2	ENST00000487646	84	182	19	37	64	36	138	95	27	27	65	77
IL17RB	ENST00000475124	69	187	27	41	48	30	121	104	31	20	46	61
SNX24	ENST00000261369	424	1041	327	377	292	283	516	585	315	244	264	349
FJX1	ENST00000317811	382	908	247	342	512	390	606	677	395	288	409	450
ATP11A	ENST00000459908	145	337	140	164	132	103	248	154	126	89	150	109
RET	ENST00000355710	1008	6392	1036	1770	737	703	2604	3089	558	614	864	1111
MBOAT1	ENST00000541730	787	1261	322	335	1311	1184	1855	1950	1361	988	1359	1448
ADAMTS12	ENST00000504830	13	78	10	22	25	10	32	51	0	8	19	13
CHDH	ENST00000315251	817	1360	345	491	745	653	938	946	602	432	633	567
RFPL1-AS1	ENST00000461286	13	67	3	10	17	10	39	53	12	11	18	17
PTGES	ENST00000340607	16	76	16	33	6	3	45	47	7	3	13	15
GREB1	ENST00000381483	403	1077	175	405	346	163	959	691	293	109	741	423
ARF6	ENST00000298316	10576	17968	6889	7897	8636	8028	12105	11380	9510	7404	8235	9323
BSN	ENST00000296452	335	591	316	350	494	429	635	647	334	342	386	324
RAPGEFL1	ENST00000436615	96	341	46	88	66	92	187	235	49	34	39	53
CISH	ENST00000491847	63	132	31	36	81	57	140	147	41	21	60	48
FASN	ENST00000306749	42220	68073	41414	37722	38940	40941	49104	51013	37395	30022	32467	32509
C14orf182	ENST00000528300	50	389	4	41	20	10	203	237	6	3	25	32
ERN1	ENST00000433197	708	1514	899	914	955	555	1289	881	979	624	893	546
FOXF1	ENST00000262426	3	28	10	8	35	10	47	62	12	2	33	28
SIAH2	ENST00000312960	5921	9710	5741	5928	5077	3623	8123	8407	3928	2551	4349	5107
CELSR2	ENST00000271332	10664	30131	10048	14129	7328	4604	18487	12897	3760	2088	4659	2549
CELSR1	ENST00000262738	1338	2635	1438	1513	1201	969	1859	1680	1155	895	1257	1038
RP11-21L23.2	ENST00000566747	316	959	177	346	492	494	729	994	310	216	469	748
TPD52L1	ENST00000571678	83	278	48	98	148	208	373	508	130	99	277	288
NT5DC3	ENST00000392876	807	1351	766	790	913	886	1239	1388	758	660	867	980
SGK3	ENST00000521435	14	73	11	13	10	10	43	31	12	3	20	10
SEMA3G	ENST00000231721	68	636	31	104	20	24	123	124	18	8	57	54
GRIK3	ENST00000373091	189	508	38	189	72	65	386	497	52	68	180	239
ADAM12	ENST00000368679	4	57	4	23	12	5	55	44	6	1	4	16
RP11-830F9.7	ENST00000564646	38	89	38	32	49	25	95	81	52	29	40	28
CXXC5	ENST00000302517	1772	2870	1768	1624	1476	1385	1944	2244	1011	802	1007	1336
GUSBP1	ENST00000508973	541	1086	281	398	389	336	712	824	455	318	441	583
KCNC1	ENST00000379472	67	244	26	65	41	42	101	88	37	23	27	37
C17orf96	ENST00000325814	1404	2637	1192	1477	1831	1513	2150	2325	1690	1241	1441	1653
TFF1	ENST00000291527	3117	5024	1901	2925	1332	662	4240	4121	1625	770	2530	2827
AL121578.2	ENST00000567273	50	127	32	58	38	27	105	66	30	5	48	16
ELF1	ENST00000405737	500	862	560	459	442	272	620	407	417	236	399	325
RP11-368I7.2	ENST00000562866	637	1194	372	550	719	711	1124	1206	736	550	787	785
KIAA0125	ENST00000482999	9	62	2	27	0	4	16	27	4	0	16	2
SLC5A5	ENST00000222248	34	106	9	25	67	39	79	80	33	29	29	40
C15orf59	ENST00000569673	300	495	67	148	246	270	352	378	137	114	157	123
MYBL1	ENST00000522677	1951	5599	604	1984	1002	493	3953	3609	879	546	2795	2812
NR1D1	ENST00000246672	279	654	395	375	435	328	498	420	391	290	286	374
AC104135.4	ENST00000453951	337	1097	534	562	156	150	362	414	174	66	254	142
P2RX2	ENST00000389110	63	121	51	44	132	142	94	101	55	60	41	32
FAM86B3P	ENST00000310542	209	442	173	259	259	227	438	404	175	130	245	263
XBP1	ENST00000484256	245	481	103	145	134	120	371	344	137	91	195	163
LOXL4	ENST00000260702	39	168	60	78	34	28	162	175	38	21	52	52
UNC119	ENST00000484980	194	385	107	163	295	188	575	391	346	218	412	279
KCNK6	ENST00000263372	1433	5667	1861	2634	1678	1026	3643	3626	1565	1027	2028	2211
FAM155B	ENST00000252338	948	1754	904	1050	1325	1118	1596	1880	976	821	1055	1204
NEFH	ENST00000310624	15	108	0	14	8	7	44	61	5	7	11	17
PGR	ENST00000325455	2053	7073	659	1710	1386	871	4969	4902	801	523	2209	2137
SYNDIG1	ENST00000376862	24	90	6	19	13	6	30	32	9	11	19	11
POU3F1	ENST00000373012	6	93	8	23	6	8	47	46	14	9	13	26
ISYNA1	ENST00000583309	407	735	141	184	289	289	615	641	402	321	401	523
PIM1	ENST00000373509	773	1342	546	692	477	462	762	826	456	301	489	491
ANXA9	ENST00000368947	2321	3647	1751	1592	1289	1483	2167	2435	551	532	519	747
MSI2	ENST00000284073	10304	16480	7301	7608	9575	9598	13258	14707	8892	7031	8655	9542
CHRM4	ENST00000433765	7	61	10	23	6	8	49	34	10	12	21	18
CA12	ENST00000178638	7972	20653	2324	4842	8790	7331	14962	17173	3989	3123	6885	9909
HSPB8	ENST00000281938	16904	42400	15654	19540	23109	14000	34678	35083	18974	11262	25231	28399
PADI3	ENST00000375460	44	165	30	79	74	57	185	319	16	11	39	61
PADI2	ENST00000375486	42	100	30	40	109	126	178	220	61	30	42	94
TMEM164	ENST00000464177	36	82	26	34	29	23	71	90	18	19	32	30
P2RY2	ENST00000311131	320	614	215	216	377	411	431	383	344	321	264	244
RP11-800A3.4	ENST00000565433	1695	4160	1315	1323	2298	2972	2619	3304	1707	1962	1426	2066
ZDHHC22	ENST00000319374	196	659	158	359	278	86	553	312	277	111	303	144
FOXN1	ENST00000226247	55	128	16	43	55	34	95	99	2	2	28	12
C12orf69	ENST00000316048	34	121	39	27	17	18	75	56	14	2	27	17
TMEM26	ENST00000399298	77	176	52	75	51	19	88	99	24	10	43	10
FOXC1	ENST00000380874	1805	6117	2372	2798	1798	1246	3644	3862	1597	1061	2517	2946
KCNK5	ENST00000359534	1180	2283	557	679	1706	889	2493	2478	837	435	1695	1878
SLC9A3R1	ENST00000262613	994	2047	518	760	1144	1106	1820	2388	859	694	1235	1871

## Sheet: GO for Gene list 3
Category	Term	Count	%	PValue	Genes	List Total	Pop Hits	Pop Total	Fold Enrichment	Bonferroni	Benjamini	FDR
GOTERM_BP_FAT	GO:0060429~epithelium development	7	0.602929	0.00672463	PGR, RET, FOXF1, ZIC5, FOXN1, POU3F1, CELSR1	101	227	13528	4.13033	0.998826	0.998826	10.112
GOTERM_BP_FAT	GO:0015672~monovalent inorganic cation transport	8	0.689061	0.00922205	KCNC1, SLC5A5, KCNK6, KCNK5, KCNF1, SCNN1G, SLC22A5, SCNN1B	101	318	13528	3.36957	0.999905	0.990269	13.6172
GOTERM_BP_FAT	GO:0060562~epithelial tube morphogenesis	4	0.344531	0.0133416	RET, FOXF1, ZIC5, CELSR1	101	67	13528	7.99645	0.999999	0.988634	19.1207
GOTERM_BP_FAT	GO:0035239~tube morphogenesis	5	0.430663	0.0145389	RET, FOXF1, ZIC5, CELSR1, CXCL12	101	127	13528	5.27325	1	0.974304	20.6575
GOTERM_BP_FAT	GO:0035295~tube development	6	0.516796	0.0235587	RET, FOXF1, ZIC5, FOXC1, CELSR1, CXCL12	101	220	13528	3.65293	1	0.991504	31.3861
GOTERM_BP_FAT	GO:0046777~protein amino acid autophosphorylation	4	0.344531	0.0250192	ERN1, PIM1, SMG1, JAK2	101	85	13528	6.30309	1	0.985344	32.9897
GOTERM_BP_FAT	GO:0018101~peptidyl-citrulline biosynthetic process from peptidyl-arginine	2	0.172265	0.0364233	PADI3, PADI2	101	5	13528	53.5762	1	0.995011	44.3573
GOTERM_BP_FAT	GO:0002009~morphogenesis of an epithelium	4	0.344531	0.0388213	RET, FOXF1, ZIC5, CELSR1	101	101	13528	5.30458	1	0.992912	46.5053
GOTERM_BP_FAT	GO:0001838~embryonic epithelial tube formation	3	0.258398	0.040146	RET, ZIC5, CELSR1	101	43	13528	9.34469	1	0.989461	47.6584
GOTERM_BP_FAT	GO:0035148~tube lumen formation	3	0.258398	0.0418593	RET, ZIC5, CELSR1	101	44	13528	9.13231	1	0.986103	49.1152
GOTERM_BP_FAT	GO:0019240~citrulline biosynthetic process	2	0.172265	0.0435487	PADI3, PADI2	101	6	13528	44.6469	1	0.982539	50.5144
GOTERM_BP_FAT	GO:0048729~tissue morphogenesis	5	0.430663	0.0444086	RET, FOXF1, ZIC5, FOXC1, CELSR1	101	180	13528	3.72057	1	0.9773	51.2127
GOTERM_BP_FAT	GO:0008015~blood circulation	5	0.430663	0.0490479	ECE1, HSD11B2, FOXC1, NPY1R, CXCL12	101	186	13528	3.60055	1	0.979112	54.8235
GOTERM_BP_FAT	GO:0003013~circulatory system process	5	0.430663	0.0490479	ECE1, HSD11B2, FOXC1, NPY1R, CXCL12	101	186	13528	3.60055	1	0.979112	54.8235
